# Supplementary material for: Proportionality: A Valid Alternative to Correlation for Relative Data
Source: PLoS Comput Biol. 2015 Mar 16;11(3):e1004075. doi: 10.1371/journal.pcbi.1004075 (PMC4361748; doi:10.1371/journal.pcbi.1004075)
Supplement: S2 Supporting Information — This Zip file contains SupplementaryInfo.Rnw, the Sweave source which is executed to analyse the contents of the ./data folder and present the results in S1 Supporting Information. (ZIP) [file pcbi.1004075.s012.zip]

Archive with 13 entries (13 files):
- SupplementaryInfo.Rnw
- data/cluster17.fasta.txt
- data/cluster17.id.txt
- data/Complex_annotation
- data/Complex_annotation.xlsx
- data/microarray.csv
- data/PIIS0092867412011269.mmc1.xlsx
- data/proportional mRNAs.csv
- data/proportional mRNAs.tsv
- data/proportional mRNAs.xlsx
- data/RNA.seq.csv
- PLoS-Proportionality-AValidAlternativeToCorrelation.bib
- SupplementaryInfo.Functions.R
