# Supplementary material for: Proportionality: A Valid Alternative to Correlation for Relative Data
Source: PLoS Comput Biol. 2015 Mar 16;11(3):e1004075. doi: 10.1371/journal.pcbi.1004075 (PMC4361748; doi:10.1371/journal.pcbi.1004075)
Supplement: S2 Supporting Information — This Zip file contains SupplementaryInfo.Rnw, the Sweave source which is executed to analyse the contents of the ./data folder and present the results in S1 Supporting Information. (ZIP) [file pcbi.1004075.s012.zip › SupplementaryInfo.Rnw]

\documentclass{article}

%% Use RStudio to compile this file to PDF.
%% Be sure to set
%% Project -> Project Options -> Sweave -> Weave Rnw files using: knitr

%% Give the document some wider margins 
\usepackage[margin=1in]{geometry}

%% Make sure you can force figures to appear where they are created
\usepackage{float}

%% There are a few places where we need to have underscores ("_") in verbatim
\usepackage{verbatim}

\usepackage{hyperref}
\usepackage{longtable}
\usepackage{filecontents}
\usepackage{amsfonts}
\usepackage{rotating} 

\usepackage[backend=bibtex, sorting=none]{biblatex}
\bibliography{PLoS-Proportionality-AValidAlternativeToCorrelation}

%% Make sure Figures, Tables and Sections are numbered S1, S2, etc
\renewcommand{\thefigure}{S\arabic{figure}}
\renewcommand{\thetable}{S\arabic{table}}
\renewcommand{\thesection}{S\arabic{section}}   

\begin{document}

<<include=FALSE>>=
require(knitr)
opts_chunk$set(concordance=TRUE)
opts_chunk$set(tidy=FALSE, dev='pdf', echo=FALSE, eval=TRUE, fig.pos='H')
opts_chunk$set(fig.path='figures/plots-', fig.align='center', fig.show='hold', out.width="86mm")
@


\title{Proportionality: a valid alternative to correlation for relative data: Supplementary Information}
\author{David Lovell$^\mathrm{1,*}$,
Vera Pawlowsky-Glahn$^\mathrm{2}$,
Juan Jos\'e Egozcue$^\mathrm{3}$,\\
Samuel Marguerat$^\mathrm{4}$,
J\"urg B\"ahler$^\mathrm{5}$}

\maketitle

\par{\raggedright
1. CSIRO Computational Informatics, Canberra, Australia.\\
2. Dept. d'Inform\`atica, Matem\`atica Aplicada i Estad\'\i stica. U. de Girona, Espa\~na\\
3. Dept. Applied Mathematics III, U. Polit\'ecnica de Catalunya, Barcelona, Spain.\\
4. MRC Clinical Sciences Centre, Imperial College London, United Kingdom\\
5. Research Department of Genetics, Evolution and Environment, University College London, United Kingdom.\\
$^\mathrm{*}$ Corresponding author David Lovell (\href{mailto:David.Lovell@csiro.au}{David.Lovell@csiro.au})
\vspace{1.4em}
\noindent\par}

<<initialise, warning=FALSE, message=FALSE, echo=FALSE, results='hide', eval=TRUE>>=
rm(list = ls()) # Start with a clean environment
require(reshape)
require(ggplot2)
require(plyr)
require(scales)
require(grid)
require(ash)
require(smatr)
require(igraph)
require(R.utils)
require(MASS)
require(gridExtra)
require(RColorBrewer)
require(igraph)
require(colorspace)
require(gplots)
require(compositions)
require(xtable)

source("SupplementaryInfo.Functions.R")

# Colours, shapes and linetypes used throughout
my.col <- brewer.pal(n=3, "Set1")
my.shp <- c(15,22)
my.lty <- c("solid","dashed")

# We need a fair bit of memory to hold the matrices we create.
# I had used this on a 32-bit machine to ensure I got the most I could get
# memory.limit(4095)

# Taken from from http://texblog.org/category/sweaveknitr/
# This enables the bibliography to be generated in one pass
Sys.setenv(TEXINPUTS=getwd(),
           BIBINPUTS=getwd(),
           BSTINPUTS=getwd())
@

\section{Outline of this Supplementary Information}
This document aims to
\begin{enumerate}
\item ensure the research reported in \emph{Proportionality: a valid alternative to correlation for relative data} is reproducible. This document was produced in \href{http://www.rstudio.org/}{RStudio} using \verb`Sweave` \cite{leisch2002} and the \verb`knitr` package \cite{R-knitr} from the file \verb`SupplementaryInfo.Rnw` available in the Supplementary Information zip file.
\item provide additional detail, figures and information for those interested in understanding more about compositional data analysis and the analyses we have conducted.
\end{enumerate}
This Supplementary Information is meant to be read in conjunction with the main paper and is broken into the following sections:
\begin{description}
\item[\nameref{sec:special}] gives examples to illustrate some of the problems that arise when analyses and interpretations ignore the relative nature of data.
\item[\nameref{sec:prep}] explains key steps in preparing the yeast gene expression data  of Marguerat et al.~\cite{marguerat2012} for further analysis and visualisation.
\item[\nameref{sec:problems}] demonstrates how correlation is an inappropriate and misleading measure of association for data that carry only relative information. It also shows how the concept of ``differential expression'' can be challenging to interpret when applied to relative abundances.
\item[\nameref{sec:proportionality}] explores $\phi()$, a well-founded alternative to correlation for data that carry only relative information. After showing how $\phi()$ depends on the slope and correlation of pairs of relative values, we show how it can be calculated efficiently in \verb`R` then used as a basis for analyses and visualisations that are familiar in molecular bioscience.
\item[\nameref{sec:representation}] discusses the mathematical reasoning behind the logarithmic and centred logratio representations of data.
\item[\nameref{sec:pombase}] tabulates descriptions of the clusters of yeast genes that showed proportional levels of expression in our analysis of~\cite{marguerat2012}.
\end{description}

\subsection{Executing this Supplementary Information}
This document (\verb`SupplementaryInfo.pdf`) was created using \verb`R` version 3.0.2 (2013-09-25) via \href{http://www.rstudio.org/}{RStudio}. (Note that the \verb`compositions` package \cite{R-compositions} is not yet available under \verb`R` version 3.0.3).
To re-execute the analysis described in this document,
\begin{enumerate}
\item Install \href{http://www.rstudio.org/}{RStudio} and ensure it is running \verb`R` version 3.0.2
\item Ensure the following packages are installed: 
\cite{R-ash,R-base,R-colorspace,R-compositions,R-ggplot2,R-gplots,R-gridExtra,R-igraph,R-knitr,R-MASS,R-plyr,R-R.methodsS3,R-R.oo,R-R.utils,R-RColorBrewer,R-reshape,R-scales,R-smatr,R-tensorA,R-xtable}
\item In \href{http://www.rstudio.org/}{RStudio} under \verb`Ensure Project` $\rightarrow$ \verb`Project Options` $\rightarrow$ \verb`Sweave` set the option to  ``Weave Rnw files using: knitr''
\item Open \verb`SupplementaryInfo.Rnw` in \href{http://www.rstudio.org/}{RStudio}
\item Click ``Compile PDF''
\end{enumerate}
This complation will create the directory \verb`./figures` which will contain all the figures used in this document, and the main manuscript.


%%%%%%%%%%%%%%%%%%%%%%%%%%%%%%%%%%%%%%%%%%%%%%%%%%%%%%%%%%%%%%%%%%%%%%%%%%%%%%%%
\newpage
\section{Why does compositional data need special treatment?}
\label{sec:special}

Here are three examples to illustrate some of the problems that arise when analyses and interpretations ignore the relative nature of data.

\subsection{Correlation is not subcompositionally coherent}
\label{sec:incoherence}

For the reader's benefit, we reproduce Section 1.7 of Aitchison's \emph{A Concise Guide to
Compositional Data Analysis} \cite{Aitchison2003} which provides a classic illustration of why correlation is an inappropriate measure of association for compositional data:

\begin{quote}
Consider two scientists A and B interested in soil samples, which have been divided into aliquots For each aliquot A records a 4-part composition (animal, vegetable, mineral, water); B first dries each aliquot without recording the water content and arrives at a 3-part composition (animal, vegetable, mineral). Let us further assume for simplicity the ideal situation where the aliquots in each pair are identical and where the two scientists are accurate in their determinations. Then clearly B's 3-part composition $[s_1 , s_2 , s_3]$ for an aliquot will be a subcompositionof A's 4-part composition $[x_1 , x_2 , x_3 , x_4]$ for the corresponding aliquot related as in the definition of subcomposition in Section 1.5 above with C = 3, D = 4. It is then obvious that any compositional statements that A and B make about the common parts, animal, vegetable and mineral, must agree. This is the nature of subcompositional coherence.

The ignoring of this principle of subcompositional coherence has been a source of great confusion in compositional data analysis. The literature, even currently, is full of attempts to explain the dependence of components of compositions in terms of product moment correlation of raw components. Consider the simple data set:

<<aitchison1, echo=FALSE, eval=TRUE>>=
Full.compositions <- 0.1 * data.frame(
  animal   =c(1, 2, 3),
  vegetable=c(2, 1, 3),
  mineral  =c(1, 1, 2),
  water    =c(6, 6, 2))
Subcompositions <- Full.compositions[,-4]
Subcompositions <- sweep(Subcompositions,1,rowSums(Subcompositions, na.rm=TRUE),"/")
@

<<aitchison2, warning=FALSE, echo=TRUE, eval=TRUE>>=
Full.compositions
Subcompositions
cor(Full.compositions)
cor(Subcompositions)
@

Scientist A would report the correlation between animal and vegetable as $\rho(x_1 , x_2) = 0.5$ whereas B would report $\rho(s_1 , s_2) = -1$. There is thus incoherence of the product-moment correlation between raw components as a measure of dependence. Note, however, that the ratio of two components remains unchanged when we move from full composition to subcomposition: $s_i/s_j = x_i/x_j$, so that as long as we work with scale invariant functions, or equivalently express all our statements about compositions in terms of ratios, we shall be subcompositionally coherent.
\end{quote}

<<aitchison3, echo=FALSE>>=
rm(Full.compositions,Subcompositions)
@

\subsection{Spurious correlation}

Here we illustrate the phenomenon that Pearson [3] named ``spurious correlation'' by simulating three statistically independent mRNAs
\begin{eqnarray*}
\mathrm{mRNA}_1 &\sim& N(10,1) \\
\mathrm{mRNA}_2 &\sim& N(10,1) \\
\mathrm{mRNA}_3 &\sim& N(30,3)
\end{eqnarray*}
and showing that the ratios $\mathrm{mRNA}_1/\mathrm{mRNA}_3$ and $\mathrm{mRNA}_2/\mathrm{mRNA}_3$ are correlated by virtue of their common divisor:
<<spurious-correlation, eval=TRUE, fig.pos="H", fig.cap="An illustration of the concept of spurious correlation (Pearson, 1897). Even though $\\mathrm{mRNA}_1$, $\\mathrm{mRNA}_2$ and $\\mathrm{mRNA}_3$ are statistically independent with sample correlations near zero, the ratios $\\mathrm{mRNA}_1/\\mathrm{mRNA}_3$ and $\\mathrm{mRNA}_2/\\mathrm{mRNA}_3$ have a correlation of 0.53 by virtue of their common divisor.">>=
set.seed(5)

n.obs <- 500
mRNA.df <- data.frame(mRNA1=rnorm(n.obs, mean=10, sd=1),
                      mRNA2=rnorm(n.obs, mean=10, sd=1),
                      mRNA3=rnorm(n.obs, mean=30, sd=3))
mRNA.df <- transform(mRNA.df,
                     mRNA1.over.mRNA3= mRNA1/mRNA3,
                     mRNA2.over.mRNA3= mRNA2/mRNA3)
ggplot(data=mRNA.df, aes(y=mRNA1.over.mRNA3, x=mRNA2.over.mRNA3)) +
  geom_point(aes(colour=mRNA3)) +
  scale_colour_gradient2(name=expression(mRNA[3]), midpoint=median(mRNA.df$mRNA3)) +
  labs(y=expression(mRNA[1]/mRNA[3]), x=expression(mRNA[2]/mRNA[3])) + 
  annotate(
    "text", x=-Inf, y=Inf, hjust=0, vjust=1, parse=TRUE,
    label=sprintf(" rho == %0.2f", with(mRNA.df, cor(mRNA1.over.mRNA3,mRNA2.over.mRNA3)))
    ) +
  theme(legend.justification=c(1,0), legend.position=c(1,0), legend.key.size = unit(0.8, "char")) +
  coord_equal()
rm(mRNA.df)
@

\newpage
\subsection{Correlations between relative abundances tell us absolutely nothing}

Here is a geometric illustration of why, in the absence of any other information or assumptions, correlations
between relative values tell us nothing about relationships between
the absolute values from which they were derived. We stress \emph{in
the absence of any other information or assumptions} to highlight
an assumption that underpins many gene expression studies: that the
total level of gene expression (i.e., absolute abundance of all kinds
of mRNA) remains fairly constant across all experimental conditions.
If this assumption holds,  and all the mRNAs comprising that total are considered, 
the relative abundance of each kind of mRNA
will be proportional to its absolute abundance, and analyses of correlation
or ``differential expression'' of the relative values have clear
interpretations. Our understanding is that the assumption of constant
gene expression is often implicit and seldom tested; the revisitation
of this assumption \cite{Loven2012} should raise
alarm bells about the inferences drawn from many gene expression studies.

<<correlation-geometry1, eval=TRUE, fig.pos="H", fig.scap="", fig.cap="A geometric illustration of why correlation between relative abundances tells us nothing about the relationship between the absolute abundances that gave rise to them. A set of relative abundance pairs $(\\mathrm{mRNA}_1/\\mathrm{total}, \\mathrm{mRNA}_2/\\mathrm{total})$ is shown in red. The rays from origin through these points show the possible corresponding sets of absolute abundances. Thus, the perfectly negatively correlated relative abundances could have come from the blue, green or purple sets of points, whose Pearson correlations are $-1$, $+1$ and $0.0$ respectively.">>=
df <- data.frame(x0=seq(0.3,0.6,by=0.05), y0=seq(0.4, 0.25, by=-0.025))
df <- transform(df, rep=1:nrow(df), slope=y0/x0, intercept=0)
M  <- -1.5
C  <-  1.75
df <- transform(df, x1=(C - intercept)/(slope - M))
df <- transform(df, y1=M*x1 + C)
M  <-  2.5
C  <- -2.5
df <- transform(df, x2=(C - intercept)/(slope - M))
df <- transform(df, y2=M*x2 + C)
M  <- 0
C  <- c(1.254, 1.163, 1.091, 1.069, 1.110, 1.300, 1.051)
df <- transform(df, x3=(C  - intercept)/(slope - M))
df <- transform(df, y3=M*x3 + C)

dfm <- melt(df[,grep("x|y|rep", names(df))], id="rep")
dfm <- cbind(dfm, colsplit(dfm$variable, names=c("coordinate", "set")))
dfc <- cast(dfm, rep  + set ~ coordinate)
dfc$set <- factor(dfc$set, labels=paste("set", 0:3))
dfc$set <- factor(
  dfc$set, 
  labels=c("relative", "absolute 1", "absolute 2", "absolute 3")
  )

ggplot(data=dfc, aes(x=x, y=y, group=set)) + 
  geom_abline(aes(slope=-1, intercept=1), linetype=2) + 
  geom_abline(aes(slope=slope, intercept=intercept), data=df, colour="white") + 
  geom_line(aes(colour=set), linetype=3) + 
  geom_point(aes(fill=set), size=4, shape=21, colour="white") + 
  scale_colour_brewer(name="Set of points", palette="Set1") + 
  scale_fill_brewer(  name="Set of points", palette="Set1") + 
  coord_equal(xlim=c(-0.02,3), ylim=c(-0.02,3)) + 
  labs(y=expression(mRNA[2]), x=expression(mRNA[1])) + 
  theme(legend.position=c(0.02, 0.98),
        legend.justification = c(0, 1)) 
@

Figure~\ref{fig:correlation-geometry1} plots pairs of relative abundances $(\mathrm{mRNA}_1/\mathrm{total}, \mathrm{mRNA}_2/\mathrm{total})$ in red. For illustration, the relative abundances of the two different mRNAs are perfectly negatively correlated.
What does this tell us about the relationship between the absolute abundances of $\mathrm{mRNA}_1$ and $\mathrm{mRNA}_2$? In the absence of any other information or assumptions: nothing.
The red relative abundances could have come from absolute abundances that are perfectly negatively correlated (blue points), perfectly \emph{positively} correlated (green points) or anywhere in between (purple points).
Note that this is the case for both Pearson and Spearman correlation coefficients, and also the LP-Spearman coefficient proposed by Mukhopadhyay and Parzen \cite{Mukhopadhyay2014}:
<<correlation-geometry2, eval=TRUE>>=
LP.spearman <- function(x,y){
  ux <- ( rank(x, ties.method = c("average")) - .5)/length(x)
  uy <- ( rank(y, ties.method = c("average")) - .5)/length(y)
  cor(ux, uy)
}
ddply(dfc, .(set), summarise,
      pearson=cor(x,y),
      spearman=cor(x,y,method="spearman"),
      LP.spearman=LP.spearman(x,y)
      )
rm(df, dfm, dfc, C, M, LP.spearman)
@

\noindent Only when the relative abundances appear in proportion can we say something about the absolute abundances that gave rise to them, namely, that they too are proportional to one another:
<<correlation-geometry3, eval=TRUE, fig.pos="H", fig.scap="", fig.cap="A geometric illustration of why pairs of relative abundances that are proportional must come from absolute abundances that are similarly proportional. A set of relative abundance pairs $(\\mathrm{mRNA}_1/\\mathrm{total}, \\mathrm{mRNA}_2/\\mathrm{total})$ is shown in red. The ray from origin through these points shows possible corresponding sets of absolute abundances. The blue, green or purple sets of point pairs have the same proportional relationship as the pairs of relative abundances, though not necessarily the same order or spread along the line of proportionality.">>=
df0 <- data.frame(x=seq(0.3,0.5,by=0.05))
slope <- 0.3/0.5
df0 <- transform(df0, rep=factor(1:nrow(df0)), y=x*slope, set="relative")
df1 <- transform(df0, x=x+0.5, rep=sample(rep), set="absolute1")
df2 <- transform(df0, x=3*x+0.4, rep=sample(rep), set="absolute2")
df3 <- transform(df0, x=8*(x-0.3)^1.5+2.2, rep=sample(rep), set="absolute3")
df  <- rbind(df0, df1, df2, df3)
df  <- transform(df, y=x*slope)
ggplot(data=df, aes(x=x, y=y)) +  
  geom_abline(aes(slope=-1, intercept=1), linetype=2) + 
  geom_abline(aes(slope=slope, intercept=0), colour="white") + 
  geom_point(aes(color=set, shape=rep),  size=4) + 
  scale_color_brewer(name="Set of points", palette="Set1") + 
  scale_shape_manual(name="Sample number", values=c(15, 16, 17, 1, 2)) + 
  coord_equal(xlim=c(-0.02,3), ylim=c(-0.02,3)) + 
  labs(y=expression(mRNA[2]), x=expression(mRNA[1])) + 
  theme(legend.position=c(0.02, 0.98),
        legend.justification = c(0, 1),
        legend.box="horizontal", legend.box.just="top") 
rm(df, df0, df1, df2, df3, slope)
@

%%%%%%%%%%%%%%%%%%%%%%%%%%%%%%%%%%%%%%%%%%%%%%%%%%%%%%%%%%%%%%%%%%%%%%%%%%%%%%%%
\newpage
\subsection{Getting a sense of correlation, proportionality and logarithms}
\label{sec:cor-prop-log}

This section aims to illustrate some aspects of proportionality, correlation and logarithms that are important in understanding our paper and to put results on correlations between \emph{logarithms} of measurements into perspective.

We focus on Pearson's correlation because it can be thought of as a measure of the extent to which two variables are linearly related, i.e., how well they fit the equation
\[
y = mx + c
\]
where $m$ is the slope of the line of $y$ plotted against $x$, and $c$ is the $y$-intercept of that line, for example:
<<cor-prop-log1, eval=TRUE, fig.pos="H", fig.scap="", fig.cap="Three data sets with Pearson correlations of 0.999, 0.99, and 0.9, that fit lines with slopes of $0.5$, and intercepts 0, 2 and 4, respectively.">>=
set.seed(2)
df0  <- data.frame(
  rho=c(0.9,0.99, 0.999), 
  intercept=c(4,2,0),
  group=factor(c(0.9,0.99, 0.999))
  )
df1  <- ddply(df0, .(group), function(df) bivariate2(100, 4, df$intercept, atan(1/2)*180/pi, df$rho, 1.3))

ggplot(data=df1, aes(x=V1, y=V2)) + 
  geom_abline(data=df0, aes(intercept=intercept, slope=1/2), colour="gray") +
  geom_point(aes(colour=group)) + 
  scale_color_discrete(name="correlation") + 
  annotate("text", x=rep(0.1, 3), y=0.15+c(4,2,0), label=paste("y = 0.5x +", c(4,2,0)),
           hjust=0, vjust=0, angle=atan(1/2)*180/pi) +
  labs(x="x", y="y") + 
  theme(legend.position=c(0.02, 0.98),
        legend.justification = c(0, 1),
        legend.box="horizontal", legend.box.just="top") +
  coord_equal(xlim=c(0,8), ylim=c(0,8))

@
\noindent Proportionality is stricter than correlation because it refers to the extent to which two variables fit the equation
\[
y = mx,
\]
that is, a line that passes through the origin. All three of the data sets in Figure~\ref{fig:cor-prop-log1} show pairs of values that are strongly (positively) correlated, but only the blue data are strongly proportional as well.

\newpage\noindent 
Here are examples of strongly proportional data on both natural, and log-scaled axes to illustrate that proportional pairs of variables lie on lines of slope 1 (i.e., $45^\circ$) when plotted on log-log axes:
<<cor-prop-log2, eval=TRUE, fig.pos="H", fig.scap="", fig.cap="Five data sets whose pairs of values are strongly proportional plotted on natural (left) and logarithmically-scaled axes (right).", out.width='0.49\\linewidth'>>=
df0  <- data.frame(angle=seq(from=15, to=75, by=15), group=letters[1:5])
df1  <- ddply(df0, .(group), function(df) bivariate1(50, 1, df$angle, 0.99, 0.1))

ggplot(data=df1, aes(x=V1, y=V2)) + 
  geom_abline(data=df0, aes(intercept=0, slope=tan(angle/180*pi)), colour="gray") +
  geom_point(aes(colour=group)) + 
  labs(x="x", y="y") + theme(legend.position = "none") +
  coord_equal(xlim=c(0,2), ylim=c(0,2))
ggplot(data=df1, aes(x=V1, y=V2)) + 
  geom_abline(data=df0, aes(intercept=log10(tan(angle/180*pi)), slope=1), colour="gray") +  
  geom_point(aes(colour=group)) + 
  labs(x="x", y="y") + theme(legend.position = "none") +
  scale_x_log10() + scale_y_log10() + coord_equal()
@
\noindent Postive data---relative and absolute---are often logarithmically transformed in molecular bioscience prior to analysis. Leaving aside the issue of how to analyse relative abundance data for a moment, we want to highlight the need for care in interpreting correlations in logarithmically transformed data. If, after taking logs, we find a strong linear relationship between $\log x$ and $\log y$ (giving us a Pearson correlation coefficient near $+1$ or $-1$) the interpretation of that relationship depends on the slope of the log-transformed pairs of datapoints:
<<cor-prop-log3, eval=TRUE, fig.pos="H", fig.scap="", fig.cap="Lines of different slopes on a log-log scale (left) correspond to a variety of exponential curves on the natural scale (right).", out.width='0.49\\linewidth'>>=
df0  <- data.frame(angle=seq(from=-75, to=75, len=11), group=letters[1:11])
df1  <- ddply(df0, .(group), function(df) bivariate3(x=log10(15), y=log10(20), beta.degrees=df$angle))
names(df1) <- c("group", "log.x", "log.y")
df1 <- transform(df1, x=10^log.x, y=10^log.y)
ggplot(data=df1, aes(x=x, y=y)) + 
  geom_line(aes(colour=group))  +
  theme(legend.position = "none") +
  scale_x_log10() + scale_y_log10() + 
  coord_equal()

ggplot(data=df1, aes(x=x, y=y)) + 
  geom_line(aes(colour=group)) + 
  theme(legend.position = "none") +
  coord_equal(xlim=c(0,600), ylim=c(0,600))
@
\noindent While we see many molecular bioscience papers that mention correlations between different pairs of log-transformed measurements, we see far fewer that explore the interpretation of these relationships. We suspect that some readers will not appreciate that highly non-linear relationships  can be implied on the original scale of measurement. We note too that correlations between log-transformed measurements imply a multiplicative error model and refer readers to \cite{Xiao2011} for discussion about the pros and cons of this assumption.

<<cor-prop-log4, eval=TRUE>>=
rm(df0, df1)
@


%%%%%%%%%%%%%%%%%%%%%%%%%%%%%%%%%%%%%%%%%%%%%%%%%%%%%%%%%%%%%%%%%%%%%%%%%%%%%%%%
\newpage
\subsection{Differential dilemma: when absolute and relative abundances change in different directions}

Here are five different scenarios that can arise when considering ``differential expression'' with both relative and absolute abundances. Imagine that
\begin{itemize}
\item We can count the number of mRNA molecules present in a cell at a given point in time
\item We can determine mRNA type, i.e., which gene an mRNA molecule was transcribed from.
\end{itemize}
Now imagine that
\begin{itemize}
\item We count and type the mRNAs from a cell undergoing Treatment A
\item We do the same for a cell undergoing Treatment B
\item We gather these counts for many such cells.
\end{itemize}
Finally
\begin{itemize}
\item We plot the counts of a particular type of mRNA in each cell under each Treatment
\item We plot the proportions of that type of mRNA in each cell under each Treatment.
\end{itemize}
In which of the following scenarios would you say that the mRNA was differentially expressed? 

<<differential-dilemma, eval=TRUE, fig.width=5, fig.height=4, fig.pos="H", fig.cap="If we consider both absolute and relative abundances of an mRNA under two treatments, these five scenarios can arise (modulo treatment labels). Since it is quite possible for the absolute abundance of an mRNA to increase while its relative abundance decreases, we argue that the term ``differential expression'' needs careful qualification to avoid being misleading.">>=
set.seed(37)

dilemma       <- expand.grid(
  scenario=paste("Scenario", 1:5), 
  treatment=LETTERS[1:2], 
  abs.rel=c("absolute", "relative"), 
  N=1:40)
dilemma$value <- rnorm(nrow(dilemma))
increase <- with(
  dilemma,
  which(
    (scenario=="Scenario 2" & treatment=="A" & abs.rel=="relative") |
    (scenario=="Scenario 3" & treatment=="B" & abs.rel=="absolute") |
    (scenario=="Scenario 4" & treatment=="B") |
    (scenario=="Scenario 5" & treatment=="A" & abs.rel=="relative") |  
    (scenario=="Scenario 5" & treatment=="B" & abs.rel=="absolute")    
    )
  )
decrease <- with(
  dilemma,
  which(
    (scenario=="Scenario 2" & treatment=="B" & abs.rel=="relative") |
    (scenario=="Scenario 3" & treatment=="A" & abs.rel=="absolute") |
    (scenario=="Scenario 4" & treatment=="A") |
    (scenario=="Scenario 5" & treatment=="A" & abs.rel=="absolute") |  
    (scenario=="Scenario 5" & treatment=="B" & abs.rel=="relative")    
    )
  )

dilemma$value[increase] <- dilemma$value[increase] + 5
dilemma$value[decrease] <- dilemma$value[decrease] - 5

ggplot(data=dilemma, aes(x=treatment, y=value)) +
  geom_jitter(
    aes(colour=treatment), alpha=0.5,
    position = position_jitter(width=0.1)
    ) + 
  scale_colour_brewer(palette="Set1") + 
  facet_grid(abs.rel ~ scenario) +
     theme(axis.text.y=element_blank(),
          axis.title=element_blank(),
          axis.ticks.y=element_blank(),
          legend.position="none")
rm(n.obs, increase, decrease, dilemma)
@
\noindent There is definitely something different going on in Scenarios 2-5, but what this figure should emphasise is that, with relative data, terms such as ``over/under expression" and ``up/down regulation'' need to be carefully qualified to avoid misinterpretation.


%%%%%%%%%%%%%%%%%%%%%%%%%%%%%%%%%%%%%%%%%%%%%%%%%%%%%%%%%%%%%%%%%%%%%%%%%%%%%%%%
\newpage
\section{Preparing the data for analysis}
\label{sec:prep}

We work with the following data sets from Marguerat et al.~\cite{marguerat2012}:
\begin{enumerate}
  \item RNA-seq measurement of yeast mRNA relative abundance at time 0
  \item Microarray measurement of yeast mRNA abundances at 15 subsequent time points, relative to their abundances at time 0. (The yeast cells entered quiescence after time 0.)
\end{enumerate}

\subsection{Downloading and extracting the data}

Before importing the data into \verb`R`, we

\begin{enumerate}
  \item Downloaded \href{http://download.cell.com/mmcs/journals/0092-8674/PIIS0092867412011269.mmc1.xlsx}{Tables S1-S18 (XLSX 7.24 MB)} to \verb|./data|
  \item Used Excel to save the RNA-seq measurements at time 0 (worksheet \verb|Table_S2|) as comma-seperated values to \verb|./data/RNA.seq.csv|
  \item Used Excel to save the microarray measurements of the quiescence timecourse (worksheet \verb|Table_15|) as comma-seperated values to \verb|./data/microarray.csv|
  \item Downloaded \href{ftp://ftp.sanger.ac.uk/pub/yeast/pombe/Complexes/Complex_annotation}{\texttt{Complex\_annotation}} to \verb|./data|.
\end{enumerate}

\subsection{Reading the data into \texttt{R}}

Now we have the \verb|.csv| versions, we bring them into \verb`R` as follows:

<<read-RNA-seq, echo=TRUE>>=
RNA.seq           <- read.csv("./data/RNA.seq.csv",        header=T, skip=1)
microarray        <- read.csv("./data/microarray.csv",     header=T, skip=3)
names(microarray) <- sub("T", "timepoint", names(microarray))
go                <- read.csv("./data/Complex_annotation", header=T, sep="\t")
names(go)[6]      <- "Systematic.name"
@

\newpage
\subsection{Creating a time course of absolute abundance}

In the RNA-seq measurements at time 0, the counts observed for each mRNA should be roughly proportional to the absolute abundance of that mRNA in the yeast cells. We recognise that there are sample preparation issues and other factors that influence these counts, but a first order approximation will suffice for the points that this study seeks to make. For similar reasons, we will use only the complete (i.e., with \verb`NA`s removed) \verb`MM1` measurements throughout this analysis. (Studies whose focus is on understanding the biology of the system under study should, of course, use replicates sufficient to capture the variability of the system.)

<<create-Abs, echo=TRUE>>=
# Average the sums all the copies-per-cell ("cpc") counts for MM1 and MM2,
# treating any NAs as 0
tmp <- data.frame(Systematic.name=RNA.seq$Systematic.name,
                  RNA.seq=rowSums(
                    RNA.seq[,grep("MM[12].*cpc.*", names(RNA.seq))],
                    na.rm=TRUE
                    )/2
                  )

# Drop any mRNAs that have a zero count in the RNA-seq
tmp <- subset(tmp, RNA.seq > 0)

# Do an inner join of Abs and the microarray data based on the Systematic names
tmp <- merge(tmp, microarray, by="Systematic.name")

# Now use the relative abundances at each microarray timepoint to multiply
# the initial mRNA copies per cell. Remove any rows that contain NAs
multipliers   <- as.matrix(tmp[, grep("timepoint", names(tmp))])
Abs           <- data.frame(tmp$RNA.seq * multipliers)
rownames(Abs) <- tmp[,"Systematic.name"]
Abs           <- na.omit(Abs)
Abs.t         <- as.data.frame(t(Abs))
@

\noindent We have now transformed \Sexpr{nrow(RNA.seq)} RNA-seq observations, and \Sexpr{nrow(microarray)} observations into two dataframes of complete data: \verb`Abs` (\Sexpr{nrow(Abs)} genes at \Sexpr{ncol(Abs)} timepoints) and its transpose \verb`Abs.t`, containing the absolute abundances.

<<create-Abs-cleanup>>=
rm(tmp,multipliers,microarray,RNA.seq)
@

\subsection{Creating the corresponding time course of relative abundances}

We create the time course of relative abundances by dividing the elements of each column by the column's total:
<<create-Rel, echo=TRUE>>=
Rel   <- sweep(Abs,2,colSums(Abs, na.rm=TRUE),"/")
Rel.t <- as.data.frame(t(Rel))
@

%%%%%%%%%%%%%%%%%%%%%%%%%%%%%%%%%%%%%%%%%%%%%%%%%%%%%%%%%%%%%%%%%%%%%%%%%%%%%%%%
\newpage
\section{Problems with analyses that ignore the relative nature of data}
\label{sec:problems}

\subsection{Correlations of relative abundances are misleading}

Correlation---Pearson, Spearman or other---is the \emph{b\^ete noire} of compositional data, well known (in some circles) to lead to meaningless conclusions if applied to relative abundances. Here we calculate the correlation coefficients of all pairs of mRNAs (giving a \Sexpr{nrow(Abs)} $\times$ \Sexpr{nrow(Abs)} correlation matrix) for both absolute and relative abundances.

(Note that we are only calculating the correlations of the relative abundances to show how misleading they are! Don't do this, \emph{unless} you happen to know the total absolute abundance is constant across all experimental conditions, in which case relative abundance is just a re-scaled version of absolute abundance throughout.)

<<create-cor, echo=TRUE>>=
Abs.cor <- stats::cor(Abs.t, use="pairwise.complete.obs")
Rel.cor <- stats::cor(Rel.t, use="pairwise.complete.obs")
@

\noindent The reason we invoke \verb`stats::cor()` explicitly is that \verb`cor()` is masked by the \verb`compositions` package.

\newpage
\subsubsection{Examining discrepancies in correlations I}
\label{sec:corrI}

Let's find the biggest discrepancies between the correlation matrices of absolute values, and of relative values:

<<diff-cor1, echo=TRUE>>=
Dif.cor     <- Abs.cor - Rel.cor
Dif.cor.max <- rownames(which(Dif.cor==max(Dif.cor), arr.ind=TRUE ))
Dif.cor.min <- rownames(which(Dif.cor==min(Dif.cor), arr.ind=TRUE ))
c(Dif.cor.max, max(Dif.cor))
c(Dif.cor.min, min(Dif.cor))
rm(Dif.cor)
@
\noindent Having found the mRNAs whose correlations over the absolute and relative abundance timecourses are most different, we plot them. First, the two mRNAs with the largest positive difference between the correlation coefficient of their absolute values, and the correlation coefficient of their relative values:
<<plot-diff-cor1, fig.pos="H", fig.scap="", fig.cap="These four panels plot the abundances of \\texttt{SPBC21C3.01c} and \\texttt{SPAC823.06}. The upper panels refer to their absolute abundances; the lower panels to their relative abundances. The left panels show their abundances over time; the right panels plot their pairwise values. The right panels illustrate that correlation coeffiecient of the relative values is at the opposite extreme to that of the absolute values.">>=
plot.pairs(Dif.cor.max[1], Dif.cor.max[2], colour=my.col[1])
@
\noindent The top left panel of Figure~\ref{fig:plot-diff-cor1} shows the absolute abundances of \texttt{\Sexpr{Dif.cor.max[1]}} and \texttt{\Sexpr{Dif.cor.max[2]}} over time, scaled and shifted so they can be plotted on the same graph. (Note that this scaling and shifting does not affect the correlation of these
two time series.) The bottom left panel does the same for the \emph{relative} abundances of these mRNAs.
The right panels then plot the pairwise values of these two time series. These panels clearly show that the correlation coefficient of the two relative time series is at the opposite extreme to that of the two corresponding absolute series.

\newpage
\noindent Here are the two mRNAs with the largest \emph{negative} difference between the correlation coeffecient of their absolute values, and the correlation coefficient of their relative values:
<<plot-diff-cor2, fig.pos="H", fig.scap="", fig.cap="The pair of mRNAs labeled in blue in Figure~\\ref{fig:plot-Abs-time-series}, \\texttt{SPNCRNA.994} and \\texttt{SPAC823.16c}, shown on a linear scale. The upper panels show absolute abundances; the lower show relative abundances. The left panels show mRNA values over time; the right show the value of one mRNA plotted against the other at each timepoint. The correlation between the relative abundances is almost the complete opposite of that between the absolute abundances of this pair of mRNAs.">>=
plot.pairs(Dif.cor.min[1], Dif.cor.min[2], colour=my.col[2])
@

\newpage
\subsubsection{Examining discrepancies in correlations II}

Here we show how the apparent correlation between relative abundances depends on the components that are measured. This is the ``subcompositional incoherence'' problem discussed in Section~\ref{sec:incoherence}.

Suppose we process the yeast samples so that the ten most abundant RNAs are removed on the grounds that they are \emph{``taking up valuable sequencing capacity and resulting in a high signal-to-noise ratio that can make detection of the RNA species of interest difficult''} (a phrase used in describing \href{http://www.qiagen.com/Products/Catalog/Assay-Technologies/Next-Generation-Sequencing/GeneRead-rRNA-Depletion-Kit}{Qiagen's GeneRead rRNA Depletion Kit} discussed in \cite{ONeil2001}). First, let's find the ten RNA's that appear most abundant
<<diff-cor2, echo=TRUE>>=
Abs.total <- colSums(Abs.t)
top10 <- base::order(Abs.total, decreasing=TRUE)[1:10]
Abs.total[top10]
@
\noindent Now let's ``deplete'' these by setting their values to \texttt{NA}, then calculate the relative abundances in this depleted data, and their correlations
<<diff-cor3, echo=TRUE>>=
Depleted.Abs.t <- Abs.t
Depleted.Abs.t[,top10] <- NA
Depleted.Rel.t <- sweep(Depleted.Abs.t,1,rowSums(Depleted.Abs.t,na.rm=TRUE),"/")
Depleted.Rel.cor <- stats::cor(Depleted.Rel.t, use="pairwise.complete.obs")
@
\noindent Then, just as we did in the previous section, we look for the biggest discrepancies between the correlations of the relative abundances, and the correlations of the depleted relative abundances:
<<diff-cor4, echo=TRUE>>=
Dif.cor     <- Rel.cor - Depleted.Rel.cor
Dif.cor.max <- rownames(which(Dif.cor==max(Dif.cor, na.rm=TRUE), arr.ind=TRUE ))
Dif.cor.min <- rownames(which(Dif.cor==min(Dif.cor, na.rm=TRUE), arr.ind=TRUE ))
c(Dif.cor.max, max(Dif.cor, na.rm=TRUE))
c(Dif.cor.min, min(Dif.cor, na.rm=TRUE))
rm(Dif.cor)
@
\noindent In summary
\begin{itemize}
\item The apparent correlation of \texttt{\Sexpr{Dif.cor.max[1]}} and \texttt{\Sexpr{Dif.cor.max[2]}} in the ``undepleted'' relative abundances is \Sexpr{round(Rel.cor[Dif.cor.max[1],Dif.cor.max[2]],2)}, compared to \Sexpr{round(Depleted.Rel.cor[Dif.cor.max[1],Dif.cor.max[2]],2)} in the depleted relative abundances.
\item The apparent correlation of \texttt{\Sexpr{Dif.cor.min[1]}} and \texttt{\Sexpr{Dif.cor.min[2]}} in the ``undepleted'' relative abundances is \Sexpr{round(Rel.cor[Dif.cor.min[1],Dif.cor.min[2]],2)}, compared to \Sexpr{round(Depleted.Rel.cor[Dif.cor.min[1],Dif.cor.min[2]],2)} in the depleted relative abundances.
\end{itemize}
Changing the molecules (i.e., components) considered in the analysis of relative abundance changes the apparent correlations between molecules; the correlations are artefacts of the analysis approach rather than indications of statistical associations between the components of the system under study.
\newpage
\subsection{Compare all correlation coefficients of the absolute and relative abundances}
Pick a pair of mRNAs, say the first (\texttt{\Sexpr{names(Abs.t)[1]}}) and second (\texttt{\Sexpr{names(Abs.t)[2]}}). The correlation of this pair's absolute values over the time course is \Sexpr{Abs.cor[1,2, drop=FALSE]} while the correlation of their relative values is \Sexpr{Rel.cor[1,2, drop=FALSE]}.
We could plot (\Sexpr{Abs.cor[1,2]}, \Sexpr{Rel.cor[1,2]}) on a scatterplot and do the same for all other pairs of mRNAs were it not for the fact that there are \Sexpr{nrow(Abs.cor) * (nrow(Abs.cor) - 1) /2e6} million such pairs --- there would be a lot of overplotting.
Instead, the following plot shows \emph{counts} of the pairs binned on a $200 \times 200$ grid, and we annotate the extremes found in the previous section:

<<plot-cor1, fig.pos="H", fig.cap="a 2D histogram of the sample correlation coefficient observed for the relative abundances of a given pair of mRNAs, against the correlation coefficient observed for the absolute abundances of that same pair, over all pairs.  The red and blue points correspond to the red and blue pairs of mRNA in Figure~\\ref{fig:plot-Abs-time-series}. White contour lines are shown at intervals of 100 counts. The top marginal histogram shows that the absolute abundances of most pairs are very strongly correlated. The right marginal histogram shows ``the negative bias difficulty'' \\cite[Section 3.3]{aitchison1986} of closure on correlation---here, correlations between relative abundances bear no relationship to the corresponding correlations between absolute abundances.">>=
Dif.cor     <- Abs.cor - Rel.cor
Dif.cor.max <- rownames(which(Dif.cor==max(Dif.cor), arr.ind=TRUE ))
Dif.cor.min <- rownames(which(Dif.cor==min(Dif.cor), arr.ind=TRUE ))

plot.cor(Abs.cor,Rel.cor,
         xlab="Correlation coefficients of absolute data",
         ylab="Correlation coefficients of relative data") +
  annotate("point",
           x=Abs.cor[Dif.cor.min[1],Dif.cor.min[2]],
           y=Rel.cor[Dif.cor.min[1],Dif.cor.min[2]],
           colour=my.col[2], shape=my.shp[1]) + 
  annotate("text",
           x=Abs.cor[Dif.cor.min[1],Dif.cor.min[2]],
           y=Rel.cor[Dif.cor.min[1],Dif.cor.min[2]],
           hjust=0,
           label=sprintf(
             " (%0.2f, %0.2f)",
             Abs.cor[Dif.cor.min[1],Dif.cor.min[2]],
             y=Rel.cor[Dif.cor.min[1],Dif.cor.min[2]])) +
  annotate("point",
           x=Abs.cor[Dif.cor.max[1],Dif.cor.max[2]],
           y=Rel.cor[Dif.cor.max[1],Dif.cor.max[2]],
           colour=my.col[1], shape=my.shp[1]) + 
  annotate("text",
           x=Abs.cor[Dif.cor.max[1],Dif.cor.max[2]],
           y=Rel.cor[Dif.cor.max[1],Dif.cor.max[2]],
           hjust=1,
           label=sprintf(
             "(%0.2f, %0.2f) ",
             Abs.cor[Dif.cor.max[1],Dif.cor.max[2]],
             y=Rel.cor[Dif.cor.max[1],Dif.cor.max[2]]))

@


\newpage
\noindent We can do the same summary plot for the correlations of the ``undepleted'' and depleted relative abundances:
<<plot-cor2, fig.pos="H", fig.cap="A 2D histogram of the correlation coefficient observed for the relative abundances of a given pair of mRNAs in a sample where the ten most abundant mRNAs have been removed, against the correlation coefficient observed for the relative abundances of that same pair, over all pairs. White contour lines are shown at intervals of 100 counts. While the distribution of the correlation coefficient pairs lies more on the diagonal than in the preceding figure, it is clear that correlation of relative abundances  is sensitive to what is in (or out of) the total, i.e., correlation is \\emph{not} subcompositionally coherent.">>=
Dif.cor     <- Rel.cor - Depleted.Rel.cor
Dif.cor.max <- rownames(which(Dif.cor==max(Dif.cor, na.rm=TRUE), arr.ind=TRUE ))
Dif.cor.min <- rownames(which(Dif.cor==min(Dif.cor, na.rm=TRUE), arr.ind=TRUE ))

plot.cor(Rel.cor, Depleted.Rel.cor,
         xlab="Correlation coefficients of relative data",
         ylab="Correlation coefficients of depleted relative data") +
  annotate("point",
           x=Rel.cor[Dif.cor.min[1],Dif.cor.min[2]],
           y=Depleted.Rel.cor[Dif.cor.min[1],Dif.cor.min[2]],
           colour=my.col[2], shape=my.shp[1]) + 
  annotate("text",
           x=Rel.cor[Dif.cor.min[1],Dif.cor.min[2]],
           y=Depleted.Rel.cor[Dif.cor.min[1],Dif.cor.min[2]],
           hjust=1,
           label=sprintf(
             "(%0.2f, %0.2f) ",
             Rel.cor[Dif.cor.min[1],Dif.cor.min[2]],
             Depleted.Rel.cor[Dif.cor.min[1],Dif.cor.min[2]])) +
  annotate("point",
           x=Rel.cor[Dif.cor.max[1],Dif.cor.max[2]],
           y=Depleted.Rel.cor[Dif.cor.max[1],Dif.cor.max[2]],
           colour=my.col[1], shape=my.shp[1]) + 
  annotate("text",
           x=Rel.cor[Dif.cor.max[1],Dif.cor.max[2]],
           y=Depleted.Rel.cor[Dif.cor.max[1],Dif.cor.max[2]],
           hjust=0,
           label=sprintf(
             " (%0.2f, %0.2f)",
             Rel.cor[Dif.cor.max[1],Dif.cor.max[2]],
             Depleted.Rel.cor[Dif.cor.max[1],Dif.cor.max[2]]))

@
\noindent The removal of the top ten most abundant mRNAs affects the apparent correlations between the relative abundances of the other mRNAs. 
This emphasises the fact that the relative abundances of different mRNAs are not independent of one another. If the relative abundance of one mRNA increases, the relative abundances of some other mRNAs must \emph{decrease}, and \emph{vice versa}. Consequently the apparent correlation between relative abundances depends on which components are considered to make up the sample under study. 

In short, if you deplete the most abundant mRNAs from the sample and use correlation to measure association between relative abundances, you get different correlations than if you had left those mRNAs in. Correlations of relative abundances cannot be relied upon to make coherent inferences about the relationships between pairs of genes.

<<tidy-cor>>=
# Get rid of this 3030 x 3031 matrix... we'll need the space later!
rm(Depleted.Abs.t, Depleted.Rel.cor, Depleted.Rel.t)
@

\newpage
\subsection{Plot the time series}
Here is the data in all its glory, in two plots of absolute and relative values, overlaid with the mRNA pairs with the biggest discrepancies between the correlation matrix of absolute values, and the correlation matrix of relative values.

<<plot-Abs-time-series, fig.height=7, fig.width=6, dev='png', dpi=72, fig.pos="H", fig.cap="Absolute abundances of 3031 yeast messenger RNAs over the 16-point time course from \\cite{marguerat2012}. The $y$-axis is scaled logarithmically and the $x$-axis is on a square-root scale so that all the data can be clearly seen. Each grey line corresponds to the expression levels of a particular mRNA. The red and blue pairs of mRNAs correspond to those analysed in Section~\\ref{sec:corrI}.">>=
Dif.cor     <- Abs.cor - Rel.cor
Dif.cor.max <- rownames(which(Dif.cor==max(Dif.cor), arr.ind=TRUE ))
Dif.cor.min <- rownames(which(Dif.cor==min(Dif.cor), arr.ind=TRUE ))
rm(Dif.cor, Rel.cor)

plot.Abs() +
  geom_line(subset=. (Systematic.name==Dif.cor.max[1]),aes(group=Systematic.name),
            colour=my.col[1], linetype=my.lty[1]) +
  geom_point(subset=.(Systematic.name==Dif.cor.max[1]),aes(group=Systematic.name),
             colour=my.col[1], shape=my.shp[1]) +
  geom_line( subset=.(Systematic.name==Dif.cor.max[2]),aes(group=Systematic.name),
             colour=my.col[1], linetype=my.lty[1]) +
  geom_point(subset=.(Systematic.name==Dif.cor.max[2]),aes(group=Systematic.name),
             colour=my.col[1], shape=my.shp[2], fill="white") +
  geom_line( subset=.(Systematic.name==Dif.cor.min[1]),aes(group=Systematic.name),
             colour=my.col[2], linetype=my.lty[1]) +
  geom_point(subset=.(Systematic.name==Dif.cor.min[1]),aes(group=Systematic.name),
             colour=my.col[2], shape=my.shp[1]) +
  geom_line( subset=.(Systematic.name==Dif.cor.min[2]),aes(group=Systematic.name),
             colour=my.col[2], linetype=my.lty[1]) +
  geom_point(subset=.(Systematic.name==Dif.cor.min[2]),aes(group=Systematic.name),
             colour=my.col[2], shape=my.shp[2], fill="white")
@

<<plot-Rel-time-series, fig.height=7, fig.width=6, dev='png', dpi=72, fig.pos="H", fig.cap="Relative abundances of 3031 yeast messenger RNAs over the 16-point time course from \\cite{marguerat2012}. The $y$-axis is scaled logarithmically and the $x$-axis is on a square-root scale so that all the data can be clearly seen. Each grey line corresponds to the expression levels of a particular mRNA. The red and blue pairs of mRNAs correspond to those analysed in Section~\\ref{sec:corrI}.">>=
plot.Rel() +
  geom_line( subset=.(Systematic.name==Dif.cor.max[1]),aes(group=Systematic.name),
             colour=my.col[1], linetype=my.lty[1]) +
  geom_point(subset=.(Systematic.name==Dif.cor.max[1]),aes(group=Systematic.name),
             colour=my.col[1], shape=my.shp[1]) +
  geom_line( subset=.(Systematic.name==Dif.cor.max[2]),aes(group=Systematic.name),
             colour=my.col[1], linetype=my.lty[1]) +
  geom_point(subset=.(Systematic.name==Dif.cor.max[2]),aes(group=Systematic.name),
             colour=my.col[1], shape=my.shp[2], fill="white") +
  geom_line( subset=.(Systematic.name==Dif.cor.min[1]),aes(group=Systematic.name),
             colour=my.col[2], linetype=my.lty[1]) +
  geom_point(subset=.(Systematic.name==Dif.cor.min[1]),aes(group=Systematic.name),
             colour=my.col[2], shape=my.shp[1]) +
  geom_line( subset=.(Systematic.name==Dif.cor.min[2]),aes(group=Systematic.name),
             colour=my.col[2], linetype=my.lty[1]) +
  geom_point(subset=.(Systematic.name==Dif.cor.min[2]),aes(group=Systematic.name),
             colour=my.col[2], shape=my.shp[2], fill="white")
@

\newpage
\subsection{Challenges in interpreting ``differential expression'' with the yeast data}
\label{sec:dilemma}

Univariate statistical tests for differential expression have been
popular in the analysis of relative abundances in bioscience. Much
effort has been invested in developing approaches to deal with small
numbers of observations and large numbers of tests. Until recently,
comparatively little attention has been given to ``...the commonly
believed, though rarely stated, assumption that the absolute amount
of total mRNA in each cell is similar across different cell types
or experimental perturbations'' \cite{Loven2012}. 

When absolute total mRNA varies, the relationship between the relative
and absolute abundance of a component is perhaps most easily understood
in terms of fold change over time. If we write the fold change in
amount (absolute abundance) of $\mathrm{mRNA}_{i}$ from time $t_{1}$
to time $t_{2}$ as
\[
\mathrm{fc_{\mathrm{abs}}}(i)=\frac{\textrm{amount of \ensuremath{\mathrm{mRNA}_{i}} at time \ensuremath{t_{2}}}}{\textrm{amount of \ensuremath{\mathrm{mRNA}_{i}} at time \ensuremath{t_{1}}}}
\]
then the apparent fold change in \emph{relative} abundance is
\begin{eqnarray}
\mathrm{fc}_{\mathrm{rel}}(i) & = & \frac{\textrm{amount of \ensuremath{\mathrm{mRNA}_{i}} at time \ensuremath{t_{2}}}}{\textrm{total amount of mRNA at time \ensuremath{t_{2}}}}\cdot\frac{\textrm{total amount of mRNA at time \ensuremath{t_{1}}}}{\textrm{amount of \ensuremath{\mathrm{mRNA}_{i}} at time \ensuremath{t_{1}}}}\nonumber \\
 & = & \mathrm{fc}{}_{\mathrm{abs}}(i)/\mathrm{fc}{}_{\mathrm{abs}}(\mathrm{total}).\label{eq:fc}
\end{eqnarray}
When the total absolute abundance of mRNA stays constant over time
$\mathrm{fc_{\mathrm{abs}}(total)}=1$ and the fold changes in both
absolute and relative abundance of $\mathrm{mRNA}_{i}$ are equal:
$\mathrm{fc}_{\mathrm{abs}}(i)=\mathrm{fc_{\mathrm{rel}}}(i)$. When
the total absolute abundance of mRNA varies, fold changes in absolute
and relative abundances of each mRNA are no longer equal and can change
in \emph{different} directions.

Let's look at how the fold changes of absolute abundances and the fold changes of relative abundances create challenges with interpretation. Problems arise when the total absolute abundance of all the components changes over time. This is certainly the case for the yeast mRNA data, and we highlight timepoints 0 and 3 for further attention later:

<<S1, eval=TRUE, warning=FALSE, fig.pos="H", fig.cap="Total abundance of yeast mRNAs in copies per cell over the 16-point time course. Times 0 and 3 are highlighted for further study.">>=
Abs.total <- rowSums(Abs.t)
y0        <- Abs.total["timepoint0"]
y3        <- Abs.total["timepoint3"]
y0.label  <- sprintf("%0.0f mRNAs per cell at timepoint 0", y0)
y3.label  <- sprintf("%0.0f mRNAs per cell at timepoint 3", y3)
y0.div.y3 <- sprintf("%0.0f/%0.0f = %0.2f", y3, y0, y0/y3)
plot.Abs.total() + scale_y_log10(breaks=c(1000,3000,10000,30000)) + 
  annotate("point", x=0,   y=y0, colour="red", size=3) + 
  annotate("text",  x=0.1, y=y0, hjust=0, label=y0.label) + 
  annotate("point", x=3,   y=y3, colour="red", size=3) + 
  annotate("text",  x=4,   y=y3, hjust=0, label=y3.label) +
  annotate("text",  x=3,   y=sqrt(y0*y3), hjust=0, label=y0.div.y3, colour="red")
@

\newpage
\noindent Consider the fold changes in relative and absolute abundances that occur for each of the \Sexpr{nrow(Abs)} mRNAs from timepoint 0 to timepoint 3. We do this in two ways, first by plotting the fold change of the relative data against the fold change of the absolute data (on a log-log scale):

<<fold-change2, eval=TRUE, warning=FALSE, fig.pos="H", fig.cap="The fold change of the relative abundance of an mRNA from time 0 to time 3 plotted against the fold change of its \\emph{absolute} abundance, for all mRNAs. These data are plotted on a log-log scale.">>=
fold.change.df <- data.frame(absolute=Abs$timepoint3 / Abs$timepoint0,
                             relative=Rel$timepoint3 / Rel$timepoint0)

fold.change.df <- transform(
  fold.change.df,
  change=paste(
    ifelse(absolute > 1, "increasing", "decreasing"),
    ifelse(relative > 1, "increasing", "decreasing"), sep=", ")
  )

ggplot(data=fold.change.df, aes(x=absolute, y=relative, group=change)) +
  labs(x="fold change of absolute data", y="fold change of relative data") +
  geom_hline(colour="white", size=1) +   
  geom_vline(colour="white", size=1) + 
  geom_point(aes(colour=change), alpha=0.5, size=3) + 
  geom_hline(y=y0/y3, colour="red", linetype="dashed") + 
  scale_color_discrete(name="fold change:\nabsolute, relative")+
  scale_x_log10() + scale_y_log10() + coord_equal() +
  annotate("point", y=1, x=y3/y0, size=3, colour="black") +
  annotate("point", x=1, y=y0/y3, size=3, colour="black") +
  annotate("text",  x=10, y=3, hjust=0, vjust=0, label=y0.div.y3, colour="red") +
  theme(legend.justification=c(0,1), legend.position=c(0,1))
@

\noindent \newpage
Second, to emphasise that the relative fold changes are the same as the absolute fold changes multiplied by a constant, we show the histograms of the absolute and the relative fold changes. It turns out that, from time 0 to time 3, there are \Sexpr{sum(fold.change.df$change=="decreasing, increasing")} mRNAs whose absolute abundance decreases, but whose relative abundance \emph{increases}: 


<<fold-change3, eval=TRUE, warning=FALSE, fig.pos="H", fig.scap="", fig.cap="Histograms of fold changes in absolute abundance (top panel) and fold changes in relative abundance (bottom panel) of the yeast mRNAs between 0 and 3 hours. The colours indicate mRNAs whose absolute and relative fold changes are both decreasing (red), decreasing and increasing (green), and both increasing (blue). The $x$-axis is on a log scale and the shift of $\\log(2.56)$ relates to the ratio of total mRNA abundances at 0 and 3 hours (Figure~\\ref{fig:S1}). By Equation \\ref{eq:fc}, the distribution of fold changes in \\emph{relative} abundance is the same as that for \\emph{absolute} abundance shifted right by $\\log(\\mathrm{fc}_{\\mathrm{abs}}(\\mathrm{total}))=\\log(2.56)$.">>=
fold.change.df <- melt(fold.change.df, id="change")

# See http://stackoverflow.com/questions/14508277/adding-annotation-segment-arrow-in-only-certain-facet-ggplot
# for how to do the annotation. Note that you need to ensure that there is a variable called "change" in this
# ann.arrow data frame becuase it is named in the first aesthetic.
ann.arrow <- data.frame(
  y=40, yend=40, x=y3/y0, xend=1, 
  variable=factor("relative",levels=c("absolute", "relative")), change=1, value=0
  )
ann.text <- data.frame(
  y=45, x=sqrt(y3/y0),
  variable=factor("relative",levels=c("absolute", "relative")), change=1, value=0,
  label=sprintf("log(%0.2f)", y0/y3)
  )
ggplot(data=fold.change.df, aes(x=value, group=change)) + 
  geom_histogram(aes(fill=change),binwidth=0.005) +
  scale_fill_discrete(name="fold change:\nabsolute, relative")+
  scale_x_log10(limits=c(0.1,10)) + facet_grid(variable~.) +
  geom_segment(data=ann.arrow, aes(y=y, yend=yend, x=x, xend=xend), arrow=arrow(length=unit(0.2,"cm"))) +
  geom_text(data=ann.text, aes(y=y, x=x), label=ann.text$label[1]) +
  labs(x="fold change", title="Fold changes in absolute and relative abundances\nobserved between 3 and 0 hours") +
  theme(legend.justification=c(1,1), legend.position=c(1,1))
@

<<fold-change4, eval=TRUE>>=
rm(ann.arrow, ann.text, fold.change.df, y0, y0.label, y0.div.y3, y3, y3.label, Abs.total)
@


\newpage
\section{Measuring association as ``goodness of fit to proportionality''}
\label{sec:proportionality}

\subsection{Visualising pairs of variables with different slope and fit}
We have shown how logratio variance can be factored into two terms
\[
\mathrm{Var}\log(x/y) = \mathrm{Var}(\log x)(1 + \beta^2 - 2\beta|r|)
\]
where
\begin{itemize}
\item $\beta$ is the slope of the Standardised Major Axis (SMA) \cite{warton2006}
\item $r$ is the correlation coefficient of $\log x$ and $\log y$
\end{itemize}
To help give you a sense of what data look like with different $\beta, r$ values, here are scatter plots of data with different slopes (ranging from $\pm 60^\circ$) and $r^2$ values from 1 to 0. In each panel we print the corresponding value of
\[
\phi(\log x, \log y) = 1 + \beta^2 - 2\beta|r|
\]
in red. 
<<plot-r2-beta-samples1, eval=TRUE, fig.cap="Each panel plots 100 points sampled from a bivariate lognormal distribution with different slopes ($\\beta$ ranging from $\\pm 60^\\circ$) and coefficients of determination ($r^2$ ranging from 1 to 0). The corresponding value of $\\phi(\\log x, \\log y)$ is printed in red.">>=
r2.vals <- seq(0,1,by=0.2)
r2.beta <- expand.grid(r2=factor(r2.vals, levels=rev(r2.vals)), angle=seq(-60,60,by=15))
r2.beta <- transform(r2.beta, slope=tan(angle/180*pi), mu.x=0, mu.y=0, var.x=1)
r2.beta <- transform(r2.beta, var.y=slope^2, cor.xy=sign(slope)*sqrt(as.numeric(levels(r2))[r2]))
r2.beta <- transform(r2.beta, phi=1 + slope^2 - 2 * slope *sqrt(as.numeric(levels(r2))[r2]))
my.mvrn <- function(df){
  mu <- with(df,(c(mu.x, mu.y)))
  Sigma <- with(df,matrix(c(var.x, cor.xy*sqrt(var.x*var.y), cor.xy*sqrt(var.x*var.y), var.y), nrow=2))
  data.frame(mvrnorm(100, mu, Sigma, empirical=TRUE))
}
r2.beta.df <- ddply(r2.beta, .(r2,angle), .fun=my.mvrn)

top <- max(r2.beta.df$X2)
ggplot(data=r2.beta.df, aes(x=X1, y=X2)) +
  geom_point(alpha=0.1) +
  facet_grid(r2 ~ angle) +
  geom_text(data=r2.beta, aes(x=0,y=top, label=sprintf("%0.2f", phi)), colour=my.col[1]) +
  coord_equal() +
  labs(x="log x", y="log y") +
  theme(axis.text=element_blank(),axis.ticks=element_blank())
@

\newpage
\subsection{Plotting proportionality against slope and fit}

Building on the plot of the previous section, here is a coloured contour plot of $\phi()$ as a function of slope $\beta$ and coefficient of determination $r^2$---the white dot markes the minimum (0):
<<plot-phi, eval=TRUE, warning=FALSE, fig.cap="$\\phi(\\log x,\\log y)$ as a function of the slope and coefficient of determination of the standard major axis of $\\log y$ versus $\\log x$. The grey lines show the contours of $\\phi(\\log x,\\log y)$ in increments of 0.25. The hollow dot shows the minimum of $\\phi(\\log x,\\log y)$ attained at a slope of $\\beta=1$ (i.e., $45^{\\circ}$) and $r^{2}=1$.">>=
surface <- expand.grid(
  angle=seq(-60,60,by=1),
  r.sqd=seq(0, 1,by=1/100)
  )
surface <- transform(
  surface,
  slope=tan(angle/180*pi)
  )
surface <- transform(
  surface,
  z=1 + slope^2 - 2*sign(slope) * sqrt(r.sqd) * abs(slope)
  )

ggplot(surface, aes(x=angle, y=r.sqd)) +
  geom_tile(aes(fill=z))+
  geom_line(data=Contour(0.25,0.01), aes(x=atan(x)/pi*180,y=y), colour="grey") +
  geom_line(data=Contour(0.50,0.01), aes(x=atan(x)/pi*180,y=y), colour="grey") +
  geom_line(data=Contour(0.75,0.01), aes(x=atan(x)/pi*180,y=y), colour="grey") +
  geom_line(data=Contour(1.00,0.01), aes(x=atan(x)/pi*180,y=y), colour="grey") +
  geom_line(data=Contour(1.25,0.01), aes(x=atan(x)/pi*180,y=y), colour="grey") +
  geom_line(data=Contour(1.50,0.01), aes(x=atan(x)/pi*180,y=y), colour="grey") +
  geom_line(data=Contour(1.75,0.01), aes(x=atan(x)/pi*180,y=y), colour="grey") +
  geom_line(data=Contour(2.00,0.01), aes(x=atan(x)/pi*180,y=y), colour="grey") +
  geom_line(data=Contour(2.25,0.01), aes(x=atan(x)/pi*180,y=y), colour="grey") +
  geom_line(data=Contour(2.50,0.01), aes(x=atan(x)/pi*180,y=y), colour="grey") +
  geom_line(data=Contour(2.75,0.01), aes(x=atan(x)/pi*180,y=y), colour="grey") +
  geom_line(data=Contour(3.00,0.01), aes(x=atan(x)/pi*180,y=y), colour="grey") +
  geom_line(data=Contour(3.25,0.01), aes(x=atan(x)/pi*180,y=y), colour="grey") +
  geom_line(data=Contour(3.50,0.01), aes(x=atan(x)/pi*180,y=y), colour="grey") +
  geom_line(data=Contour(3.75,0.01), aes(x=atan(x)/pi*180,y=y), colour="grey") +
  geom_line(data=Contour(4.00,0.01), aes(x=atan(x)/pi*180,y=y), colour="grey") +
  geom_line(data=Contour(4.25,0.01), aes(x=atan(x)/pi*180,y=y), colour="grey") +
  geom_line(data=Contour(4.50,0.01), aes(x=atan(x)/pi*180,y=y), colour="grey") +
  geom_line(data=Contour(4.75,0.01), aes(x=atan(x)/pi*180,y=y), colour="grey") +
  geom_line(data=Contour(5.00,0.01), aes(x=atan(x)/pi*180,y=y), colour="grey") +
  geom_line(data=Contour(5.25,0.01), aes(x=atan(x)/pi*180,y=y), colour="grey") +
  geom_line(data=Contour(5.50,0.01), aes(x=atan(x)/pi*180,y=y), colour="grey") +
  geom_line(data=Contour(5.75,0.01), aes(x=atan(x)/pi*180,y=y), colour="grey") +
  geom_line(data=Contour(6.00,0.01), aes(x=atan(x)/pi*180,y=y), colour="grey") +
  geom_line(data=Contour(6.25,0.01), aes(x=atan(x)/pi*180,y=y), colour="grey") +
  geom_line(data=Contour(6.50,0.01), aes(x=atan(x)/pi*180,y=y), colour="grey") +
  geom_line(data=Contour(6.75,0.01), aes(x=atan(x)/pi*180,y=y), colour="grey") +
  geom_line(data=Contour(7.00,0.01), aes(x=atan(x)/pi*180,y=y), colour="grey") +
  geom_point(data = data.frame(x = 45, y = 1), aes(x=x,y=y), size=5, colour="black") + 
  geom_point(data = data.frame(x = 45, y = 1), aes(x=x,y=y), size=4, colour="white") + 
  xlim(-60,60)+
  scale_fill_gradient2(
    name=expression(paste(phi, "(log x, log y)")),
    high="red", mid="white", low="blue", midpoint=3) +
  labs(x="slope(log y ~ log x) in degrees", y=expression(paste(r^2, "(log x, log y)"))) + coord_fixed(30/0.25)
rm(surface)
@

\newpage
\subsection{Properties of ``goodness of fit to proportionality''}
\label{sec:properties}
Clearly $\phi(\log x, \log y) \geq 0$ and can be thought of as a measure of dissimilarity (``disproportionality'') between components $x$ and $y$, achieving $0$ when $x$ and $y$ are perfectly proportional. However, $\phi()$ does not satisfy the properties of a {\emph distance}---most obviously, it is not symmetric unless $\beta = 1$:
\begin{eqnarray*}
\phi(\log x, \log y) &=& 1 + \beta^2 - 2\beta|r|\\
\phi(\log y, \log x) &=& 1 + \frac{1}{\beta^2} - 2\frac{1}{\beta}|r|.
\end{eqnarray*}
We could symmetrise $\phi()$ by averaging $\phi(\log x, \log y)$ and $\phi(\log y, \log x)$, as is done for Kullback-Liebler divergence. Or we could take the maximum, or minimum of the two terms. We note also that we could define a new and symmetric distance function in terms of $\beta$ and $r$, e.g.,
\[
|\log\beta| + \log 2 - \log(r+1)
\]
In this paper, we are most interested in pairs of variables where $\beta$ and $r$ are near $1$ and want to preserve the link between $\phi(\log x, \log y)$, $\beta$ and $r$. Hence, our approach to the symmetrisation of $\phi()$ is simply to work with $\phi(\log x_i, \log x_j)$ where $i<j$, in effect, the lower triangle of the matrix of $\phi$ values between all pairs of components.
\newpage
\subsection{Calculating ``goodness of fit to proportionality'' for the yeast data}
\label{sec:phi}

In this section we calculate $\phi(\mathrm{clr}(\mathrm{Rel})_i, \mathrm{clr}(\mathrm{Rel})_j))$. Here $\mathrm{clr}()$ refers to the \emph{centred logratio transformation} of each of the \Sexpr{nrow(Rel.t)} mRNA compositions observed. The clr representation of composition $\mathbf{x}=(x_{1},\dots,x_{i},\dots,x_{D})$
is the logarithm of the components after dividing by the geometric
mean of $\mathbf{x}$:
\[
\mathrm{clr}(\mathbf{x})=\left(\log\frac{x_{1}}{\mathrm{g_{m}(\mathbf{x})}},\dots,\log\frac{x_{i}}{\mathrm{g_{m}(\mathbf{x})}},\dots,\log\frac{x_{D}}{\mathrm{g_{m}(\mathbf{x})}},\right)
\]
ensuring that the sum of the elements of $\mathrm{clr}(\mathbf{x})$
is zero.

This representation ensures that all linear operations on the transformed data will produce compositions and is known as ``working in the simplex''. This is important for hypothesis testing and also to ensure that the $\phi()$ values we calculate are on a consistent scale (as discussed later in Section~\ref{sec:representation}):

<<make-clr, echo=TRUE>>=
Rel.clr     <- as.data.frame(clr(Rel.t))
@

\noindent We'll calculate $\phi()$ shortly, but before we do that, we need to prepare a dataframe so  we can plot $\phi()$ in relation to the slopes and coefficients of determination ($r^2$) values of standardised major axis (SMA) fits. 
Most of the functions used in this analysis are tucked away in \verb`yeast.functions.R`, but here we set out how the function \texttt{sma.df()} efficiently (i.e., vectorised for \verb`R`) calculates the slopes of the SMA of all pairs of variables in a dataframe \verb`df`, and the $p$-values of the hypothesis tests that those slopes are equal to 1.

Warton et al. \cite[Table 1]{warton2006} describe the calculations as follows. We wish to estimate the line $Y=\alpha + \beta X$ from $N$ pairs of observations of $X$ and $Y$. The SMA estimate of slope is
\[
\hat{\beta} = \mathrm{sign}(s_{xy})\frac{s_y}{s_x}
\]
where $s_{xy}$ is the sample covariance of $X$ and $Y$, and $s^2_x$ the sample variance of $X$.
$\hat{\beta}$ is element \verb`b` of the list returned by \verb`sma.df()` below.

To test the hypothesis that the SMA slope is 1, Warton et al. \cite{warton2006} test whether $X+Y$ and $X-Y$ are uncorrelated. To vectorise this computation, we make use of the fact that
\[
\rho(X+Y, X-Y) = \frac{(s^2_x - s^2_y)^2}{(s^2_x + s^2_y)^2 - 4 s_{xy}^2}.
\]
Now here's the \verb`R` code to implement that:
<<r define-sma, echo=TRUE>>=
# Perform sma fits on all pairs of columns in df
sma.df <- function(df){
  df.cor <- stats::cor(df, use="pairwise.complete.obs")
  df.var <- stats::cov(df, use="pairwise.complete.obs")
  df.sd  <- sqrt(diag(df.var))
  
  # Following the approach of Warton et al. Biol. Rev. (2006), 81, pp. 259-291
  # r.rf2 = cor(X+Y, X-Y)^2
  #       = (var(X) - var(Y))^2  /  ((var(X) + var(Y))^2 - 4cov(X,Y)^2)
  r.rf2   <-
    (outer(diag(df.var), diag(df.var), "-")^2 ) /
    (outer(diag(df.var), diag(df.var), "+")^2 - 4 * df.var^2 )
  
  # At this point the diagonal of r.rf2 will be 0/0 = NaN. The correlation should be 0
  diag(r.rf2) <- 0
  res.dof     <- nrow(df) - 2
  F           <- r.rf2/(1 - r.rf2) * res.dof
    
  list(b=sign(df.cor) * outer(df.sd, df.sd, "/"), # slope = sign(s_xy) s_y/s_x
       p=1 - pf(F, 1, res.dof),                   # p-value of the test that b = 1
       r2=df.cor^2)                               # the squared correlation coefficient
}
@
This vectorisation strategy means that \verb`sma.df()` calculates all 4.5 million slopes, $p$-values and $r^2$ values for the yeast data in under a minute, compared with 40 minutes or so for the na\"ive implementation.

Note too that we only calculate the $p$-values to show later why hypothesis testing is not as useful as goodness-of-fit; in practice, you could speed up \verb`sma.df()` further by dropping the $p$-value calculation all together.

<<make-sma, echo=TRUE>>=
Rel.sma     <- sma.df(Rel.clr)
@

We calculate $\phi(\mathrm{clr}(\mathrm{Rel})_i, \mathrm{clr}(\mathrm{Rel})_j)$ by making use of the relationship 
\[
\phi(\log X,\log Y) = \frac{\mathrm{var}(\log(X/Y))}{\mathrm{var}(\log X)}.
\]

<<make-phi, echo=TRUE>>=
Rel.vlr     <- vlr(Rel) # The variance of the log-ratios (i.e., the variation array)
Rel.clr.var <- apply(Rel.clr, 2, var) # The variance of each variable
Rel.phi     <- sweep(Rel.vlr, 2, Rel.clr.var, FUN="/")
@

Now that we have $\phi(\mathrm{clr}(\mathrm{Rel})_i, \mathrm{clr}(\mathrm{Rel})_j))$,
$\mathrm{Var}(\log(\mathrm{Rel}_i/\mathrm{Rel}_j))$,
$\hat{\beta}$, $r^2$ and the relevant $p$-values, we've done most of our calculations and the next step rearranges the results so that we can plot them.
At this point in the script, memory is running out though, so we have to resort to a few minor tricks.
<<make-sma-df1, echo=TRUE>>=
# Find the indices of the lower triangle
lt                 <- which(col(Rel.sma$b)<row(Rel.sma$b),arr.ind=FALSE)
lt.ind             <- which(col(Rel.sma$b)<row(Rel.sma$b),arr.ind=TRUE)

# Find the row minimum of the lower triangle of phi
Rel.phi.min        <- lt.row.min(Rel.phi)

# At this stage in the script, 32-bit implmentations of R will struggle 
# to get everything into memory in one hit.
# I find growing the dataframe incrementally helps, as does getting rid 
# of any objects that aren't used from here on in
Rel.sma.df         <- data.frame(
  row=factor(rownames(Rel.sma$b)[lt.ind[,"row"]]),
  col=factor(colnames(Rel.sma$b)[lt.ind[,"col"]])
  )
Rel.sma.df$b       <- Rel.sma$b[lt]
Rel.sma.df$p       <- Rel.sma$p[lt]
Rel.sma.df$r2      <- Rel.sma$r2[lt]
Rel.sma.df$vlr     <- Rel.vlr[lt]
Rel.sma.df$phi     <- Rel.phi[lt]
Rel.sma.df$Abs.cor <- Abs.cor[lt]
@

<<make-sma-df2, echo=FALSE>>=
rm(Rel.sma, Rel.vlr, lt, lt.ind)
@

<<make-sma-df3, eval=FALSE>>=
# Once we've got to this point, I like to save the dataframe
saveRDS(Rel.sma.df, "RDS/Rel.sma.df.rds")
# Let's see what's in memory at this point
lsos()
@

\newpage
\subsection{How does proportionality relate to the correlations of absolute abundances of yeast mRNAs?}

Previously, we summarised the pairs of correlation coefficients of absolute and relative data in a 2D histogram. Here we use a similar strategy to show the joint distribution of correlation coeffecients of absolute data, and $\phi()$ values of \emph{relative} data.

Remember, $\phi()$ measures the degree of proportionality between pairs of variables; the lower it is, the more the variables exhibit a proportional relationship. Remember also that pairs of variables can show strong correlations but low proportionality when they are linearly related, but with a non-zero intercept term (see Section~\ref{sec:cor-prop-log}).

<<phi-vs-r, fig.cap="A 2D histogram of $\\phi(\\mathrm{clr}(x_{i}),\\mathrm{clr}(x_{j}))$ for the relative abundances of a given pair $(i,j)$ of mRNAs, against the correlation coefficient observed for the absolute abundances of that same pair, over all pairs. The red and blue points correspond to the red and blue pairs of mRNA in Figure~\\ref{fig:plot-Abs-time-series}. White contour lines are again shown at intervals of 100 counts and the top marginal histogram is the same as in the left-hand figure. The few mRNA pairs that are strongly proportional (within the red rectangle) are also strongly positively correlated. However, the converse is not true: strong positive correlation between mRNAs does not imply that they are strongly proportional.">>=

Dif.cor.df <- rbind(
  subset(Rel.sma.df, row==Dif.cor.max[1] & col==Dif.cor.max[2]),
  subset(Rel.sma.df, row==Dif.cor.min[1] & col==Dif.cor.min[2])
)
rownames(Dif.cor.df) <- c("max", "min")

plot.phi.cor() +
  annotate("rect", xmin=0.9, xmax=1.1, ymin=log10(0.005), ymax=log10(0.03), colour="red", fill="white", alpha=0.2) +
  annotate(
    "point",
    x=Dif.cor.df["max","Abs.cor"],
    y=log10(Dif.cor.df["max","phi"    ]),
    colour=my.col[1],
    shape=my.shp[1]
  ) + 
  annotate(
    "text",
    x=Dif.cor.df["max","Abs.cor"],
    y=log10(Dif.cor.df["max","phi"    ]),
    hjust=1,
    label=sprintf(
      "(%0.2f, %0.2f) ",
      Dif.cor.df["max","Abs.cor"],
      Dif.cor.df["max","phi"    ]
      )
  ) +
  annotate(
    "point",
    x=Dif.cor.df["min","Abs.cor"],
    y=log10(Dif.cor.df["min","phi"    ]),
    colour=my.col[2],
    shape=my.shp[1]) + 
  annotate(
    "text",
    x=Dif.cor.df["min","Abs.cor"],
    y=log10(Dif.cor.df["min","phi"    ]),
    hjust=0,
    label=sprintf(
      " (%0.2f, %0.2f)",
      Dif.cor.df["min","Abs.cor"],
      Dif.cor.df["min","phi"    ]
    )
  ) 
rm(Dif.cor.df)
@

\newpage
\subsection{What slopes, fits, proportionalities and logratio variances are seen for yeast mRNA pairs?}

Here is a 2D histogram of the slopes and $r^2$ values of each of the \Sexpr{nrow(Abs) * (nrow(Abs) - 1) /2e6} million pairs of yeast mRNAs. The red rectangle shows an area that we will zoom in on.

<<beta-vs-r2, fig.cap="The bivariate distribution of slope and $r^{2}$ values observed in all $3031\\times3030/2\\approx4.5$ million pairs of mRNA relative abundances in our time course. The marginal histograms show the distribution of slope values (top) and $r^{2}$ values (right). White contour lines are spaced at intervals of 100.">>=
plot.slope.r2() +
  annotate("rect", xmin=35, xmax=55, ymin=0.94, ymax=1, colour="red", fill="white", alpha=0.2)
@

\newpage
\noindent Let's zoom in and, instead of plotting a 2D histogram, just do a scatterplot of the $(\beta, r^2)$ pairs, coloured by their $\phi()$ value, with a couple of the contours of $\phi()$ thrown in for good measure:
<<beta-vs-r2-subset1, dev='png', dpi=300, fig.cap="A zoomed in view of the area inside the red rectangle in the previous plot. The black lines show the 0.05 and 0.025 contours of $\\phi(\\mathrm{clr}(x_{i}),\\mathrm{clr}(x_{j}))$ and points are coloured according to that statistic.">>=
plot.slope.r2.subset()
@
\noindent Now we pull back a little so we can see a lot more pairs
<<beta-vs-r2-subset2, dev='png', dpi=300, fig.cap="A view of slope and $r^{2}$ values encompassing more data than the previous figure, again with points coloured by $\\phi(\\mathrm{clr}(x_{i}),\\mathrm{clr}(x_{j}))$.">>=
plot.slope.r2.subset.2()
@

\newpage
\noindent Contrast the preceding distributions with the $p$-values of the hypothesis test that each pair is proportional:
<<beta-vs-r2-p-val, dev='png', dpi=300, fig.cap="The same points as the previous figure coloured this time by the $p$-value of the slope test of isometry.">>=
plot.slope.r2.subset.p()
@
\noindent \dots in essence, any pair whose SMA slope is around 1 gets a high $p$-value, no matter the goodness of fit (i.e., the $r^2$). Since interest focuses on mRNAs that exhibit strong proportionality, this hypothesis testing approach is not as useful as a goodness-of-fit approach (more of which later in Section~\ref{sec:hypothesis}).

\newpage
\noindent What about the variance of logratio as a measure of proportionality? Here we plot the $(\beta, r^2)$ pairs, coloured by the variance of their logratio:
<<beta-vs-r2-vlr, dev='png', dpi=300, fig.cap="The same points as the previous figure coloured this time by $\\mathrm{Var}(\\log(x_{i}/x_{j}))$.">>=
plot.slope.r2.subset.vlr()
@
\noindent This illustrates what Friedman and Alm \cite{friedman2012} pointed out about the variance of the logratio of variables that are  not exactly proportional
\begin{quote}
``it is hard to interpret as it lacks a scale. That is, it is unclear what constitutes a large or small value\dots (does a value of 0.1 indicate strong dependence, weak dependence, or no dependence?)''
\end{quote}

\newpage
\subsection{Are there ``clumps'' of proportional mRNAs?}
\label{sec:clumps}
Plotting the cumulative distribution of the minimum $\phi()$ value of each mRNA gives us a sense of how many of the mRNAs exhibit strong proportionality with some other mRNA
<<phi-min, fig.height=3.5, fig.cap="Cumulative distribution of the minimum $\\phi()$ value of each mRNA.">>=
# What's the distribution of phi values for the closest pairs?
Rel.phi.min.sort <- sort(Rel.phi.min)
cum              <- seq(from=0,to=1,along.with=Rel.phi.min.sort)
ggplot(data=data.frame(Rel.phi.min=Rel.phi.min.sort,cum=cum), aes(x=Rel.phi.min, y=cum)) +
  geom_line() +
  labs(x=expression(paste("min( ", phi, "(clr(", x[i], "), clr(", x[j], ") ) ")), y="cumulative distribution") +
  coord_cartesian(xlim = c(0,0.5))
rm(Rel.phi.min.sort, cum)
@
\noindent Now we have the basis of an approach that can give us some strongly proportional pairs of mRNA. We select all the pairs with $\phi() < 0.05$. This gives us \Sexpr{sum(Rel.phi.min <  0.05)} mRNAs, about \Sexpr{round(100 * sum(Rel.phi.min <  0.05)/length(Rel.phi.min))}\% of the data. We could have set a higher threshold of $\phi()$, say 0.1, but the object of this analysis is to illustrate how proportionality can be used as a measure of association for relative abundance data, and \Sexpr{sum(Rel.phi.min <  0.05)} mRNAs is enough to be illustrative without becoming unwieldy.
<<select-low-phi, echo=TRUE>>=
Rel.sma.lo.phi <- subset(Rel.sma.df, phi <  0.05)
@
\noindent Next we plot these mRNA pairs with low $\phi()$ values on the natural scale and on the log-log scale
<<plot-low-phi-natural, fig.cap="Absolute expression levels of the 424 pairs of mRNAs with $\\phi(\\mathrm{clr}(x_{i}),\\mathrm{clr}(x_{j}))<0.05$ plotted on a natural scale (left) and on the log-log scale (right).", out.width='0.49\\linewidth'>>=
my.pairs <- cbind(as.character(Rel.sma.lo.phi$row), as.character(Rel.sma.lo.phi$col))

my.data <- stack.pairs(Abs.t, my.pairs)
my.data$timepoint <- factor(rep(1:16,nrow(my.pairs)))
ggplot(data=my.data, aes(x=x, y=y, group=group)) +
  geom_path(aes(colour=group)) +
  labs(x=expression(mRNA[1]), y=expression(mRNA[2])) + 
  scale_colour_discrete(name=expression(paste(mRNA[1], " vs.", mRNA[2]))) +
  theme(legend.position="none") + 
  coord_equal(xlim=c(0,220),  ylim=c(0,220))

ggplot(data=my.data, aes(x=x, y=y, group=group)) +
  geom_path(aes(colour=group)) +
  labs(x=expression(mRNA[1]), y=expression(mRNA[2])) + 
  scale_colour_discrete(name=expression(paste(mRNA[1], " vs.", mRNA[2]))) +
  theme(legend.position="none") + 
  scale_x_log10() +
  scale_y_log10() +
  coord_equal()
rm(Rel.sma.lo.phi, my.pairs)
@
\noindent Both these plots show that low $\phi()$ values correspond to  pairs of mRNAs that exhibit strong proportionality.

Note that instead of using $\phi(\mathrm{clr}(x_{i}), \mathrm{clr}(x_{j}))<0.05$ we could have selected a subset of strongly proportional mRNAs using some other criterion involving slope and correlation, e.g.,
\[
r^2 > 5(\beta - 1)^2 + 0.8.
\]

\newpage
\subsection{Why not use a hypothesis testing approach?}
\label{sec:hypothesis}

What if we use the p-values instead to select pairs of mRNAs that are strongly proportional?
<<select-hi-pval, echo=TRUE>>=
Rel.sma.hi.pval <- subset(Rel.sma.df, p >  0.9999)
@
\noindent Here are the mRNA pairs with high $p$-values plotted on the natural scale and log-log scale
<<plot-hi-p-natural, fig.cap="Absolute expression levels of the 136 pairs of mRNAs with slope test $p$-values$>0.9999$ plotted on the natural scale (left) and log-log scale (right).", out.width='0.49\\linewidth'>>=
my.pairs <- cbind(as.character(Rel.sma.hi.pval$row), as.character(Rel.sma.hi.pval$col))

my.data <- stack.pairs(Abs.t, my.pairs)
my.data$timepoint <- factor(rep(1:16,nrow(my.pairs)))
ggplot(data=my.data, aes(x=x, y=y, group=group)) +
  geom_path(aes(colour=group)) +
  labs(x=expression(mRNA[1]), y=expression(mRNA[2])) + 
  scale_colour_discrete(name=expression(paste(mRNA[1], " vs.", mRNA[2]))) +
  theme(legend.position="none") + 
  coord_equal(xlim=c(0,220),  ylim=c(0,220))

ggplot(data=my.data, aes(x=x, y=y, group=group)) +
  geom_path(aes(colour=group)) +
  labs(x=expression(mRNA[1]), y=expression(mRNA[2])) + 
  scale_colour_discrete(name=expression(paste(mRNA[1], " vs.", mRNA[2]))) +
  theme(legend.position="none") + 
  scale_x_log10() +
  scale_y_log10() +
  coord_equal()
rm(Rel.sma.hi.pval, my.pairs)
@
\noindent These two plots illustrate why we prefer to select proportional mRNAs on the basis of a goodness-of-fit statistic rather than $p$-values. In essence, goodness-of-fit gives us a way to \emph{compare} the relationships between different pairs of components.

\newpage
\subsection{Finding ``clumps'' of proportional variables}

As a measure of association, we can use $\phi()$ as the basis of some familiar analyses, such as network visualisation. Here we lay out a graph in which the vertices represent mRNAs and the edges between them indicate strong proportionality across the time course:
<<plot-graph1, echo=TRUE, fig.cap="A graph of the proportionality relationships between the 424 pairs of mRNAs with $\\phi(\\mathrm{clr}(x_{i}),\\mathrm{clr}(x_{j}))<0.05$.">>=
Rel.sma.lo.phi <- subset(Rel.sma.df, phi <  0.05)
g              <- graph.data.frame(Rel.sma.lo.phi, directed=FALSE)
plot(
  g, 
  layout=layout.fruchterman.reingold.grid(g, weight=0.05/E(g)$phi), 
  vertex.size=1, 
  vertex.color="black", 
  vertex.label=NA
  )
@
\noindent Next, we retrieve additional information from Pombase about the mRNAs appearing in this graph.
<<pombase1, echo=TRUE>>=
g.clust     <- clusters(g)
g.df        <- data.frame(
  Systematic.name=V(g)$name, 
  cluster=g.clust$membership, 
  cluster.size=g.clust$csize[g.clust$membership]
  )
@
\noindent Unfortunately, we have to do this next step manually by pasting the string produced by
<<pombase2, echo=TRUE>>=
cat(as.character(g.df$mRNA), sep=", ")
@
\noindent into \url{http://www.pombase.org/spombe/query} with the \verb|Systematic IDs| filter selected, then saving the results into \verb|data/proportional mRNAs.tsv|. Then we read that file back in and merge it with \verb|g.df|:
<<pombase3, echo=TRUE>>=
pombase.df <- read.csv("data/proportional mRNAs.tsv", sep="\t")
nrow(pombase.df)
nrow(g.df)
g.df <- merge(g.df, pombase.df, by.x="Systematic.name", by.y="ensembl_id", all=TRUE)
write.csv(g.df, "data/proportional mRNAs.csv")
saveRDS(g.df, "RDS/g.df.RDS")
rm(pombase.df)
@
\noindent After noting that there were 218 vertices in the graph (\verb|length(V(g)| = \Sexpr{length(V(g))}) but only 217 rows in \verb|pombase.df| we saw that one of our mRNAs was missing:
<<pombase4, echo=TRUE>>=
subset(g.df, is.na(name))
@
\noindent and a search of \url{http://www.pombase.org/status/new-and-removed-genes} revealed that
\verb|SPNCRNA.1291| was merged with \verb|SPNCRNA.519| on	2011-12-16. For the purposes of this study
it is easiest just to copy the details of \verb|SPNCRNA.519| into the \verb|SPNCRNA.1291| row of \verb|g.df|:
<<pombase5, echo=TRUE>>=
g.df[g.df$Systematic.name=="SPNCRNA.1291",-(1:3)] <- 
  g.df[g.df$Systematic.name=="SPNCRNA.519",-(1:3)]
@


<<make-gtex, echo=FALSE>>=
index <- with(g.df, order(cluster, Systematic.name))
g.tex.df <- g.df[index, ]
g.tex.df <- g.tex.df[, c("cluster", "Systematic.name", "description", "feature_type", "chromosome", "strand")]
colnames(g.tex.df) <- c("c", "Systematic ID", "Description", "Feature type", "Chr", "Str")
@

\noindent
See Section~\ref{sec:pombase} for tabulation of all the mRNAs in \verb|g.df| along with functional information.

\newpage
\noindent
Let's get the names of the mRNAs in the largest connected cluster in that graph---we'll use these in the next section:
<<plot-graph2, echo=TRUE>>=
g.max       <- induced.subgraph(
  g, which(g.clust$membership %in% which(g.clust$csize == max(g.clust$csize)))
  )
g.max.names <- V(g.max)$name
@
\noindent Let's also have a look at a couple of smaller clusters
<<plot-graph3, echo=TRUE>>=
g.8       <- induced.subgraph(
  g, which(g.clust$membership %in% which(g.clust$csize == 8))
  )
g.8.names <- V(g.8)$name
plot(
  g.8, 
  layout=layout.fruchterman.reingold.grid(g.8, weight=0.05/E(g.8)$phi), 
  vertex.size=3, 
  vertex.color="white"
  )
@

\newpage
\subsection{Visualising proportionality with a heatmap}
\label{sec:heatmap}

$\phi()$ can also be used as the basis for a clustered heatmap. Before doing that, we must make the matrix of $\phi(\log x, \log y)$ values symmetric so it can serve as a distance matrix:

<<make-phi-sym, echo=TRUE, out.width="86mm", out.height="86mm", width=7, height=7, dev='png', dpi=300, fig.cap="Heatmap of symmetrised $\\phi()$ matrix.">>=
# This next line symmetrises Rel.phi. In effect, it copies the lower triangle
# of Rel.phi onto the upper triangle
Rel.phi.sym <- as.matrix(as.dist(Rel.phi))
Rel.phi.hc  <- hclust(as.dist(Rel.phi))
plot.heat(Rel.phi.sym, Rel.phi.hc)
rm(Rel.phi.hc)
@
\noindent Even though there is structure evident, that's far too many mRNA's to make sense of. On the next page we look at a more manageable subset.

\newpage
\subsection{Visualising clusters of proportional mRNAs with a heatmap}
This next plot shows a heatmap for the \Sexpr{length(g.max.names)} mRNAs in the largest connected cluster of the graph in Figure~\ref{fig:plot-graph1}. Table~\ref{tab:mRNAs} in Section~\ref{sec:pombase} shows that this cluster
($c=\Sexpr{which(g.clust$csize == max(g.clust$csize))}$)
of strongly proportional mRNAs relates to the ribosome.
<<plot-big-cluster, fig.width=10, out.width="\\textwidth", fig.cap="Heatmap visualisation of the 96 mRNA cluster seen in Figure~\\ref{fig:plot-graph1}.", fig.scap="Heatmap visualisation of the 96 mRNA cluster seen in Figure~\\ref{fig:plot-graph1}.">>=
Rel.phi.g.max <- Rel.phi.sym[g.max.names,g.max.names]
full_name <- merge(rownames(Rel.phi.g.max),
                   add.go(rownames(Rel.phi.g.max)),
                   by.x=1, by.y="Systematic.name", all.x=TRUE)[,"full_name"]
heatmap.2(Rel.phi.g.max, trace="none",
          breaks=seq(0,2,by=0.1),
          hclustfun=function(x) hclust(x,method = 'ward'),
          labCol=NA,
          labRow=full_name,
          col=redblue,
          keysize=1,
          density.info="density",
          denscol="white",
          densadj=0.5,
          margins=c(1,14))
@

\newpage
\noindent It is remarkable how strongly proportional these mRNAs are to one another within this group. Here are their relative abundances over time, with a blue line showing the geometric mean
<<plot-big-cluster-over-time, fig.cap="(Left) The relative abundances of each of the mRNAs from the 96 mRNA cluster seen in Figure~\\ref{fig:plot-graph1} over time. The geometric mean at each timepoint is shown in blue. (Right) The corresponding absolute abundances for reference.", fig.scap="", out.width='0.49\\linewidth'>>=
plot.Rel.gm(Rel.t[,g.max.names])
plot.Abs.gm(Abs.t[,g.max.names])
@

\newpage
\noindent Now we plot the values of each mRNA as multiples of the geometric mean expression level at each time point. This shows that the mRNA expression levels within this group stay pretty well locked in fixed ratios, raising interesting questions as to the molecular mechanisms that ensure this, and the extent to which this will be the case in other situations.

<<plot-big-cluster-as-ratio-of-gm, fig.height=5, out.width="\\textwidth", fig.cap="Each of the mRNAs from the 96 mRNA cluster seen in Figure~\\ref{fig:plot-graph1} divided by the geometric mean of the mRNAs at each timepoint", fig.scap="Each of the mRNAs from 96 mRNA cluster seen in Figure~\\ref{fig:plot-graph1} divided by the geometric mean of the mRNAs at each timepoint">>=
#Next four lines were used in debugging to find the problem mentioned in the stackoverflow link below
#saveRDS(object=Rel.t, "RDS/Rel.t")
#saveRDS(object=g.max.names, "RDS/g.max.names")
#Rel.t <- readRDS("RDS/Rel.t")
#g.max.names <- readRDS("RDS/g.max.names")
log.data <- log(Rel.t[,g.max.names])
zero.mean.log.data <- sweep(log.data, 1, rowMeans(log.data), "-")
data     <- exp(zero.mean.log.data)
data     <- transform(data, timepoint=as.numeric(sub("timepoint", "", rownames(data))))
counts   <- melt(data, id="timepoint", variable_name="Systematic.name")

# See http://stackoverflow.com/questions/10939516/data-frame-transformation-gives-different-results-when-same-code-is-run-before-a to understand why we must avoid gdata:reorder()
counts$Systematic.name <- stats:::reorder.default(counts$Systematic.name, counts$value, median)

ggplot(data=counts, aes(y=value, x=Systematic.name)) +
  geom_boxplot(outlier.size=1) +
  labs(x="mRNA", y="ratio of mRNA to geometric mean at each timepoint") + 
  scale_y_log10(breaks=c(0.1, 0.3, 1, 3, 10)) +
  theme(axis.text.x=element_text(angle=90, hjust=0, vjust=0.5))
@

\newpage
\noindent Now let's show how $\phi()$ can be used for hierarchical clustering when there are several clusters present. To do that, we  extract the rows and columns of the \verb`Rel.phi.sym` matrix that contain values of $\phi() < 0.025$, build a clustered heatmap, and use the clustering to cut the matrix into 6 groups.
<<plot-sub-phi, fig.width=8, fig.height=6, out.width="\\textwidth", fig.cap="Heatmap visualisation of the 66 pairs of mRNAs with $\\phi(\\mathrm{clr}(x_{i}),\\mathrm{clr}(x_{j}))<0.025$. The hierarchical clustering of these components is cut into six colour-coded groups, shown at the left edge of the heatmap.">>=
diag(Rel.phi.sym) <- NA                       # Ignore the diagonal
Rel.phi.min       <- apply(Rel.phi.sym, 1, min, na.rm=TRUE) # Find the minimum
diag(Rel.phi.sym) <- 0                        # Put the diagonal back!
minset <- which(Rel.phi.min < 0.025)
Rel.phi.sym.minset <- Rel.phi.sym[minset,minset]

# Find the full name associated with each systematic name
full_name <- merge(rownames(Rel.phi.sym.minset),
                   add.go(rownames(Rel.phi.sym.minset)),
                   by.x=1, by.y="Systematic.name", all.x=TRUE)[,"full_name"]

ncuts <- 6
cluster <- cutree(hclust(dist(Rel.phi.sym.minset), method = 'ward'), ncuts)

heatmap.2(Rel.phi.sym.minset, trace="none",
          hclustfun=function(x) hclust(x,method = 'ward'),
          labCol=NA,
          RowSideColors=hue_pal(h= c(0, 360) + 15, c= 100, l= 65, h.start= 0, direction= 1)(ncuts)[cluster],
          breaks=c(seq(0,0.9,by=0.1), seq(1,10)),
          col=redblue,
          labRow=full_name,
          keysize=1.3,
          density.info="density",
          denscol="white",
          densadj=0.5,
          margins=c(1,14))
@

\newpage
Let's look at the abundances of the mRNAs in these six clusters over time
<<plot-sub-phi2, fig.width=10, out.width="\\textwidth", fig.cap="Absolute and relative abundances of the 66 pairs of mRNAs clustered into six groups in Figure~\\ref{fig:plot-sub-phi}. The line colours correspond to the colour-coding of groups in Figure~\\ref{fig:plot-sub-phi}.", fig.scap="Absolute and relative abundances of the 66 pairs of mRNAs clustered into six groups in Figure~\\ref{fig:plot-sub-phi}.">>=
df <- data.frame(Systematic.name=rownames(Rel.phi.sym.minset), cluster=cluster)
plot.Abs.Rel.clust(df)
@
% Let's see the story told by the heatmap of the correlations between the \emph{absolute} abundances of these mRNAs. To do that, we use $(1-\rho(\mathrm{mRNA}_i, \mathrm{mRNA}_j))^2$ as a distance:
% <<plot-sub-cor, fig.width=10, out.width="\\textwidth", echo=TRUE>>=
% heatmap.2(1-(Abs.cor[minset,minset])^2, trace="none",
%           hclustfun=function(x) hclust(x,method = 'ward'),
%           labCol=NA,
%           col=redblue,
%           labRow=full_name,
%           denscol="black",
%           margins=c(1,14))
% @

\newpage
\noindent
Let's apply this approach to look at two of the smaller clusters in Figure~\ref{fig:plot-graph1}:
<<plot-small-clusters,  fig.height=5, fig.cap="Heatmap visualisation of two smaller mRNA clusters seen in Figure~\\ref{fig:plot-graph1}.", fig.scap="Heatmap visualisation of two smaller mRNA clusters seen in Figure~\\ref{fig:plot-graph1}.">>=
Rel.phi.g.max <- Rel.phi.sym[g.8.names,g.8.names]
full_name <- merge(rownames(Rel.phi.g.max),
                   add.go(rownames(Rel.phi.g.max)),
                   by.x=1, by.y="Systematic.name", all.x=TRUE)[,"full_name"]

ncuts <- 2
cluster <- cutree(hclust(dist(Rel.phi.g.max), method = 'ward'), ncuts)

heatmap.2(Rel.phi.g.max, trace="none",
          hclustfun=function(x) hclust(x,method = 'ward'),
          labCol=NA,
          RowSideColors=hue_pal(h= c(0, 360) + 15, c= 100, l= 65, h.start= 0, direction= 1)(ncuts)[cluster],
          breaks=seq(0,2,by=0.1),
          col=redblue,
          labRow=full_name,
          keysize=1.3,
          density.info="density",
          denscol="white",
          densadj=0.5,
          margins=c(1,14))

@
\noindent Here are the abundances of the mRNAs in these two clusters over time
<<plot-small-clusters2, fig.width=10, out.width="\\textwidth", fig.cap="Absolute and relative abundances of the 16 pairs of mRNAs clustered into 2 groups in Figure~\\ref{fig:plot-small-clusters}. The line colours correspond to the colour-coding of groups in Figure~\\ref{fig:plot-small-clusters}.", fig.scap="Absolute and relative abundances of the 16 pairs of mRNAs clustered into 2 groups in Figure~\\ref{fig:plot-small-clusters}.">>=
df <- data.frame(Systematic.name=rownames(Rel.phi.g.max), cluster=cluster)
plot.Abs.Rel.clust(df)
@
\newpage
\noindent Let's look closer at the genes in Group A (which corresponds to cluster 7 in Table~\ref{tab:mRNAs})
<<plot-groupA-genes, fig.cap="Absolute abundances of the 8 mRNAs in Group A.">>=
data <- t(Abs[rownames(subset(df, cluster==1)),])
times    <- sub("timepoint", "", rownames(data))
data     <- transform(data, timepoint=factor(times, levels=times, ordered=TRUE))
counts   <- melt(data, id="timepoint", variable_name="Systematic.name")
ggplot(data=counts, aes(x=timepoint, y=value, group=Systematic.name)) + 
  geom_line(aes(colour=Systematic.name)) + 
  scale_y_log10() +
  theme(axis.text.x = element_text(angle = -90, hjust=0, vjust=0.5))+
  theme(legend.justification=c(1,1), legend.position=c(1,1), legend.key.size = unit(1, "char"))+
  labs(title = "Absolute mRNA abundance over time", x="hour", y="mRNA copies per cell")
@

<<xtable-c7, echo = FALSE, results = 'asis'>>=
print(
  xtable(
    subset(g.tex.df, c==7),
    digits=0,
    align="lllp{8cm}lrr",
    caption="mRNAs from Group A (cluster 7 in Table~\\ref{tab:mRNAs})"
    ), 
  include.rownames=FALSE,
  tabular.environment="longtable", floating=FALSE,
  size="footnotesize",
  add.to.row = list(pos = list(0),command = "\\hline \\endhead ")
  )
@

\newpage
\noindent Let's look closer at the genes in Group B (which corresponds to cluster 17 in Table~\ref{tab:mRNAs})
<<plot-groupB-genes, fig.cap="Absolute abundances of the 8 mRNAs in Group B. Note that the two non-coding RNAs (1056 and 1590) are at the lower and upper extremes.">>=
data <- t(Abs[rownames(subset(df, cluster==2)),])
times    <- sub("timepoint", "", rownames(data))
data     <- transform(data, timepoint=factor(times, levels=times, ordered=TRUE))
counts   <- melt(data, id="timepoint", variable_name="Systematic.name")
ggplot(data=counts, aes(x=timepoint, y=value, group=Systematic.name)) + 
  geom_line(aes(colour=Systematic.name)) + 
  scale_y_log10() +
  theme(axis.text.x = element_text(angle = -90, hjust=0, vjust=0.5))+
  theme(legend.justification=c(1,1), legend.position=c(1,1), legend.key.size = unit(1, "char"))+
  labs(title = "Absolute mRNA abundance over time", x="hour", y="mRNA copies per cell")
@

<<xtable-c17, echo = FALSE, results = 'asis'>>=
print(
  xtable(
    subset(g.tex.df, c==17),
    digits=0,
    align="lllp{8cm}lrr",
    caption="mRNAs from Group B (cluster 17 in Table~\\ref{tab:mRNAs})"
    ), 
  include.rownames=FALSE,
  tabular.environment="longtable", floating=FALSE,
  size="footnotesize",
  add.to.row = list(pos = list(0),command = "\\hline \\endhead ")
  )
@
\newpage
\noindent
Noticing that six of the genes in this cluster 17 corresponded to retrotransposible elements, we downloaded the sequences of the  genes in this cluster and aligned them using ClustalW2 (\url{http://www.ebi.ac.uk/Tools/msa/clustalw2/}) to get the following sequence identity matrix:
<<clustalW1, echo=FALSE>>=
id.df <- read.table("data/cluster17.id.txt")[,-1]
row.names(id.df) <- gsub(pattern="\\|.*$", replacement="", x=id.df$V2)
id.df$V2 <- NULL
names(id.df) <- row.names(id.df) 
@
<<xtable-c17id, echo = FALSE, results = 'asis'>>=
print(
  xtable(
    id.df,
    digits=1,
    align="lrrrrrrrr",
    caption="Percentage sequence identity for mRNAs from Group B (cluster 17 in Table~\\ref{tab:mRNAs})"
    ), 
  include.colnames=TRUE, rotate.colnames=TRUE
  )
@
This suggests that the highly proportional expression levels of the retrotransposible elements in this group are due to cross-hybridization on the microarray. In a sense, this finding provides a degree of biological validation for proportionality as a measure of association because it was made without advance knowledge of the high sequence similarity between the mRNAs in cluster 17.
\newpage
\noindent
So far we have looked closely at three clusters of mRNAs from Table~\ref{tab:mRNAs}: cluster 3 (96 mRNAs), cluster 7 (8 mRNAs) and cluster 17 (8 mRNAs). Because proportionality is a stricter relationship than correlation, we would not have found these particular relationships by looking at correlation of absolute values. To illustrate this fact, we can pick a gene $g$ from one of those clusters and plot $\phi$ against the correlation coefficient $\rho$ for all \Sexpr{nrow(Abs)-1} pairs $(g, i)$ of mRNAs.

<<phi-cor-cluster3, fig.cap="$(\\rho,\\phi)$ values for gene \\texttt{SPAC13G6.02c} from the 96-gene cluster 3 in Table~\\ref{tab:mRNAs}. The horizontal dashed line shows the value of $\\phi=0.05$ beneath which we deemed mRNA pairs to be strongly proportional. For comparison, the vertical dashed line is at a correlation of 0.98.", fig.scap="">>=
my.layout <- list(  
  scale_y_log10(breaks=10^((-2):2), labels=c("0.01", "0.1", "1", "10", "100"), limits=c(0.0083,120)),
  geom_hline(yintercept=0.05, linetype=2, colour="red"),
  geom_vline(xintercept=0.98, linetype=2, colour="red"))

plot.phi.cor.mRNA("SPAC13G6.02c") + my.layout
@

<<phi-cor-cluster7, fig.cap="$(\\rho,\\phi)$ values for gene \\texttt{SPBC1289.17} from the 8-gene cluster 7 in Table~\\ref{tab:mRNAs}. The horizontal dashed line shows the value of $\\phi=0.05$ beneath which we deemed mRNA pairs to be strongly proportional. For comparison, the vertical dashed line is at a correlation of 0.98.", fig.scap="">>=
plot.phi.cor.mRNA("SPAC16.04") + my.layout
@

<<phi-cor-cluster17, fig.cap="$(\\rho,\\phi)$ values for gene \\texttt{SPBC1289.17} from the 8-gene cluster 17 in Table~\\ref{tab:mRNAs}. The horizontal dashed line shows the value of $\\phi=0.05$ beneath which we deemed mRNA pairs to be strongly proportional. For comparison, the vertical dashed line is at a correlation of 0.98.", fig.scap="">>=
plot.phi.cor.mRNA("SPBC1289.17")  + my.layout
@
There are many more ways for variables to be correlated than there are for them to be proportional as we can see from the numbers of points to the right of the correlation cutoff in comparison to the number below the proportionality cutoff in the preceding plots. When faced with a large multivariate dataset, looking first at the pairs of variables showing strong proportionality may be a more manageable analysis strategy than trying to make sense of all strongly correlated pairs from the get go.
\newpage
\section{On the mathematics of different representations}
\label{sec:representation}

\subsection{On the need to transform absolute data}
\label{sec:absolute}
This paper talks a lot about \emph{absolute} data but glosses over precise details of this term.
Absolute refers to measurements made on what Stevens \cite{Stevens1946} calls a \emph{ratio scale},
\begin{quote}
\dots [whose] numerical values can be transformed (as from inches to feet) only by multiplying each value by a constant. An absolute zero is always implied, even though the zero value on some scales (e.g. Absolute Temperature) may never be produced. All types of statistical measures are applicable to ratio scales, and only with these scales may we properly indulge in logarithmic transformations such as are involved in the use of decibels.
\end{quote}
Absolute measurements take on \emph{non-negative} values, i.e., zero or greater. In this paper, we avoid issues posed by zero values by requiring that the data be \emph{positive}, i.e., greater than zero. Our interest centres on sets of absolute measurements (e.g., the set of yeast gene expression levels at a certain point in time) which means that we are working in the $D$-dimensional space of positive real numbers, written as $\mathbb{R}^{D}_+$ and also known as the \emph{positive orthant}. The space of absolute data is a subset of $\mathbb{R}^{D}$, the Euclidean vector space of $D$-dimensions.

Compositional data analysis is founded on the idea of tranforming data (in this case relative abundances) from a restricted space (the simplex $\mathcal{S}^{D}$) into unrestricted Euclidean space so that all manner of statistical analyses can be performed without violating any of their assumptions, and secure in the knowledge that their results can be tranformed back into the simplex. To stay true to this principle with \emph{absolute} data which also come from a restricted space (the positive orthant $\mathbb{R}^{D}_+$), we must also transform absolute data into unrestricted Euclidean space. Conventionally, this is done by taking logarithms of each measurement, but other approaches are valid---an issue which we discuss at length in \cite{Pawlowsky-Glahn2014}.

There are some important open questions in this area, including
\begin{itemize}
\item How big a problem is it to apply a method intended for data in $\mathbb{R}^{D}$ to data that are constrained to lie in $\mathbb{R}^{D}_+$?
\item Is it valid to draw inferences \emph{on a limited range of data} in $\mathbb{R}^{D}_+$ using a method intended for data in $\mathbb{R}^{D}$?
\end{itemize}
In practical terms, this second point addresses the question of whether it is OK to use correlation on untransformed absolute abundances as we have done throughout the paper without making a fuss. We have done this (a) because we do not want to dilute the main point of the paper (to present and illustrate principles for analysing relative abundances) and (b) because this question is a research topic in its own right. Please take a look at Section~\ref{sec:cor-prop-log} for further discussion of issues around interpretation, model fitting, and the nature of error in the system under study when working with log-transformed data.
\newpage
<<loglin1, fig.cap="Four sets of points whose mean $x$ values are $10^0, 10^{0.5}, 10^1, 10^{1.5}$, respectively; whose mean $y$ values are 1; and that fit lines of slope $30^\\circ$. The dashed lines show linear models fitted to the points; the solid lines show the fits of log-linear models.", fig.scap="", fig.width=10, fig.height=3.5, out.width="\\textwidth", eval=TRUE>>=

set.seed(2) # Note that this seed ensures all points in df1 are positive
df0  <- data.frame(
  mean.x=10^(0.5 * (0:3)), 
  mean.y=rep(2,4), 
  group=factor(letters[1:4])
  )
df1  <- ddply(df0, .(group), function(df) bivariate4(50,df$mean.x, df$mean.y, 30, 0.99, 0.6))

orthant.df <- data.frame(
  x=c(-2,0,0,40),
  ymin=c(-2,-2,-2,-2),
  ymax=c(10, 10, 0, 0)  )

lin.df <- coef(sma(V2~V1*group, data=df1))
lin.df$group <- factor(row.names(lin.df))
lin <- function(from=0, to=100, len=200, m, c){
  x <- seq(from=from, to=to, len=len)
  data.frame(V1=x, V2=m*x + c)
}
df2 <- ddply(lin.df, .(group), function(df) lin(m=df$slope, c=df$elevation, from=-2, to=40))

log.df <- coef(sma(log10(V2)~log10(V1)*group, data=df1))
log.df$group <- factor(row.names(log.df))
pow10 <- function(from=0.01, to=100, len=200, m, c){
  x <- seq(from=from, to=to, len=len)
  data.frame(V1=x, V2=10^c*x^m)
}
df3 <- ddply(log.df, .(group), function(df) pow10(m=df$slope, c=df$elevation, to=40))

ggplot(data=df1, aes(x=V1)) +
  geom_ribbon(data=orthant.df, aes(x=x, ymin=ymin, ymax=ymax), fill="white") +
  geom_line(data=df3, aes(y=V2, colour=group), linetype=1) +
  geom_line(data=df2, aes(y=V2, colour=group), linetype=2) +
  geom_point(aes(y=V2, colour=group))  +
  labs(x="x", y="y") + theme(legend.position = "none") +
  coord_equal(xlim=c(-2,40), ylim=c(-2,10))
@

The late George Box wrote ``Remember that all models are wrong; the practical question is how wrong do they have to be to not be useful.'' With that in mind, we give some examples to illustrate ``how wrong'' it can be to use methods intended for data in $\mathbb{R}^{D}$ on data constrained to lie in $\mathbb{R}^{D}_+$. To do this, we use the four sets of points shown in Figure~\ref{fig:loglin1}. These sets of points were chosen to fit lines with the same slope but different intercepts. Importantly, each set of points covers a limited range of $x$ and $y$.

If we knew that these points lay on an \emph{interval scale}  \cite[Table 1]{Stevens1946} (i.e., the process that generated them could, in theory, generate points anywhere in $\mathbb{R}^{2}$) then we would be justified to model them using linear relationships as shown by the dashed lines in Figure~\ref{fig:loglin1}. You can see these linear models imply that data could take negative values if we extrapolated beyond the ranges we had observed.

However, if we knew that these points lay on a \emph{ratio scale}, data would be constrained to the positive orthant $\mathbb{R}^{2}_+$ (which we have indicated with the grey background). This constraint warrants that the data be logarithmically transformed before applying statistical methods (including correlation) that assume the data can lie anywhere in Euclidean space. The solid lines in Figure~\ref{fig:loglin1} show the models obtained when we first logarithmically transform the data, then fit linear models to the transformed values, and finally transform everything back into the original sample space by taking antilogarithms. Now, if we use these models to extrapolate beyond the ranges of the observed data, we see that the predicted values remain consistent with the ratio scale, i.e., they remain in $\mathbb{R}^{2}_+$. The beauty of this approach is that is it safe for all possible values in the sample space.

Now, let us consider the merits of these approaches within the ranges of the data that were actually observed.
\newpage
<<loglin4, fig.cap="The four plots on the left show the sets of points from Figure~\\ref{fig:loglin1} on the original linear scale; the four plots on the right show the points on a log-log scale. This figure presents a \\emph{local} view of the data in Figure~\\ref{fig:loglin1}---it concentrates our attention on the ranges of values that were actually observed---whereas Figure~\\ref{fig:loglin1} gives a \\emph{global} view, showing how the data and their models sit within 2D Euclidean space.", fig.scap="", out.width='0.49\\linewidth', eval=TRUE>>=
ranges <- ddply(df1, .(group), function(df) data.frame(min=min(df$V1), max=max(df$V1)))

df4 <- ddply(cbind(lin.df, ranges), .(group), 
             function(df) lin(m=df$slope, c=df$elevation, from=df$min, to=df$max))
df5 <- ddply(cbind(log.df, ranges), .(group), 
             function(df) pow10(m=df$slope, c=df$elevation, from=df$min, to=df$max))

ggplot(data=df1, aes(x=V1, y=V2, group=group)) +
  geom_line(data=df4, aes(colour=group), linetype=3) +
  geom_line(data=df5, aes(colour=group)) +
  geom_point(aes(colour=group))  +
  labs(x="x", y="y") + theme(legend.position = "none") +
  #scale_x_log10() + scale_y_log10() +
  facet_wrap(~group, scales="free")


ggplot(data=df1, aes(x=V1, y=V2, group=group)) +
  geom_line(data=df4, aes(colour=group), linetype=3) +
  geom_line(data=df5, aes(colour=group)) +
  geom_point(aes(colour=group))  +
  labs(x="x", y="y") + theme(legend.position = "none") +
  scale_x_log10() + scale_y_log10() +
  facet_wrap(~group, scales="free")
@

If we concentrate our attention on the ranges of values that were actually observed, we see situations where the linear and the log-linear models are quite different (Group a in Figure~\ref{fig:loglin4}), almost identical (Group b), and somewhere in between (Groups c and d).

<<loglin5, fig.cap="The left plot shows four sets of points with different dispersion. The right plots show how the more dispersed data are, the less linear the results of logarithmic tranformation. Conversely, the less dispersed data are, the more linearly the logarithmic tranformation behaves.", fig.scap="", out.width='0.49\\linewidth', eval=TRUE>>=
df6  <- data.frame(
  from=1 - 0.99 / 10^(0.5 * (0:3)), 
  to=1 + 0.99 / 10^(0.5 * (0:3)), 
  group=factor(letters[1:4])
  )
df7  <- ddply(df6, .(group), function(df) data.frame(x=seq(df$from, df$to, len=25)))

ggplot(data=df7, aes(x=x, y=group)) +
  geom_point(aes(colour=group)) +
  theme(legend.position = "none")

ggplot(data=df7, aes(x=x, y=log10(x))) +
  geom_point(aes(colour=group)) +
  theme(legend.position = "none") + 
  facet_wrap(~group, scales="free")

@
The adequacy of fit depends on the univariate dispersion of the data: the more dispersed data are, the less linear the results of logarithmic tranformation (Figure~\ref{fig:loglin5})). Note also that if variables $x$ and $y$ behave proportionally (as is almost the case with the green points in Figures~\ref{fig:loglin1} and~\ref{fig:loglin4}), both the linear and log-linear models will fit equally well. The coefficient of variation is an appropriate measure of dispersion:
<<loglin6, eval=TRUE>>=
ddply(df7, .(group), 
      function(df) 
        data.frame(
          coeff.of.variation=sqrt(var(df$x))/mean(df$x)   
          )
      )
@

In summary, modeling involves choices, but it is important that these choices are well-informed. When working with absolute amounts (i.e., values that exist on a ratio scale and which, by definition, are constrained to be greater than or equal to zero), one should log-transform the data prior to analysis with methods that assume the data exist in $\mathbb{R}^{D}$. However, if the ratio scale data show little dispersion and there is no intent to extrapolate beyond the range of the observed data, one can apply $\mathbb{R}^{D}$ analysis methods on the understanding that their results are only valid \emph{locally} (i.e., over the range of the observed data). To be on the safe side, applying and investigating logarithmic transformation is always advisable, because nobody knows how small is ``small''. 

<<loglin7, eval=TRUE>>=
rm(list=ls(pattern="df[0-9]"))
@


\newpage
\subsection{On the need to use the clr representation of data}
\label{sec:clr}

In introducing the concept of our goodness-of-fit-to-proportionality statistic  we have used $\phi(\log x,\log y)$ to emphasise its relationship to Aitchison's logratio variance $\mathrm{var}(\log(x/y))$. However, when it came to actually looking for proportionality between the relative abundances of different yeast mRNAs, we first applied the {\em centered logratio} (clr) transformation to the data (see Section~\ref{sec:phi}). Why?

clr transformation maps $D$-component compositional data from the simplex $\mathcal{S}^{D}$ to its representation in a plane in $\mathbb{R}^{D}$ (i.e., a $D-1$ dimensional subspace). With this representation, we can analyse the data using familiar methods for Euclidean spaces and, if necessary, transform results back to the simplex from which the original compositions came \cite{aitchison1986}.

The clr representation of compositional data is important in testing the hypothesis of proportionality between two components (Section~\ref{sec:phi}) because it ensures that the residuals are correctly scaled. However, if we are interested in goodness of fit to proportionality rather than hypothesis testing, why not just work with the logs of the components, just as we do in the variation array?

To answer that, we need to introduce some more precise notation. The data of interest is $\mathbf{X}$, an $N\times D$ matrix of $N$ observations of $D$ components in which the $i^{\mathrm{th}}$ observation is the composition $\mathbf{x}_{i}=[x_{i1},x_{i2},\dots,x_{iD}]$. We use the dot ($\bullet$) to indicate which dimension a mean or variance is being calculated on, so if we write
\begin{eqnarray*}
\mathrm{clr}(\mathbf{X}) & = & \left[\begin{array}{c}
\mathrm{clr}(\mathbf{x}_{1})\\
\mathrm{clr}(\mathbf{x}_{2})\\
\vdots\\
\mathrm{clr}(\mathbf{x}_{N})
\end{array}\right]
\end{eqnarray*}
then $\mathrm{clr}(x_{\bullet j})$ is the $j^{\mathrm{th}}$ column of $\mathrm{clr}(\mathbf{X})$. Here, we will use both $j$ and $k$ to index different columns (components).

Now we can ask the question more precisely: why not use $\phi(\log x_{\bullet j},\log x_{\bullet k})$ instead of $\phi(\mathrm{clr}(x_{\bullet j}),\mathrm{clr}(x_{\bullet k}))$? To answer that, we need to understand the relationship between the value of these two different expressions. We have already shown that we can factorise logratio variance as
\[
\mathrm{var}\left(\log\frac{x_{\bullet j}}{x_{\bullet k}}\right) =
\mathrm{var}(\log x_{\bullet j})\cdot\phi(\log x_{\bullet j},\log x_{\bullet k})
\]
but we can also write
\begin{eqnarray*}
\mathrm{var}\left(\log\frac{x_{\bullet j}}{x_{\bullet k}}\right)
&=&
\mathrm{var}\left(
  \log\left(\frac{x_{\bullet j}}{\mathrm{g_{m}(}\mathbf{x}_{\bullet})}
  \cdot
  \frac{\mathrm{g_{m}}(\mathbf{x}_{\bullet})}{x_{\bullet k}}\right)
\right)\\
& = &
\mathrm{var}\left(
  \log\left(\frac{x_{\bullet j}}{\mathrm{g_{m}(}\mathbf{x}_{\bullet})}\right)\right)
  \cdot
  \phi(\mathrm{clr}(x_{\bullet j}),\mathrm{clr}(x_{\bullet k}))\\
& = &
\mathrm{var}(\log x_{\bullet j})\cdot\phi(\log x_{\bullet j},\log\mathrm{g_{m}(}\mathbf{x}_{\bullet}))
\cdot
\phi(\mathrm{clr}(x_{\bullet j}),\mathrm{clr}(x_{\bullet k}))
\end{eqnarray*}
so that we can see
\begin{eqnarray}
\phi(\log x_{\bullet j},\log x_{\bullet k})
& = &
\phi(\log x_{\bullet j},\log\mathrm{g_{m}(}\mathbf{x}_{\bullet}))
\cdot
\phi(\mathrm{clr}(x_{\bullet j}),\mathrm{clr}(x_{\bullet k})).\label{eq:log-clr}
\end{eqnarray}

So the problem with using $\phi(\log x_{\bullet j},\log x_{\bullet k})$  as a measure of the proportionality between components $j$  and $k$ is that it contains a positive scaling factor $\phi(\log x_{\bullet j},\log\mathrm{g_{m}(}\mathbf{x}_{\bullet}))$  that is particular to component $j$. Thus, if we were to look at the proportionality between two different components, say $m$  and $n$, the value $\phi(\log x_{\bullet m},\log x_{\bullet n})$  would be on a different scale and not directly comparable to $\phi(\log x_{\bullet j},\log x_{\bullet k})$. 

Let's look at this in practice. For convenience, we use a subset of the yeast data, including some mRNAs that are known to be behaving proportionally:
<<log-vs-clr1, echo=TRUE>>=
X           <- Rel.t[,c(1,2, grep("SPNCRNA.1056|SPNCRNA.1590", names(Rel.t)))]
@
\noindent Next we calculate $\phi(\log x_{\bullet j},\log x_{\bullet k})$
<<log-vs-clr2, echo=TRUE>>=
X.vlr       <- variation(acomp(X)) 

X.log       <- log(X)
X.log.var   <- apply(X.log, 2, var)
X.log.phi   <- sweep(X.vlr, 2, X.log.var, FUN="/")
@
\noindent then $\phi(\mathrm{clr}(x_{\bullet j}),\mathrm{clr}(x_{\bullet k}))$
<<log-vs-clr3, echo=TRUE>>=
X.clr       <- clr(X)
X.clr.var   <- apply(X.clr, 2, var)
X.clr.phi   <- sweep(X.vlr, 2, X.clr.var, FUN="/")
@
\noindent If we look at the ratio of these two $\phi()$ matrices, we can see that the columns are scaled by different factors
<<log-vs-clr4, echo=TRUE>>=
X.log.phi/X.clr.phi
@
\noindent and these scaling factors relate to $\phi(\log x_{\bullet j},\log\mathrm{g_{m}(}\mathbf{x}_{\bullet}))$:
<<log-vs-clr5, echo=TRUE>>=
Xgm         <- cbind(X, gm=geometricmeanRow(X))
Xgm.vlr     <- variation(acomp(Xgm)) 
Xgm.log     <- log(Xgm)
Xgm.log.var <- apply(Xgm.log, 2, var)
Xgm.log.phi <- sweep(Xgm.vlr, 2, Xgm.log.var, FUN="/")
Xgm.log.phi["gm", -5, drop=FALSE]
@
\newpage
\noindent Graphically, the difference between clr and log-transformed components of $\mathbf{x}_{i}$ is a translation of $\log\mathrm{g_{m}(}\mathbf{x}_{i})$. For pairs of variables, this amounts to a shift along lines of slope 1 as shown here:
<<log-vs-clr6, echo=TRUE, fig.cap="The clr and log-transformed values of \\texttt{SPAC1002.02} and \\texttt{SPAC1002.03c} relative abundances. The grey lines connect the values at each timepoint. Values at timepoint 1 are boxed.", fig.scap="">>=
X.12.df  <- rbind(
  data.frame(X.log[,1:2], transformation="log", timepoint=rownames(X.log)),
  data.frame(X.clr[,1:2], transformation="clr", timepoint=rownames(X.clr))
)

ggplot(data=X.12.df, aes(x=SPAC1002.02, y=SPAC1002.03c, group=timepoint)) + 
  geom_line(aes(group=timepoint), colour="grey") +
  geom_point(aes(colour=transformation), size=3) + 
  geom_point(data=subset(X.12.df, timepoint=="timepoint1"),  shape=0, size=4) + 
  coord_equal()
@
\noindent This plot highlights that $\log\mathrm{g_{m}(}\mathbf{x}_{i})$ is different for each observation: the boxed points show that the geometric mean of the composition at timepoint 1 is a lot different from the other timepoints.
\newpage
\noindent The other thing to note is that points that are spread out along the line of slope 1 after log transformation will still be spread out along that same line after clr transformation:
<<log-vs-clr7, echo=TRUE, fig.cap="The clr and log-transformed values of \\texttt{SPNCRNA.1056} and \\texttt{SPNCRNA.1590} relative abundances. The grey lines connect the values at each timepoint.", fig.scap="">>=
X.34.df  <- rbind(
  data.frame(X.log[,3:4], transformation="log", timepoint=rownames(X.log)),
  data.frame(X.clr[,3:4], transformation="clr", timepoint=rownames(X.clr))
)

ggplot(data=X.34.df, aes(x=SPNCRNA.1056, y=SPNCRNA.1590, group=timepoint)) + 
  geom_line(aes(group=timepoint), colour="grey") +
  geom_point(aes(colour=transformation), size=3) + 
  coord_equal()
@
\noindent This shows graphically that when $\phi(\mathrm{clr}(x_{\bullet j}),\mathrm{clr}(x_{\bullet k}))$ is close to zero, so is $\phi(\log x_{\bullet j},\log x_{\bullet k})$.

\newpage
\noindent We have used goodness of fit to proportionality rather than hypothesis testing because we are interested in finding pairs of  components whose behaviour is strongly proportional, not whether the data is consistent with the hypothesis of unit slope. While we can give a clear explanation as to the relationship between  $\phi(\mathrm{clr}(x_{\bullet j}),\mathrm{clr}(x_{\bullet k}))$ and $\phi(\log x_{\bullet j},\log x_{\bullet k})$, we are not able to do so for the $p$-values that arise from the hypothesis test of unit slope on the log and -clr transformed data. All we can say at this stage is that they are different:
<<log-vs-clr8, echo=TRUE>>=
X.log.sma   <- sma.df(X.log)
X.clr.sma   <- sma.df(X.clr)
round(X.log.sma$p,3)
round(X.clr.sma$p,3)
@

<<log-vs-clr9>>=
rm(list=ls(pattern="X.*"))
@

\newpage
\section{Pombase information on mRNAs behaving proportionally}
\label{sec:pombase}

<<xtable-all, echo = FALSE, results = 'asis'>>=
print(
  xtable(
    g.tex.df,
    digits=0,
    align="lllp{8cm}lrr",
    caption="mRNAs that behaved strongly proportionally",
    label="tab:mRNAs"
  ), 
  include.rownames=FALSE,
  tabular.environment="longtable", floating=FALSE,
  size="footnotesize",
  add.to.row = list(pos = list(0),command = "\\hline \\endhead "),
  hline.after=c(0,cumsum(rle(g.tex.df$c)$lengths)))
@

\newpage
\printbibliography
\end{document}
