# Supplementary material for: Proportionality: A Valid Alternative to Correlation for Relative Data
Source: PLoS Comput Biol. 2015 Mar 16;11(3):e1004075. doi: 10.1371/journal.pcbi.1004075 (PMC4361748; doi:10.1371/journal.pcbi.1004075)
Supplement: S2 Supporting Information — This Zip file contains SupplementaryInfo.Rnw, the Sweave source which is executed to analyse the contents of the ./data folder and present the results in S1 Supporting Information. (ZIP) [file pcbi.1004075.s012.zip › data/cluster17.fasta.txt]

>SPBC1289.17|Tf2-11|II|retrotransposable element/transposon Tf2-type [Source:PomBase;Acc:SPBC1289.17]|protein_coding|1|4414657|4418658
ATGTCCTACGCAAATTATCGTTATATGAAAGCAAGAGCAAAACGATGGAGACCAGAGAAT
TTGGATGGAATTCAAACATCAGACGAACATTTAATAAACCTTTTTGCAAAAATATTATCG
AAGCATGTACCAGAGATAGGGAAATTCGATCCTAATAAGGATGTTGAAAGTTACATTTCA
AAACTTGATCAACACTTTACTGAATACCCTTCATTATTCCCAAATGAGCATACTAAAAGA
CAGTATACATTGAATCACCTAGAAGAATTAGAGCAACAATTCGCTGAACGCATGTTTTCT
GAGAATGGAAGTCTTACATGGCAAGAATTACTCAGACAACCAGGGAAAGTACAAGGATCC
AACAAAGGTGATCGTTTAACTAAAACATTTGAAGGTTTTAGAAATCAATTGGACAAAGTT
CAATTTATAAGGAAACTCATGTCAAAGGCAAATGTTGATGATTTCCATACTCGCTTGTTT
ATATTATGGATGCTGCCATATTCCTTAAGGAAATTAAAGGAAAGAAATTACTGGAAATCG
GAAATCAGTGAAATTTATGACTTTTTAGAGGACAAAAGAACAGCCTCGTATGGTAAAACT
CACAAGCGTTTTCAACCGCAAAATAAAAATCTAGGAAAAGAGTTCCTTCCAAAGAAAAAT
AACACCACTAATAGCAGAAACCTGAGGAAGACAAATATTTCGAGAATAGAATACTCATCT
AACAAATTCCTAAATCATACTAGGAAACGTTACGAAATGGTATTACAAGCTGAACTTCCA
GACTTCAAGTGCTCAATACCCTGTCTAATCGATACGGGCACTCAAGCAAATATTATAACA
GAAGAAACTGTTCGAGCACATAAACTGCCTACCAGACCCTGGTCAAAAAGTGTGATATAT
GGTGGAGTTTATCCAAATAAGATTAATCGCAAAACAATAAAACTTAACATAAGTCTAAAT
GGAATATCAATCAAAACAGAATTCTTGGTTGTAAAGAAATTTTCGCATCCAGCTGCTATC
TCCTTCACAACATTATATGACAATAACATTGAAATATCTAGCAGTAAACACACGCTCTCT
CAAATGAACAAAGTTTCAAATATTGTCAAGGAACCTGAGTTACCAGATATCTATAAAGAA
TTCAAAGACATTACTGCAGAAACCAATACGGAAAAGCTACCAAAGCCAATAAAAGGGTTA
GAATTTGAAGTTGAACTAACTCAAGAAAACTACAGATTACCTATCAGAAATTACCCGCTA
CCACCGGGAAAAATGCAAGCTATGAATGATGAAATTAATCAAGGATTAAAAAGTGGAATT
ATACGAGAATCTAAAGCCATTAACGCCTGTCCAGTAATGTTCGTTCCGAAAAAGGAAGGC
ACCTTGAGAATGGTGGTTGACTACAAACCTTTAAATAAGTATGTCAAACCCAATATATAT
CCGTTACCACTTATTGAACAATTACTTGCTAAAATACAAGGTTCTACAATTTTTACTAAA
CTTGACCTCAAAAGTGCCTATCACTTGATACGAGTAAGAAAAGGAGATGAACATAAACTT
GCTTTTCGCTGTCCTCGTGGAGTTTTTGAATATCTAGTAATGCCTTATGGCATATCTATA
GCTCCAGCACATTTTCAATACTTTATCAATACAATACTTGGTGAAGTCAAAGAATCGCAT
GTAGTATGTTATATGGATAATATTTTAATTCATTCAAAATCGGAATCTGAACATGTAAAA
CATGTTAAAGACGTTCTACAGAAATTAAAAAATGCGAACTTAATTATCAATCAAGCAAAA
TGTGAATTTCATCAATCACAAGTAAAATTTATAGGGTATCACATTTCGGAAAAAGGATTT
ACGCCTTGTCAAGAAAATATAGACAAAGTCTTACAATGGAAGCAACCTAAGAATCGTAAA
GAATTACGACAATTTCTAGGTTCTGTCAATTATCTTAGGAAATTCATTCCAAAGACATCA
CAATTAACACATCCACTCAATAATCTTTTGAAAAAGGATGTACGCTGGAAATGGACACCA
ACACAAACCCAAGCGATAGAAAACATTAAACAATGTTTAGTTTCTCCTCCGGTGCTACGA
CACTTTGATTTCAGTAAAAAGATTCTACTAGAAACTGATGCTTCAGATGTCGCTGTAGGA
GCCGTATTGTCTCAAAAACATGATGATGATAAATACTATCCTGTTGGATACTATTCAGCA
AAGATGTCTAAAGCACAATTAAATTATAGCGTATCGGACAAAGAAATGCTTGCAATCATT
AAGTCTCTCAAACATTGGAGACACTATTTAGAATCCACTATCGAACCTTTCAAAATTTTA
ACAGACCATCGAAACTTAATTGGTCGCATTACTAACGAATCCGAGCCTGAAAACAAACGT
TTAGCTCGTTGGCAATTATTTTTACAAGACTTCAACTTTGAAATTAACTACAGACCTGGA
TCAGCAAATCACATAGCTGATGCCTTATCCAGAATTGTTGACGAAACAGAACCAATTCCA
AAAGATTCAGAAGACAATAGTATCAACTTTGTTAATCAAATCTCGATAACCGATGATTTT
AAAAACCAAGTGGTTACAGAATATACGAATGATACAAAATTGTTGAATTTACTAAACAAT
GAAGACAAACGAGTAGAAGAGAATATCCAACTCAAAGATGGCTTACTAATTAACAGTAAA
GACCAAATCTTATTACCTAATGATACTCAGCTGACTAGGACAATTATTAAAAAGTATCAT
GAAGAAGGTAAATTGATTCATCCAGGCATTGAACTTCTTACAAACATTATATTACGTAGA
TTTACGTGGAAAGGAATAAGAAAACAAATACAAGAATATGTACAGAACTGCCATACATGT
CAAATAAACAAATCTAGGAATCATAAACCTTATGGACCTTTACAACCAATTCCCCCATCA
GAAAGACCTTGGGAATCTTTATCAATGGATTTTATTACAGCTTTACCAGAATCATCTGGT
TATAATGCACTTTTCGTGGTAGTTGACCGATTTTCAAAAATGGCAATCTTAGTACCTTGT
ACGAAATCCATTACAGCAGAGCAAACAGCTCGAATGTTTGATCAACGAGTTATTGCTTAT
TTCGGCAATCCAAAAGAAATCATTGCAGATAATGATCATATTTTTACTTCCCAAACGTGG
AAAGATTTCGCACATAAATATAATTTCGTTATGAAATTTTCGTTACCATACAGACCACAA
ACTGATGGACAAACTGAGCGTACAAACCAAACTGTGGAGAAATTACTAAGATGTGTATGT
AGCACACATCCAAATACATGGGTAGATCATATATCCCTAGTGCAACAATCTTACAACAAT
GCGATACATTCAGCAACTCAAATGACACCTTTTGAGATAGTACATCGCTATTCACCAGCT
TTATCACCTTTAGAGTTACCTAGCTTTAGTGACAAAACTGACGAAAACTCTCAGGAAACG
ATCCAAGTATTTCAAACAGTTAAAGAACACTTGAATACAAACAACATAAAGATGAAAAAG
TATTTCGATATGAAAATACAAGAAATTGAAGAATTTCAACCTGGAGACCTAGTTATGGTC
AAAAGAACGAAAACAGGTTTTCTTCATAAATCCAATAAATTAGCACCTAGTTTTGCAGGA
CCGTTCTATGTGTTACAGAAGTCGGGTCCAAACAACTATGAATTGGATCTTCCAGATTCA
ATCAAGCACATGTTTTCATCTACTTTTCATGTTTCTCACCTAGAAAAGTATCGACATAAT
TCAGAACTCAATTACGCTACCATTGATGAGTCTGATATTGGAACAATTCTTCATATCCTA
GAACATAAAAACAGAGAACAAGTACTCTACTTAAATGTCAAGTACATTTCGAATCTAAAT
CCGAGTACTATTATGTCAGGATGGACTACATTAGCTACAGCGCTACAAGCGGACAAAGCA
ATTGTCAATGATTATATTAAAAACAATAATCTAAATATCTGA
>SPAC19D5.09c|Tf2-8|I|retrotransposable element/transposon Tf2-type [Source:PomBase;Acc:SPAC19D5.09c]|protein_coding|-1|5195711|5199712
ATGTCCTACGCAAATTATCGTTATATGAAAGCAAGAGCAAAACGATGGAGACCAGAGAAT
TTGGATGGAATTCAAACATCAGACGAACATTTAATAAACCTTTTTGCAAAAATATTATCG
AAGCATGTACCAGAGATAGGGAAATTCGATCCAAATAAGGATGTTGAAAGTTACATTTCA
AAACTTGATCAACACTTTACTGAATACCCTTCATTATTCCCAAATGAGCATACTAAAAGA
CAGTATACATTGAATCACCTAGAAGAATTAGAGCAACAATTCGCTGAACGCATGTTTTCT
GAGAATGGAAGTCTTACATGGCAAGAATTACTCAGACAAACAGGGAAAGTACAAGGATCC
AACAAAGGTGATCGTTTAACTAAAACATTTGAAGGTTTTAGAAATCAATTGGACAAAGTT
CAATTTATAAGGAAACTCATGTCAAAAGCAAATGTTGATGATTTCCATACTCGCTTGTTT
ATATTATGGATGCTGCCATATTCCTTAAGGAAATTAAAGGAAAGAAATTACTGGAAATCA
GAAATCAGTGAAATTTATGACTTTTTAGAGGACAAAAGAACAGCCTCGTATGGTAAAACT
CACAAGCGTTTTCAACCGCAAAATAAAAATCTAGGAAAAGAGTCCCTTTCAAAGAAAAAT
AACACCACTAATAGCAGAAACCTGAGGAAGACAAATGTTTCGAGAATAGAATACTCATCT
AACAAATTCCTAAATCATACTAGGAAACGTTACGAAATGGTATTACAAGCTGAACTTCCA
GACTTCAAGTGCTCAATACCCTGTCTAATCGATACGGGCGCTCAAGCAAATATTATAACA
GAAGAAACTGTTCGAGCACATAAACTGCCTACCAGACCCTGGTCAAAAAGTGTGATATAT
GGTGGAGTTTATCCAAATAAGATTAATCGCAAAACAATAAAACTTAACATAAGTCTAAAT
GGAATATCAATCAAAACAGAATTCTTGGTTGTAAAGAAATTTTCGCATCCAGCTGCTATC
TCCTTCACAACATTATATGACAATAACATTGAAATATCTAGCAGTAAACACACGCTCTCT
CAAATGAACAAAGTTTCAAATATTGTCAAGGAACCTGAGTTACCAGATATCTATAAAGAA
TTCAAAGACATTACTGCAGAAACCAATACGGAAAAGCTACCAAAGCCAATAAAAGGGTTA
GAATTTGAAGTTGAACTAACTCAAGAAAACTACAGATTACCTATCAGAAATTACCCGCTA
CCACCGGGAAAAATGCAAGCTATGAATGATGAAATTAATCAAGGATTAAAAAGTGGAATT
ATACGAGAATCTAAAGCCATTAACGCCTGTCCAGTAATGTTCGTTCCGAAAAAGGAAGGC
ACCTTGAGAATGGTGGTTGACTACAAACCTTTAAATAAGTATGTCAAACCCAATATATAT
CCGTTACCACTTATTGAACAATTACTTGCTAAAATACAAGGTTCTACAATTTTTACTAAA
CTTGACCTCAAAAGTGCCTATCACTTGATACGAGTAAGAAAAGGAGATGAACATAAACTT
GCTTTTCGCTGTCCTCGTGGAGTTTTTGAATATCTAGTAATGCCTTATGGCATATCTATA
GCTCCAGCACATTTTCAATACTTTATCAATACAATACTTGGTGAAGTCAAAGAATCGCAT
GTAGTATGTTATATGGATAATATTTTAATTCATTCAAAATCGGAATCTGAACATGTAAAA
CATGTTAAAGACGTTCTACAGAAATTAAAAAATGCGAACTTAATTATCAATCAAGCAAAA
TGTGAATTTCATCAATCACAAGTAAAATTTATAGGGTATCACATTTCGGAAAAAGGATTT
ACGCCTTGTCAAGAAAATATAGACAAAGTCTTACAATGGAAGCAACCTAAGAATCGTAAA
GAATTACGACAATTTCTAGGTTCTGTCAATTATCTTAGGAAATTCATTCCAAAGACATCA
CAATTAACACATCCACTCAATAATCTTTTGAAAAAGGATGTACGCTGGAAATGGACACCA
ACACAAACCCAAGCGATAGAAAACATTAAACAATGTTTAGTTTCGCCTCCGGTGCTACGA
CACTTTGATTTCAGTAAAAAGATTCTACTAGAAACTGATGCTTCAGATGTCGCTGTAGGA
GCCGTATTGTCTCAAAAACATGATGATGATAAATACTATCCTGTTGGATACTATTCAGCA
AAGATGTCTAAAGCACAATTAAATTATAGCGTATCGGACAAAGAAATGCTTGCAATCATT
AAGTCTCTCAAACATTGGAGACACTATTTAGAATCCACTATCGAACCTTTCAAAATTTTA
ACAGACCATCGAAACTTAATTGGTCGCATTACTAACGAATCCGAGCCTGAAAACAAACGT
TTAGCTCGTTGGCAATTATTTTTACAAGACTTCAACTTTGAAATTAACTACAGACCTGGA
TCAGCAAATCACATAGCTGATGCCTTATCCAGAATTGTTGACGAAACAGAACCAATTCCA
AAAGATTCAGAAGACAATAGTATCAACTTTGTTAATCAAATCTCGATAACCGATGATTTT
AAAAACCAAGTGGTTACAGAATATACGAATGATACAAAATTGTTGAATTTACTAAACAAT
GAAGACAAACGAGTGGAAGAGAATATCCAACTCAAAGATGGCTTACTAATTAACAGTAAA
GACCAAATCTTATTACCTAATGATACTCAGCTGACTAGGACAATTATTAAAAAGTATCAT
GAAGAAGGTAAATTGATTCATCCAGGCATTGAACTTCTTACAAACATTATATTACGTAGA
TTTACGTGGAAAGGAATAAGAAAACAAATACAAGAATATGTACAGAACTGCCATACATGT
CAAATAAACAAATCTAGGAATCATAAACCTTATGGACCTTTACAACCAATTCCCCCATCA
GAAAGACCTTGGGAATCTTTATCAATGGATTTTATTACAGCTTTACCAGAATCATCTGGT
TATAATGCACTTTTCGTGGTAGTTGACCGATTTTCAAAAATGGCAATCTTAGTACCTTGT
ACGAAATCCATTACAGCAGAGCAAACAGCTCGAATGTTTGATCAACGAGTTATTGCTTAT
TTCGGCAATCCAAAAGAAATCATTGCAGATAATGATCATATTTTTACTTCCCAAACGTGG
AAAGATTTCGCACATAAATATAATTTCGTTATGAAATTTTCGTTACCATACAGACCACAA
ACTGATGGACAAACTGAGCGTACAAACCAAACTGTGGAGAAATTACTAAGATGTGTATGT
AGCACACATCCAAATACATGGGTAGATCATATATCCCTAGTGCAACAATCTTACAACAAT
GCGATACATTCAGCAACTCAAATGACACCTTTTGAGATAGTACATCGCTATTCACCAGCT
TTATCACCTTTAGAGTTACCTAGCTTTAGTGACAAAACTGACGAAAACTCTCAGGAAACG
ATCCAAGTATTTCAAACAGTTAAAGAACACTTGAATACAAACAACATAAAGATGAAAAAG
TATTTCGATATGAAAATACAAGAAATTGAAGAATTTCAACCTGGAGACCTAGTTATGGTC
AAAAGAACGAAAACAGGTTTTCTTCATAAATCCAATAAATTAGCACCTAGTTTTGCAGGA
CCGTTCTATGTGTTACAGAAGTCGGGTCCAAACAACTATGAATTGGATCTTCCAGATTCA
ATCAAGCACATGTTTTCATCTACTTTTCATGTTTCTCACCTAGAAAAGTATCGACATAAT
TCAGAACTCAATTACGCTACCATTGATGAGTCTGATATTGGAACAATTCTTCATATCCTA
GAACATAAAAACAGAGAACAAGTACTCTACTTAAATGTCAAGTACATTTCGAATCTAAAT
CCGAGTACTATTATGTCAGGATGGACTACATTAGCTACAGCGCTACAAGCGGACAAAGCA
ATTGTCAATGATTATATTAAAAACAATAATCTAAATATCTGA
>SPNCRNA.1056||I|antisense RNA (predicted) [Source:PomBase;Acc:SPNCRNA.1056]|ncRNA|1|5174913|5176145
ATTAGACAAGCTTTATGTGTGTGGGCGTAATTCTTTTAAGGCAGTATGGAGAAAAACGCA
AAGACATCAAAGGCATCCTCGTGCAAAATGGGAGAAGGTGGAGGTGTATGGGGTGAATGT
GTTCGTTTCAAATGCTAATAAAATTGTGAAAAGAAATATTTTTAGCTTAACGCCATAATT
CTTTTTCATCGTGGCCTTTGCCCAACGACCCCGGTCGCGTGCTTTTCCCTCCGTAAACAA
AGCGCCATTACTAAACCAAAACAAACAACCACAATAAATAGTAACAACGATGCAATCAAA
TTTATGGTTATAGGCAAGTACCATGTAACGATAGCGTAACAAAGAAAGCTGCACTAAAAG
GGTTGCGCATTTTTTTAATCTAGTAAACTTGATCCACTCGACTTTGATTGACATTCACCT
GACTATAGCCTTGTCAGCCTAAGCCTTGGACTAGACTATAGTTTTCTCTGCCACACTCTC
TACGTTTCTCTACTCTTCCGTACGTTGTCTTGGTGTGGCAGGTGGTTGCGATTGTATTGC
TTCGCTAGGTAACTTGAAGGCTCGATGGAAAACATGGCAAAAGGCACTTGTCGAAATTCA
TGTGCTGGATTGGGTTATTCGAGAAAGAAATGCCGAAGTTGATAACGAGATTGTTTCCAA
AAGGATGCCAATTTGGGTCACTTAGTAGACAAAAGTTACGTAATTTTGTATTTATCTGAA
GGTGCGTTTGCAGGTGGAAAAGGAACTTTGTCCCGGTTAACAACCGCTGCAGTCACGGCA
GAGGATAGCGTAGAGTGGCGGAATTCGTTAGTGAGGTTCTTTAGAGGGACGAGGCAGAAA
GCGGTAGAAGGTGTTGAAGGGAAAATAGCAGAAGCTAATGGAATACGCTAAAAATAGCAG
TGTGTGGCGAGATGCGGTAGGAAGAATAACGAAAAGAATGTTCCATGGCGAACTTTTTGT
TAAAGTGTCAGCAATACTACACTACGCTATAATACACTACATTGCGTATCACTATATGTC
ACATGTTCTAATTATATATCGTACTATGTATGATACGATATTGAGATTGATCTTAATGAT
AATCTATTAAGATCTATATTATCTGAATACTATAAATAGAGCTACTGCTGAACCTCGTTC
CTCAGTTCAGTTATGAGCTATATTAGTGATAGGTAACATTATAACCCAGTTAATACAATA
CCTATACTCAGTTGCTACTTATACAACCTGTGT
>SPBC1E8.04|Tf2-10|II|retrotransposable element/transposon Tf2-type [Source:PomBase;Acc:SPBC1E8.04]|protein_coding|1|1965390|1969387
ATGTCCTACGCAAATTATCGTTATATGAAAGCAAGAGCAAAACGATGGAGACCAGAGAAT
TTGGATGGAATTCAAACATCAGACGAACATTTAATAAACCTTTTTGCAAAAATATTATCG
AAGCATGTACCAGAGATAGGGAAATTCGATCCTAATAAGGATGTTGAAAGTTACATTTCA
AAACTTGATCAACACTTTACTGAATACCCTTCATTATTCCCAAATGAGCATACTAAAAGA
CAGTATACATTGAATCACCTAGAAGAATTAGAGCAACAATTCGCTGAACGCATGTTTTCT
GAGAATGGAAGTCTTACATGGCAAGAATTACTCAGACAAACAGGGAAAGTACAAGGATCC
AACAAAGGTGATCGTTTAACTAAAACATTTGAAGGTTTTAGAAATCAATTGGACAAAGTT
CAATTTATAAGGAAACTCATGTCAAAAGCAAATGTTGATGATTTCCATACTCGCTTGTTT
ATATTATGGATGCTGCCATATTCCTTAAGGAAATTAAAGGAAAGAAATTACTGGAAATCA
GAAATCAGTGAAATTTATGACTTTTTAGAGGACAAAAGAACAGCTTCGTATGGTAAAATT
CACAAGCGTTTTCAACTGCAAAATAAAAATCTAGGAAAAGAGTCCCTTTCAAAGAAAAAT
AACACCACTAATAGCAGAAACCTGAGGAAGACAAATGTTTCGAGAATAGAATACTCATCT
AACAAATTCCTAAATCATACTAGGAAACGTTACGAAATGGTATTACAAGCTGAACTTCCA
GACTTCAAGTGCTCAATACCCTGTCTAATCGATACGGGCGCTCAAGCAAATATTATAACA
GAAGAAACTGTTCGAGCACATAAACTGCCTACCAGACCCTGGTCAAAAAGTGTGATATAT
GGTGGAGTTTATCCAAATAAGATTAATCGCAAAACAATAAAACTTAACATAAGTCTAAAT
GGAATATCAATCAAAACAGAATTCTTGGTTGTAAAGAAATTTTCGCATCCAGCTGCTATC
TCCTTCACAACATTATATGACAATAACATTGAAATATCTAGCAGTAAACACACGCTCTCT
CAAATGAACAAAGTTTCAAATATTGTCAAGGAACCTGAGTTACCAGATATCTATAAAGAA
TTCAAAGACATTACTGCAGAAACCAATACGGAAAAGCTACCAAAGCCAATAAAAGGGTTA
GAATTTGAAGTTGAACTAACTCAAGAAAACTACAGATTACCTATCAGAAATTACCCGCTA
CCACCGGGAAAAATGCAAGCTATGAATGATGAAATTAATCAAGGATTAAAAAGTGGAATT
ATACGAGAATCTAAAGCCATTAACGCCTGTCCAGTAATGTTCGTTCCGAAAAAGGAAGGC
ACCTTGAGAATGGTGGTTGACTACAAACCTTTAAATAAGTATGTCAAACCCAATATATAT
CCGTTACCACTTATTGAACAATTACTTGCTAAAATACAAGGTTCTACAATTTTTACTAAA
CTTGACCTCAAAAGTGCCTATCACTTGATACGAGTAAGAAAAGGAGATGAACATAAACTT
GCTTTTCGCTGTCCTCGTGGAGTTTTTGAATATCTAGTAATGCCTTATGGCATATCTACA
GCTCCAGCACATTTTCAATACTTTATCAATACAATACTTGGTGAAGCCAAAGAATCACAT
GTAGTATGTTATATGGATGATATTTTAATTCATTCAAAATCGGAATCTGAACATGTAAAA
CATGTTAAAGACGTTCTACAGAAATTGAAAAATGCGAACTTAATTATCAATCAAGCAAAA
TGTGAATTTCACCAATCACAAGTAAAATTTATAGGGTATCACATTTCGGAAAAAGGATTT
ACGCCTTGTCAAGAAAATATAGACAAAGTCTTACAATGGAAGCAACCTAAGAATCGTAAA
GAATTACGACAATTTCTAGGTTCTGTCAATTATCTTAGGAAATTCATTCCAAAGACATCA
CAATTAACACATCCACTCAATAATCTTTTGAAAAAGGATGTACGCTGGAAATGGACACCA
ACACAAACCCAAGCGATAGAAAACATTAAACAATGTTTAGTTTCTCTCCGGTGCTACGAC
ACTTTGATTTCAGTAAAAAGATTCTACTGGAAACTGATGCTTCAGATGTCGCTGTAGGAG
CCGTATTGTCTCAAAAACATGATGATGATAAATACTATCCTGTTGGATACTATTCAGCAA
AGATGTCTAAAGCACAATTAAATTATAGCGTATCGGACAAAGAAATGCTTGCAATCATTA
AGTCTCTCAAACATTGGAGACACTATTTAGAATCCACTATCGAACCTTTCAAAATTTTAA
CAGACCATCGAAACTTAATTGGTCGCATTACTAACGAATCCGAGCCTGAAAACAAACGTT
TAGCTCGTTGGCAATTATTTTTACAAGACTTCAACTTTGAAATTAACTACAGACCTGGAT
CAGCAAATCACATAGCTGATGCCTTATCCAGAATTGTTGACGAAACAGAACCAATTCCAA
AAGATTCAGAAGACAATAGTATCAACTTTGTTAATCAAATCTCGATAACCGATGATTTTA
AAAACCAAGTGGTTACAGAATATACGAATGATACAAAATTGTTGAATTTACTAAACAATG
AAGACAAACGAGTGGAAGAGAATATCCAACTCAAAGATGGCTTACTAATTAACAGTAAAG
ACCAAATCTTATTACCTAATGATACTCAGCTGACTAGGACAATTATTAAAAAGTATCATG
AAGAAGGTAAATTGATTCATCCAGGCATTGAACTTCTTACAAACATTATATTACGTAGAT
TTACGTGGAAAGGAATAAGAAAACAAATACAAGAATATGTACAGAACTGCCATACATGTC
AAATAAACAAATCTAGGAATCATAAACCTTATGGACCTTTACAACCAATTCCCCCATCAG
AAAGACCTTGGGAATCTTTATCAATGGATTTTATTACAGCTTTACCAGAATCATCTGGTT
ATAATGCACTTTTCGTGGTAGTTGACCGATTTTCAAAAATGGCAATCTTAGTACCTTGTA
CGAAATCCATTACAGCAGAGCAAACAGCTCGAATGTTTGATCAACGAGTTATTGCTTATT
TCGGCAATCCAAAAGAAATCATTGCAGATAATGATCATATTTTTACTTCCCAAACGTGGA
AAGATTTCGCACATAAATATAATTTCGTTATGAAATTTTCGTTACCATACAGACCACAAA
CTGATGGACAAACTGAGCGTACAAACCAAACTGTGGAGAAATTACTAAGATGTGTATGTA
GCACACATCCGAATACATGGGTAGATCATATATCCCTAGTGCAACAATCTTACAACAATG
CGATACATTCAGCAACTCAAATGACACCTTTTGAGATAGTACATCGCTATTCACCAGCTT
TATCACCTTTAGAGTTACCTAGCTTTAGTGACAAAACTGACGAAAACTCTCAGGAAACGA
TCCAAGTATTTCAAACAGTTAAAGAACACTTGAATACAAACAACATAAAGATGAAAAAGT
ATTTCGATATGAAAATACAAGAAATTGAAGAATTTCAACCTGGAGACCTAGTTATGGTCA
AAAGAACGAAAACAGGTTTTCTTCATAAATCCAATAAATTAGCACCTAGTTTTGCAGGAC
CGTTCTATGTGTTACAGAAGTCGGGTCCAAACAACTATGAATTGGATCTTCCAGATTCAA
TCAAGCACATGTTTTCATCTACTTTTCATGTTTCTCACCTAGAAAAGTATCGACATAATT
CAGAACTCAATTACGCTACCATTGATGAGTCTGATATTGGAACAATTCTTCATATCCTAG
AACATAAAAACAGAGAACAAGTACTCTACTTAAATGTCAAGTACATTTCGAATCTAAATC
CGAGTACTATTATGTCAGGATGGACTACATTAGCTACAGCGCTACAAGCGGACAAAGCAA
TTGTCAATGATTATATTAAAAACAATAATCTAAATATC
>SPAC9.04|Tf2-1|I|retrotransposable element/transposon Tf2-type [Source:PomBase;Acc:SPAC9.04]|protein_coding|1|1465785|1469848
GGAGAAAGAACTTTGGAAGGACTGTTATCCCTTTTGAAATCTCCCAAAGGGAAACATATA
CAATGTCCTACGCAAATTATCGTTATATGAAAGCAAGAGCAAAACGATGGAGACCAGAGA
ATTTGGATGGAATTCAAACATCAGACGAACATTTAATAAACCTTTTTGCAAAAATATTAT
CGAAGCATGTACCAGAGATAGGGAAATTCGATCCTAATAAGGATGTTGAAAGTTACATTT
CAAAACTTGATCAACACTTTACTGAATACCCTTCATTATTCCCAAATGAGCATACTAAAA
GACAGTATACATTGAATCACCTAGAAGAATTAGAGCAACAATTCGCTGAACGCATGTTTT
CTGAGAATGGAAGTCTTACATGGCAAGAATTACTCAGACAAACAGGGAAAGTACAAGGAT
CCAACAAAGGTGATCGTTTAACTAAAACATTTGAAGGTTTTAGAAATCAATTGGACAAAG
TTCAATTTATAAGGAAACTCATGTCAAAAGCAAATGTTGATGATTTCCATACTCGCTTGT
TTATATTATGGATGCTGCCATATTCCTTAAGGAAATTAAAGGAAAGAAATTACTGGAAAT
CAGAAATCAGTGAAATTTATGACTTTTTAGAGGACAAAAGAACAGCCTCGTATGGTAAAA
CTCACAAGCGTTTTCAACTGCAAAATAAAAATCTAGGAAAAGAGTCCCTTTCAAAGAAAA
ATAACACCACTAATAGCAGAAACCTGAGGAAGACAAATGTTTCGAGAATAGAATACTCAT
CTAACAAATTCCTAAATCATACTAGGAAACGTTACGAAATGGTATTACAAGCTGAACTTC
CAGACTTCAAGTGCTCAATACCCTGTCTAATCGATACGGGCGCTCAAGCAAATATTATAA
CAGAAGAAACTGTTCGAGCACATAAACTGCCTACCAGACCCTGGTCAAAAAGTGTGATAT
ATGGTGGAGTTTATCCAAATAAGATTAATCGCAAAACAATAAAACTTAACATAAGTCTAA
ATGGAATATCAATCAAAACAGAATTCTTGGTTGTAAAGAAATTTTCGCATCCAGCTGCTA
TCTCCTTCACAACATTATATGACAATAACATTGAAATATCTAGCAGTAAACACACGCTCT
CTCAAATGAACAAAGTTTCAAATATTGTCAAGGAACCTGAGTTACCAGATATCTATAAAG
AATTCAAAGACATTACTGCAGAAACCAATACGGAAAAGCTACCAAAGCCAATAAAAGGGT
TAGAATTTGAAGTTGAACTAACTCAAGAAAACTACAGATTACCTATCAGAAATTACCCGC
TACCACCGGGAAAAATGCAAGCTATGAATGATGAAATTAATCAAGGATTAAAAAGTGGAA
TTATACGAGAATCTAAAGCCATTAACGCCTGTCCAGTAATGTTCGTTCCGAAAAAGGAAG
GCACCTTGAGAATGGTGGTTGACTACAAACCTTTAAATAAGTATGTCAAACCCAATATAT
ATCCGTTACCACTTATTGAACAATTACTTGCTAAAATACAAGGTTCTACAATTTTTACTA
AACTTGACCTCAAAAGTGCCTATCACTTGATACGAGTAAGAAAAGGAGATGAACATAAAC
TTGCTTTTCGCTGTCCTCGTGGAGTTTTTGAATATCTAGTAATGCCTTATGGCATATCTA
CAGCTCCAGCACATTTTCAATACTTTATCAATACAATACTTGGTGAAGCCAAAGAATCAC
ATGTAGTATGTTATATGGATGATATTTTAATTCATTCAAAATCGGAATCTGAACATGTAA
AACATGTTAAAGACGTTCTACAGAAATTGAAAAATGCGAACTTAATTATCAATCAAGCAA
AATGTGAATTTCACCAATCACAAGTAAAATTTATAGGGTATCACATTTCGGAAAAAGGAT
TTACGCCTTGTCAAGAAAATATAGACAAAGTCTTACAATGGAAGCAACCTAAGAATCGTA
AAGAATTACGACAATTTCTAGGTTCTGTCAATTATCTTAGGAAATTCATTCCAAAGACAT
CACAATTAACACATCCACTCAATAATCTTTTGAAAAAGGATGTACGCTGGAAATGGACAC
CAACACAAACCCAAGCGATAGAAAACATTAAACAATGTTTAGTTTCTCCTCCGGTGCTAC
GACACTTTGATTTCAGTAAAAAGATTCTACTGGAAACTGATGCTTCAGATGTCGCTGTAG
GAGCCGTATTGTCTCAAAAACATGATGATGATAAATACTATCCTGTTGGATACTATTCAG
CAAAGATGTCTAAAGCACAATTAAATTATAGCGTATCGGACAAAGAAATGCTTGCAATCA
TTAAGTCTCTCAAACATTGGAGACACTATTTAGAATCCACTATCGAACCTTTCAAAATTT
TAACAGACCATCGAAACTTAATTGGTCGCATTACTAACGAATCCGAGCCTGAAAACAAAC
GTTTAGCTCGTTGGCAATTATTTTTACAAGACTTCAACTTTGAAATTAACTACAGACCTG
GATCAGCAAATCACATAGCTGATGCCTTATCCAGAATTGTTGACGAAACAGAACCAATTC
CAAAAGATTCAGAAGACAATAGTATCAACTTTGTTAATCAAATCTCGATAACCGATGATT
TTAAAAACCAAGTGGTTACAGAATATACGAATGATACAAAATTGTTGAATTTACTAAACA
ATGAAGACAAACGAGTGGAAGAGAATATCCAACTCAAAGATGGCTTACTAATTAACAGTA
AAGACCAAATCTTATTACCTAATGATACTCAGCTGACTAGGACAATTATTAAAAAGTATC
ATGAAGAAGGTAAATTGATTCATCCAGGCATTGAACTTCTTACAAACATTATATTACGTA
GATTTACGTGGAAAGGAATAAGAAAACAAATACAAGAATATGTACAGAACTGCCATACAT
GTCAAATAAACAAATCTAGGAATCATAAACCTTATGGACCTTTACAACCAATTCCCCCAT
CAGAAAGACCTTGGGAATCTTTATCAATGGATTTTATTACAGCTTTACCAGAATCATCTG
GTTATAATGCACTTTTCGTGGTAGTTGACCGATTTTCAAAAATGGCAATCTTAGTACCTT
GTACGAAATCCATTACAGCAGAGCAAACAGCTCGAATGTTTGATCAACGAGTTATTGCTT
ATTTCGGCAATCCAAAAGAAATCATTGCAGATAATGATCATATTTTTACTTCCCAAACGT
GGAAAGATTTCGCACATAAATATAATTTCGTTATGAAATTTTCGTTACCATACAGACCAC
AAACTGATGGACAAACTGAGCGTACAAACCAAACTGTGGAGAAATTACTAAGATGTGTAT
GTAGCACACATCCAAATACATGGGTAGATCATATATCCCTAGTGCAACAATCTTACAACA
ATGCGATACATTCAGCAACTCAAATGACACCTTTTGAGATAGTACATCGCTATTCACCAG
CTTTATCACCTTTAGAGTTACCTAGCTTTAGTGACAAAACTGACGAAAACTCTCAGGAAA
CGATCCAAGTATTTCAAACAGTTAAAGAACACTTGAATACAAACAACATAAAGATGAAAA
AGTATTTCGATATGAAAATACAAGAAATTGAAGAATTTCAACCTGGAGACCTAGTTATGG
TCAAAAGAACGAAAACAGGTTTTCTTCATAAATCCAATAAATTAGCACCTAGTTTTGCAG
GACCGTTCTATGTGTTACAGAAGTCGGGTCCAAACAACTATGAATTGGATCTTCCAGATT
CAATCAAGCACATGTTTTCATCTACTTTTCATGTTTCTCACCTAGAAAAGTATCGACATA
ATTCAGAACTCAATTACGCTACCATTGATGAGTCTGATATTGGAACAATTCTTCATATCC
TAGAACATAAAAACAGAGAACAAGTACTCTACTTAAATGTCAAGTACATTTCGAATCTAA
ATCCGAGTACTATTATGTCAGGATGGACTACATTAGCTACAGCGCTACAAGCGGACAAAG
CAATTGTCAATGATTATATTAAAAACAATAATCTAAATATCTGA
>SPCC1494.11c|Tf2-13|III|retrotransposable element/transposon Tf2-type [Source:PomBase;Acc:SPCC1494.11c]|protein_coding|-1|2320320|2324320
ATGTCCTACGCAAATTATCGTTATATGAAAGCAAGAGCAAAACGATGGAGACCAGAGAAT
TTGGATGGAATTCAAACATCAGACGAACATTTAATAAACCTTTTTGCAAAAATATTATCG
AAGCATGTACCAGAGATAGGGAAATTCGATCCTAATAAGGATGTTGAAAGTTACATTTCA
AAACTTGATCAACACTTTACTGAATACCCTTCATTATTCCCAAATGAGCATACTAAAAGA
CAGTATACATTGAATCACCTAGAAGAATTAGAGCAACAATTCGCTGAACGCATGTTTTCT
GAGAATGGAAGTCTTACATGGCAAGAATTACTCAGACAAACAGGGAAAGTACAAGGATCC
AACAAAGGTGATCGTTTAACTAAAACATTTGAAGGTTTTAGAAATCAATTGGACAAAGTT
CAATTTATAAGGAAACTCATGTCAAAAGCAAATGTTGATGATTTCCATACTCGCTTGTTT
ATATTATGGATGCTGCCATATTCCTTAAGGAAATTAAAGGAAAGAAATTACTGGAAATCA
GAAATCAGTGAAATTTATGACTTTTTAGAGGACAAAAGAACAGCCTCGTATGGTAAAACT
CACAAGCGTTTTCAACTGCAAAATAAAAATCTAGGAAAAGAGTCCCTTTCAAAGAAAAAT
AACACCACTAATAGCAGAAACCTGAGGAAGACAAATGTTTCGAGAATAGAATACTCATCT
AACAAATTCCTAAATCATACTAGGAAACGTTACGAAATGGTATTACAAGCTGAACTTCCA
GACTTCAAGTGCTCAATACCCTGTCTAATCGATACGGGCGCTCAAGCAAATATTATAACA
GAAGAAACTGTTCGAGCACATAAACTGCCTACCAGACCCTGGTCAAAAAGTGTGATATAT
GGTGGAGTTTATCCAAATAAGATTAATCGCAAAACAATAAAACTTAACATAAGTCTAAAT
GGAATATCAATCAAAACAGAATTCTTGGTTGTAAAGAAATTTTCGCATCCAGCTGCTATC
TCCTTCACAACATTATATGACAATAACATTGAAATATCTAGCAGTAAACACACGCTCTCT
CAAATGAACAAAGTTTCAAATATTGTCAAGGAACCTGAGTTACCAGATATCTATAAAGAA
TTCAAAGACATTACTGCAGAAACCAATACGGAAAAGCTACCAAAGCCAATAAAAGGGTTA
GAATTTGAAGTTGAACTAACTCAAGAAAACTACAGATTACCTATCAGAAATTACCCGCTA
CCACCGGGAAAAATGCAAGCTATGAATGATGAAATTAATCAAGGATTAAAAAGTGGAATT
ATACGAGAATCTAAAGCCATTAACGCCTGTCCAGTAATGTTCGTTCCGAAAAAGGAAGGC
ACCTTGAGAATGGTGGTTGACTACAAACCTTTAAATAAGTATGTCAAACCCAATATATAT
CCGTTACCACTTATTGAACAATTACTTGCTAAAATACAAGGTTCTACAATTTTTACTAAA
CTTGACCTCAAAAGTGCCTATCACTTGATACGAGTAAGAAAAGGAGATGAACATAAACTT
GCTTTTCGCTGTCCTCGTGGAGTTTTTGAATATCTAGTAATGCCTTATGGCATATCTACA
GCTCCAGCACATTTTCAATACTTTATCAATACAATACTTGGTGAAGCCAAAGAATCACAT
GTAGTATGTTATATGGATGATATTTTAATTCATTCAAAATCGGAATCTGAACATGTAAAA
CATGTTAAAGACGTTCTACAGAAATTGAAAAATGCGAACTTAATTATCAATCAAGCAAAA
TGTGAATTTCACCAATCACAAGTAAAATTTATAGGGTATCACATTTCGGAAAAAGGATTT
ACGCCTTGTCAAGAAAATATAGACAAAGTCTTACAATGGAAGCAACCTAAGAATCGTAAA
GAATTACGACAATTTCTAGGTTCTGTCAATTATCTTAGGAAATTCATTCCAAAGACATCA
CAATTAACACATCCACTCAATAATCTTTTGAAAAAGGATGTACGCTGGAAATGGACACCA
ACACAAACCCAAGCGATAGAAAACATTAAACAATGTTTAGTTTCTCCTCCGGTGCTACGA
CACTTTGATTTCAGTAAAAAGATTCTACTGGAAACTGATGCTTCAGATGTCGCTGTAGGA
GCCGTATTGTCTCAAAAACATGATGATGATAAATACTATCCTGTTGGATACTATTCAGCA
AAGATGTCTAAAGCACAATTAAATTATAGCGTATCGGACAAAAAATGCTTGCAATCATTA
AGTCTCTCAAACATTGGAGACACTATTTAGAATCCACTATCGAACCTTTCAAAATTTTAA
CAGACCATCGAAACTTAATTGGTCGCATTACTAACGAATCCGAGCCTGAAAACAAACGTT
TAGCTCGTTGGCAATTATTTTTACAAGACTTCAACTTTGAAATTAACTACAGACCTGGAT
CAGCAAATCACATAGCTGATGCCTTATCCAGAATTGTTGACGAAACAGAACCAATTCCAA
AAGATTCAGAAGACAATAGTATCAACTTTGTTAATCAAATCTCGATAACCGATGATTTTA
AAAACCAAGTGGTTACAGAATATACGAATGATACAAAATTGTTGAATTTACTAAACAATG
AAGACAAACGAGTGGAAGAGAATATCCAACTCAAAGATGGCTTACTAATTAACAGTAAAG
ACCAAATCTTATTACCTAATGATACTCAGCTGACTAGGACAATTATTAAAAAGTATCATG
AAGAAGGTAAATTGATTCATCCAGGCATTGAACTTCTTACAAACATTATATTACGTAGAT
TTACGTGGAAAGGAATAAGAAAACAAATACAAGAATATGTACAGAACTGCCATACATGTC
AAATAAACAAATCTAGGAATCATAAACCTTATGGACCTTTACAACCAATTCCCCCATCAG
AAAGACCTTGGGAATCTTTATCAATGGATTTTATTACAGCTTTACCAGAATCATCTGGTT
ATAATGCACTTTTCGTGGTAGTTGACCGATTTTCAAAAATGGCAATCTTAGTACCTTGTA
CGAAATCCATTACAGCAGAGCAAACAGCTCGAATGTTTGATCAACGAGTTATTGCTTATT
TCGGCAATCCAAAAGAAATCATTGCAGATAATGATCATATTTTTACTTCCCAAACGTGGA
AAGATTTCGCACATAAATATAATTTCGTTATGAAATTTTCGTTACCATACAGACCACAAA
CTGATGGACAAACTGAGCGTACAAACCAAACTGTGGAGAAATTACTAAGATGTGTATGTA
GCACACATCCAAATACATGGGTAGATCATATATCCCTAGTGCAACAATCTTACAACAATG
CGATACATTCAGCAACTCAAATGACACCTTTTGAGATAGTACATCGCTATTCACCAGCTT
TATCACCTTTAGAGTTACCTAGCTTTAGTGACAAAACTGACGAAAACTCTCAGGAAACGA
TCCAAGTATTTCAAACAGTTAAAGAACACTTGAATACAAACAACATAAAGATGAAAAAGT
ATTTCGATATGAAAATACAAGAAATTGAAGAATTTCAACCTGGAGACCTAGTTATGGTCA
AAAGAACGAAAACAGGTTTTCTTCATAAATCCAATAAATTAGCACCTAGTTTTGCAGGAC
CGTTCTATGTGTTACAGAAGTCGGGTCCAAACAACTATGAATTGGATCTTCCAGATTCAA
TCAAGCACATGTTTTCATCTACTTTTCATGTTTCTCACCTAGAAAAGTATCGACATAATT
CAGAACTCAATTACGCTACCATTGATGAGTCTGATATTGGAACAATTCTTCATATCCTAG
AACATAAAAACAGAGAACAAGTACTCTACTTAAATGTCAAGTACATTTCGAATCTAAATC
CGAGTACTATTATGTCAGGATGGACTACATTAGCTACAGCGCTACAAGCGGACAAAGCAA
TTGTCAATGATTATATTAAAAACAATAATCTAAATATCTGA
>SPAC2E1P3.03c|Tf2-3|I|retrotransposable element/transposon Tf2-type [Source:PomBase;Acc:SPAC2E1P3.03c]|protein_coding|-1|2927204|2931500
CCAGTTAATACAATACCTATACTCAGTTGCTACTTATACAACCTGTGTATCGTAATATAA
TAGATCACAAGGAAAACTCACCGCAGTTCTACGTATCCTTAAATCAGATACCAAACTGCG
TAGCTTACAATAACTGAACTCTTGTGATCTACAATTAACTCCTTTTAGGAAAAAGGAATT
ATTGAATAAATATATATCATAAATATATATATTTCTCTCCTTCTGGGTTCAAAGGAGAAG
GAACTTTGGAAGGACTGTTATCCCTTTTGAAATCTCCCAAAGGGAAACATATACAATGTC
CTACGCAAATTATCGTTATATGAAAGCAAGAGCAAAACGATGGAGACCAGAGAATTTGGA
TGGAATTCAAACATCAGACGAACATTTAATAAACCTTTTTGCAAAAATATTATCGAAGCA
TGTACCAGAGATAGGGAAATTCGATCCAAATAAGGATGTTGAAAGTTACATTTCAAAACT
TGATCAACACTTTACTGAATACCCTTCATTATTCCCAAATGAGCATACTAAAAGACAGTA
TACATTGAATCACCTAGAAGAATTAGAGCAACAATTCGCTGAACGCATGTTTTCTGAGAA
TGGAAGTCTTACATGGCAAGAATTACTCAGACAAACAGGGAAAGTACAAGGATCCAACAA
AGGTGATCGTTTAACTAAAACATTTGAAGGTTTTAGAAATCAATTGGACAAAGTTCAATT
TATAAGGAAACTCATGTCAAAAGCAAATGTTGATGATTTCCATACTCGCTTGTTTATATT
ATGGATGCTGCCATATTCCTTAAGGAAATTAAAGGAAAGAAATTACTGGAAATCAGAAAT
CAGTGAAATTTATGACTTTTTAGAGGACAAAAGAACAGCCTCGTATGGTAAAACTCACAA
GCGTTTTCAACCGCAAAATAAAAATCTAGGAAAAGAGTCCCTTTCAAAGAAAAATAACAC
CACTAATAGCAGAAACCTGAGGAAGACAAATGTTTCGAGAATAGAATACTCATCTAACAA
ATTCCTAAATCATACTAGGAAACGTTACGAAATGGTATTACAAGCTGAACTTCCAGACTT
CAAGTGCTCAATACCCTGTCTAATCGATACGGGCGCTCAAGCAAATATTATAACAGAAGA
AACTGTTCGAGCACATAAACTGCCTACCAGACCCTGGTCAAAAAGTGTGATATATGGTGG
AGTTTATCCAAATAAGATTAATCGCAAAACAATAAAACTTAACATAAGTCTAAATGGAAT
ATCAATCAAAACAGAATTCTTGGTTGTAAAGAAATTTTCGCATCCAGCTGCTATCTCCTT
CACAACATTATATGACAATAACATTGAAATATCTAGCAGTAAACACACGCTCTCTCAAAT
GAACAAAGTTTCAAATATTGTCAAGGAACCTGAGTTACCAGATATCTATAAAGAATTCAA
AGACATTACTGCAGAAACCAATACGGAAAAGCTACCAAAGCCAATAAAAGGGTTAGAATT
TGAAGTTGAACTAACTCAAGAAAACTACAGATTACCTATCAGAAATTACCCGCTACCACC
GGGAAAAATGCAAGCTATGAATGATGAAATTAATCAAGGATTAAAAAGTGGAATTATACG
AGAATCTAAAGCCATTAACGCCTGTCCAGTAATGTTCGTTCCGAAAAAGGAAGGCACCTT
GAGAATGGTGGTTGACTACAAACCTTTAAATAAGTATGTCAAACCCAATATATATCCGTT
ACCACTTATTGAACAATTACTTGCTAAAATACAAGGTTCTACAATTTTTACTAAACTTGA
CCTCAAAAGTGCCTATCACTTGATACGAGTAAGAAAAGGAGATGAACATAAACTTGCTTT
TCGCTGTCCTCGTGGAGTTTTTGAATATCTAGTAATGCCTTATGGCATATCTACAGCTCC
AGCACATTTTCAATACTTTATCAATACAATACTTGGTGAAGCCAAAGAATCACATGTAGT
ATGTTATATGGATGATATTTTAATTCATTCAAAATCGGAATCTGAACATGTAAAACATGT
TAAAGACGTTCTACAGAAATTGAAAAATGCGAACTTAATTATCAATCAAGCAAAATGTGA
ATTTCACCAATCACAAGTAAAATTTATAGGGTATCACATTTCGGAAAAAGGATTTACGCC
TTGTCAAGAAAATATAGACAAAGTCTTACAATGGAAGCAACCTAAGAATCGTAAAGAATT
ACGACAATTTCTAGGTTCTGTCAATTATCTTAGGAAATTCATTCCAAAGACATCACAATT
AACACATCCACTCAATAATCTTTTGAAAAAGGATGTACGCTGGAAATGGACACCAACACA
AACCCAAGCGATAGAAAACATTAAACAATGTTTAGTTTCTCCTCCGGTGCTACGACACTT
TGATTTCAGTAAAAAGATTCTACTGGAAACTGATGCTTCAGATGTCGCTGTAGGAGCCGT
ATTGTCTCAAAAACATGATGATGATAAATACTATCCTGTTGGATACTATTCAGCAAAGAT
GTCTAAAGCACAATTAAATTATAGCGTATCGGACAAAGAAATGCTTGCAATCATTAAGTC
TCTCAAACATTGGAGACACTATTTAGAATCCACTATCGAACCTTTCAAAATTTTAACAGA
CCATCGAAACTTAATTGGTCGCATTACTAACGAATCCGAGCCTGAAAACAAACGTTTAGC
TCGTTGGCAATTATTTTTACAAGACTTCAACTTTGAAATTAACTACAGACCTGGATCAGC
AAATCACATAGCTGATGCCTTATCCAGAATTGTTGACGAAACAGAACCAATTCCAAAAGA
TTCAGAAGACAATAGTATCAACTTTGTTAATCAAATCTCGATAACCGATGATTTTAAAAA
CCAAGTGGTTACAGAATATACGAATGATACAAAATTGTTGAATTTACTAAACAATGAAGA
CAAACGAGTGGAAGAGAATATCCAACTCAAAGATGGCTTACTAATTAACAGTAAAGACCA
AATCTTATTACCTAATGATACTCAGCTGACTAGGACAATTATTAAAAAGTATCATGAAGA
AGGTAAATTGATTCATCCAGGCATTGAACTTCTTACAAACATTATATTACGTAGATTTAC
GTGGAAAGGAATAAGAAAACAAATACAAGAATATGTACAGAACTGCCATACATGTCAAAT
AAACAAATCTAGGAATCATAAACCTTATGGACCTTTACAACCAATTCCCCCATCAGAAAG
ACCTTGGGAATCTTTATCAATGGATTTTATTACAGCTTTACCAGAATCATCTGGTTATAA
TGCACTTTTCGTGGTAGTTGACCGATTTTCAAAAATGGCAATCTTAGTACCTTGTACGAA
ATCCATTACAGCAGAGCAAACAGCTCGAATGTTTGATCAACGAGTTATTGCTTATTTCGG
CAATCCAAAAGAAATCATTGCAGATAATGATCATATTTTTACTTCCCAAACGTGGAAAGA
TTTCGCACATAAATATAATTTCGTTATGAAATTTTCGTTACCATACAGACCACAAACTGA
TGGACAAACTGAGCGTACAAACCAAACTGTGGAGAAATTACTAAGATGTGTATGTAGCAC
ACATCCAAATACATGGGTAGATCATATATCCCTAGTGCAACAATCTTACAACAATGCGAT
ACATTCAGCAACTCAAATGACACCTTTTGAGATAGTACATCGCTATTCACCAGCTTTATC
ACCTTTAGAGTTACCTAGCTTTAGTGACAAAACTGACGAAAACTCTCAGGAAACGATCCA
AGTATTTCAAACAGTTAAAGAACACTTGAATACAAACAACATAAAGATGAAAAAGTATTT
CGATATGAAAATACAAGAAATTGAAGAATTTCAACCTGGAGACCTAGTTATGGTCAAAAG
AACGAAAACAGGTTTTCTTCATAAATCCAATAAATTAGCACCTAGTTTTGCAGGACCGTT
CTATGTGTTACAGAAGTCGGGTCCAAACAACTATGAATTGGATCTTCCAGATTCAATCAA
GCACATGTTTTCATCTACTTTTCATGTTTCTCACCTAGAAAAGTATCGACATAATTCAGA
ACTCAATTACGCTACCATTGATGAGTCTGATATTGGAACAATTCTTCATATCCTAGAACA
TAAAAACAGAGAACAAGTACTCTACTTAAATGTCAAGTACATTTCGAATCTAAATCCGAG
TACTATTATGTCAGGATGGACTACATTAGCTACAGCGCTACAAGCGGACAAAGCAATTGT
CAATGATTATATTAAAAACAATAATCTAAATATCTGA
>SPNCRNA.1590||II|antisense RNA (predicted) [Source:PomBase;Acc:SPNCRNA.1590]|ncRNA|-1|3282949|3284010
CCAAATCCACCTCTTGAACCGCCGCCAAATCCACCTCTTGAATTACCGCCAAATCCACCT
CTTGAACCACCACGGCCGCCGCGGAAACCACCGCGACCACCACGGCCTGCAGGTCCATTA
CGAGCTCCCTTAGGCTTCTTAGGCCCAACTGTCTTAGGTTTAGGCAGGAAACGATCCAAA
GGAATTAGTTTATCACCGCTAAGGTACACTTTATCACCAACCTTGAATGAGCTGGAAACA
ATTCCCTCAGAAGGCTTCACAGTAAAATATACTTGGTTCATAGGGCCAAAGACTTCATCT
ATTTTACCAATTTGGGACTATGCTACGTTAGTGATTATAAAATACTTATTTTCTATATTA
GAGAAACACATACCTTGTTCTCCAGATAAATAGGGGCATTGAAATAAGGTATTTTAACAT
TGGTTGACTGGCAAACCATTTCTCCTTCACAATCGTGCATGAATAATCCAAGTTCTAAAG
GTATGTCAGCAACTCCTTATCATAAACTTAGGCACTGGAAAATTTCCTCTTGTTTTTTTC
TTACCAATGACTTGATCGGGTGGACCTGAAGGAGTAAAAGGACGAGATCCACCTCGTCCT
CCTCTAAATCCACCACCGCGACCGCCTCTAAAACTCATTTCAGCTTGGCAGTTAGACTAC
TGATGGTATGGTGTTAGGACAGATTCCAAAGTACACTTTTCGAGTTACAACGAAAATTTC
GCTGTCACATTGCGTTTTGGTGTTGAGTACCGCACTGCTATTCGTTATTAAGCGTCACCA
AGCAGCACTATATATTTTTGCGTGTCAGCAATACTACACTACGCTACGATACACTACGTT
GCGTATCACTATATGTCACATGTTCTAATTATATATCGTACCATGTATGATACGATATGG
AGATTGATCTTAATGATAATCTATTAAGATCTATATTATCTGAATAATATAAATAGAGCT
ACTGCTGAACCTCGTTCCTCAGTTCAGTTATGAGCTATATTAGTGATAGGTAACATTATA
ACCCAGTTAATACAATACCTATACTCAGTTGCTACTTATACA
