# Supplementary material for: Proportionality: A Valid Alternative to Correlation for Relative Data
Source: PLoS Comput Biol. 2015 Mar 16;11(3):e1004075. doi: 10.1371/journal.pcbi.1004075 (PMC4361748; doi:10.1371/journal.pcbi.1004075)
Supplement: S2 Supporting Information — This Zip file contains SupplementaryInfo.Rnw, the Sweave source which is executed to analyse the contents of the ./data folder and present the results in S1 Supporting Information. (ZIP) [file pcbi.1004075.s012.zip › data/cluster17.id.txt]

#
#
#  Percent Identity  Matrix - created by Clustal2.1 
#
#

     1: SPBC1289.17|Tf2-11|II|retrotra  100.00   99.75   99.52   99.60   99.60   99.60   75.61   55.58
     2: SPAC19D5.09c|Tf2-8|I|retrotran   99.75  100.00   99.67   99.75   99.75   99.80   75.61   55.50
     3: SPBC1E8.04|Tf2-10|II|retrotran   99.52   99.67  100.00   99.92   99.92   99.87   75.52   55.34
     4: SPAC9.04|Tf2-1|I|retrotranspos   99.60   99.75   99.92  100.00  100.00   99.93   75.52   55.34
     5: SPCC1494.11c|Tf2-13|III|retrot   99.60   99.75   99.92  100.00  100.00   99.95   75.52   55.34
     6: SPAC2E1P3.03c|Tf2-3|I|retrotra   99.60   99.80   99.87   99.93   99.95  100.00   75.61   55.42
     7: SPNCRNA.1590||II|antisense       75.61   75.61   75.52   75.52   75.52   75.61  100.00   67.84
     8: SPNCRNA.1056||I|antisense        55.58   55.50   55.34   55.34   55.34   55.42   67.84  100.00
