# Supplementary material for: Proportionality: A Valid Alternative to Correlation for Relative Data
Source: PLoS Comput Biol. 2015 Mar 16;11(3):e1004075. doi: 10.1371/journal.pcbi.1004075 (PMC4361748; doi:10.1371/journal.pcbi.1004075)
Supplement: S2 Supporting Information — This Zip file contains SupplementaryInfo.Rnw, the Sweave source which is executed to analyse the contents of the ./data folder and present the results in S1 Supporting Information. (ZIP) [file pcbi.1004075.s012.zip › data/Complex_annotation]

acc	name	symbol	full_name	code	concat(dbxref.xref_dbname, ':', dbxref.xref_key)
GO:0000015	phosphopyruvate hydratase complex	eno101	enolase	IEA	SPBC1815.01
GO:0000015	phosphopyruvate hydratase complex	eno102	enolase	IEA	SPBPB21E7.01c
GO:0000109	nucleotide-excision repair complex	cdc20	DNA polymerase epsilon catalytic subunit Pol2	TAS	SPBC25H2.13c
GO:0000109	nucleotide-excision repair complex	ckn1	ERCC-8 DNA repair homolog	IDA	SPBC577.09
GO:0000109	nucleotide-excision repair complex	ddb1	damaged DNA binding protein Ddb1	IDA	SPAC17H9.10c
GO:0000109	nucleotide-excision repair complex	dpb2	DNA polymerase epsilon catalytic subunit B, Dpb2	ISS	SPBP8B7.14c
GO:0000109	nucleotide-excision repair complex	dpb3	DNA polymerase epsilon subunit Dpb3	IPI	SPAC17G8.03c
GO:0000109	nucleotide-excision repair complex	dpb4	DNA polymerase epsilon subunit Dpb4	IPI	SPBC3D6.09
GO:0000109	nucleotide-excision repair complex	pmh1	transcription factor TFIIH complex subunit Pmh1	ISS	SPBC776.18c
GO:0000109	nucleotide-excision repair complex	ptr8	transcription factor TFIIH complex ERCC-3 subunit	ISS	SPAC17A5.06
GO:0000109	nucleotide-excision repair complex	rad15	transcription factor TFIIH complex subunit Rad15	IGI	SPAC1D4.12
GO:0000109	nucleotide-excision repair complex	rad16	DNA repair endonuclease XPF	ISS	SPCC970.01
GO:0000109	nucleotide-excision repair complex	rhp14	XP-A family homolog Rhp14	ISS	SPBC649.03
GO:0000109	nucleotide-excision repair complex	rhp16	Rad16 homolog Rhp16	IPI	SPCC330.01c
GO:0000109	nucleotide-excision repair complex	rhp41	DNA repair protein Rhp41	ISS	SPAC12B10.12c
GO:0000109	nucleotide-excision repair complex	rhp42	DNA repair protein Rhp42	ISS	SPCC4G3.10c
GO:0000109	nucleotide-excision repair complex	rhp7	Rad7 homolog Rhp7	IPI	SPCC330.02
GO:0000109	nucleotide-excision repair complex	SPBC582.10c	ATP-dependent DNA helicase Rhp16b	ISS	SPBC582.10c
GO:0000109	nucleotide-excision repair complex	swi10	DNA repair endonuclease Swi10	ISS	SPBC4F6.15c
GO:0000109	nucleotide-excision repair complex	tfb1	transcription factor TFIIH complex subunit Tfb1	ISS	SPAC16E8.11c
GO:0000109	nucleotide-excision repair complex	tfb2	transcription factor TFIIH complex subunit Tfb2	ISS	SPBC13G1.13
GO:0000109	nucleotide-excision repair complex	wdr21	WD repeat protein, human WDR21 family	IDA	SPAC12G12.10
GO:0000110	nucleotide-excision repair factor 1 complex	rad16	DNA repair endonuclease XPF	ISS	SPCC970.01
GO:0000112	nucleotide-excision repair factor 3 complex	pmh1	transcription factor TFIIH complex subunit Pmh1	ISS	SPBC776.18c
GO:0000112	nucleotide-excision repair factor 3 complex	ptr8	transcription factor TFIIH complex ERCC-3 subunit	ISS	SPAC17A5.06
GO:0000112	nucleotide-excision repair factor 3 complex	rad15	transcription factor TFIIH complex subunit Rad15	IGI	SPAC1D4.12
GO:0000112	nucleotide-excision repair factor 3 complex	tfb1	transcription factor TFIIH complex subunit Tfb1	ISS	SPAC16E8.11c
GO:0000112	nucleotide-excision repair factor 3 complex	tfb2	transcription factor TFIIH complex subunit Tfb2	ISS	SPBC13G1.13
GO:0000113	nucleotide-excision repair factor 4 complex	SPBC582.10c	ATP-dependent DNA helicase Rhp16b	ISS	SPBC582.10c
GO:0000120	RNA polymerase I transcription factor complex	acr1	upstream activation factor complex subunit Acr1	IDA	SPBC17D1.04
GO:0000120	RNA polymerase I transcription factor complex	fhn1	Fhn1 plasma membrane organization protein	IGI	SPBC1685.13
GO:0000120	RNA polymerase I transcription factor complex	rrn10	RNA polymerase I upstream activation factor complex subunit Rrn10	TAS	SPAC22E12.08
GO:0000120	RNA polymerase I transcription factor complex	rrn11	RNA polymerase I transcription factor subunit Rrn11	IDA	SPBC725.17c
GO:0000120	RNA polymerase I transcription factor complex	rrn3	ribosomal DNA	IC	SPAC18G6.11c
GO:0000120	RNA polymerase I transcription factor complex	rrn5	RNA polymerase I upstream activation factor complex subunit Rrn5	TAS	SPAC29A4.10
GO:0000120	RNA polymerase I transcription factor complex	rrn6	RNA polymerase I transcription factor subunit Rrn6	ISS	SPBC3B8.11
GO:0000120	RNA polymerase I transcription factor complex	rrn7	RNA polymerase I upstream activation factor complex subunit Rrn7	IDA	SPBC336.09c
GO:0000120	RNA polymerase I transcription factor complex	spp27	RNA polymerase I upstream activation factor complex subunit Spp27	TAS	SPCC285.17
GO:0000120	RNA polymerase I transcription factor complex	tbp1	TATA-binding protein	ISS	SPAC29E6.08
GO:0000124	SAGA complex	ada2	SAGA complex subunit Ada2	IDA	SPCC24B10.08c
GO:0000124	SAGA complex	gcn5	SAGA complex histone acetyltransferase catalytic subunit Gcn5	IDA	SPAC1952.05
GO:0000124	SAGA complex	hfi1	SAGA complex subunit Hfi1	IDA	SPBC887.18c
GO:0000124	SAGA complex	ngg1	SAGA complex subunit Ngg1	IDA	SPBC28F2.10c
GO:0000124	SAGA complex	sgf11	SAGA complex subunit Sgf11	IDA	SPAC57A10.14
GO:0000124	SAGA complex	sgf29	SAGA complex subunit Sgf29	IDA	SPBC1921.07c
GO:0000124	SAGA complex	sgf73	SAGA complex subunit Sgf73	IDA	SPCC126.04c
GO:0000124	SAGA complex	spt20	SAGA complex subunit Spt20	IDA	SPAC4D7.10c
GO:0000124	SAGA complex	spt3	SAGA complex subunit Spt3	IDA	SPCC61.02
GO:0000124	SAGA complex	spt7	SAGA complex bromodomain subunit Spt7	IDA	SPBC25H2.11c
GO:0000124	SAGA complex	spt8	SAGA complex subunit Spt8	IDA	SPBC14C8.17c
GO:0000124	SAGA complex	sus1	SAGA complex subunit Sus1	IDA	SPBC6B1.12c
GO:0000124	SAGA complex	taf10	SAGA complex/transcription factor TFIID complex subunit Taf10	IDA	SPBC21H7.02
GO:0000124	SAGA complex	taf12	transcription factor TFIID complex subunit A/ SAGA complex subunit	IDA	SPAC15A10.02
GO:0000124	SAGA complex	taf5	SAGA complex subunit/TATA-binding protein associated factor/transcription factor TFIID complex subunit Taf5	IDA	SPCC5E4.03c
GO:0000124	SAGA complex	taf6	histone H4-like TAF Taf6, SAGA complex subunit	IDA	SPCC16C4.18c
GO:0000124	SAGA complex	taf9	SAGA complex/ transcription initiation factor Taf9	IDA	SPAC12G12.05c
GO:0000124	SAGA complex	tra1	SAGA complex phosphatidylinositol pseudokinase Tra1	IDA	SPBP16F5.03c
GO:0000124	SAGA complex	ubp8	SAGA complex ubiquitin C-terminal hydrolase Ubp8	IDA	SPAC13A11.04c
GO:0000126	transcription factor TFIIIB complex	bdp1	transcription factor TFIIIB complex subunit Bdp1	ISS	SPCC1919.14c
GO:0000126	transcription factor TFIIIB complex	brf1	transcription factor TFIIIB complex subunit Brf1	IDA	SPBC13E7.10c
GO:0000126	transcription factor TFIIIB complex	tbp1	TATA-binding protein	ISS	SPAC29E6.08
GO:0000127	transcription factor TFIIIC complex	sfc1	transcription factor TFIIIC complex A box associated subunit Sfc1	IDA	SPAC6F12.11c
GO:0000127	transcription factor TFIIIC complex	sfc3	transcription factor TFIIIC complex B box binding subunit Sfc3	IDA	SPBC336.07
GO:0000127	transcription factor TFIIIC complex	sfc4	transcription factor TFIIIC complex subunit Sfc4	IDA	SPCC16C4.14c
GO:0000127	transcription factor TFIIIC complex	sfc6	transcription factor TFIIIC complex subunit Sfc6	IDA	SPBC21H7.05
GO:0000127	transcription factor TFIIIC complex	sfc7	TFIIIC subunit Sfc7	ISS	SPAC1250.07
GO:0000127	transcription factor TFIIIC complex	sfc9	transcription factor TFIIIC complex subunit Sfc9	ISS	SPBC8D2.07c
GO:0000133	polarisome	tea1	cell end marker Tea1	IDA	SPCC1223.06
GO:0000133	polarisome	tea4	tip elongation aberrant protein Tea4	IDA	SPBC1706.01
GO:0000136	alpha-1,6-mannosyltransferase complex	anp1	mannosyltransferase complex subunit, Anp family	ISS	SPBC1734.04
GO:0000136	alpha-1,6-mannosyltransferase complex	mnn9	mannosyltransferase complex subunit, Anp family Mnn9	ISS	SPAC4F10.10c
GO:0000136	alpha-1,6-mannosyltransferase complex	och1	alpha-1,6-mannosyltransferase Och1	ISS	SPAC1006.05c
GO:0000145	exocyst	exo70	exocyst complex subunit Exo70	IDA	SPBC106.20
GO:0000145	exocyst	sec10	exocyst complex subunit Sec10	IDA	SPAC13F5.06c
GO:0000145	exocyst	sec15	exocyst complex subunit Sec15	ISS	SPCC1183.01
GO:0000145	exocyst	sec6	exocyst complex subunit Sec6	IDA	SPCC1235.10c
GO:0000145	exocyst	sec8	exocyst complex subunit Sec8	IDA	SPCC970.09
GO:0000145	exocyst	SPAC6F12.08c	exocyst complex subunit Exo84	ISS	SPAC6F12.08c
GO:0000145	exocyst	SPCC622.10c	exocyst complex subunit Sec5	ISS	SPCC622.10c
GO:0000148	1,3-beta-D-glucan synthase complex	bgs1	1,3-beta-glucan synthase catalytic subunit Bgs1	IC	SPBC19G7.05c
GO:0000148	1,3-beta-D-glucan synthase complex	bgs2	1,3-beta-glucan synthase subunit Bgs2	IC	SPAC24C9.07c
GO:0000148	1,3-beta-D-glucan synthase complex	bgs3	1,3-beta-glucan synthase subunit Bgs3	IC	SPAC19B12.03
GO:0000148	1,3-beta-D-glucan synthase complex	bgs4	1,3-beta-glucan synthase subunit Bgs4	IEA	SPCC1840.02c
GO:0000148	1,3-beta-D-glucan synthase complex	chr4	1,3-beta-glucan synthase regulatory factor Chf3/Chr4	IPI	SPBC1289.01c
GO:0000159	protein phosphatase type 2A complex	paa1	protein phosphatase regulatory subunit Paa1	ISS	SPAP8A3.09c
GO:0000159	protein phosphatase type 2A complex	pab1	protein phosphatase regulatory subunit Pab1	IC	SPAC227.07c
GO:0000159	protein phosphatase type 2A complex	par1	protein phosphatase regulatory subunit Par1	ISS	SPCC188.02
GO:0000159	protein phosphatase type 2A complex	par2	protein phosphatase regulatory subunit Par2	TAS	SPAC6F12.12
GO:0000164	protein phosphatase type 1 complex	SPAC227.15	protein phosphatase regulatory subunit Reg1	ISS	SPAC227.15
GO:0000172	ribonuclease MRP complex	mrp1	RNAse MRP	ISS	SPNCRNA.82
GO:0000172	ribonuclease MRP complex	pop7	RNAseP RNAse MRP subunit Pop7	ISS	SPBP8B7.01c
GO:0000172	ribonuclease MRP complex	pop8	RNase P and RNase MRP subunit Pop8	ISS	SPBC1709.20
GO:0000172	ribonuclease MRP complex	SPAC25B8.16	RNase P and RNase MRP subunit	ISS	SPAC25B8.16
GO:0000172	ribonuclease MRP complex	SPAC323.08	ribonuclease MRP complex subunit	ISS	SPAC323.08
GO:0000172	ribonuclease MRP complex	SPAC3A12.04c	RNase P and RNase MRP subunit p30	ISS	SPAC3A12.04c
GO:0000172	ribonuclease MRP complex	SPBC1703.01c	RNase P and RNase MRP subunit	ISS	SPBC1703.01c
GO:0000172	ribonuclease MRP complex	SPCC16C4.05	RNase P and RNase MRP subunit	ISS	SPCC16C4.05
GO:0000172	ribonuclease MRP complex	SPCC16C4.19	RNase MRP subunit	ISS	SPCC16C4.19
GO:0000172	ribonuclease MRP complex	SPCC830.09c	RNase P and RNase MRP subunit	ISS	SPCC830.09c
GO:0000176	nuclear exosome (RNase complex)	csl4	exosome subunit Csl4	ISS	SPCC1840.11
GO:0000176	nuclear exosome (RNase complex)	cti1	Cut3 interacting protein Cti1, predicted exosome subunit	ISS	SPCC1739.07
GO:0000176	nuclear exosome (RNase complex)	dis3	3'-5' exoribonuclease subunit Dis3	ISS	SPBC26H8.10
GO:0000176	nuclear exosome (RNase complex)	rrp41	exosomal 3'-to-5' phosphorolytic exoribonuclease Rrp41	ISS	SPAC3G9.10c
GO:0000176	nuclear exosome (RNase complex)	rrp46	exosome subunit Rrp46	ISS	SPBC115.01c
GO:0000176	nuclear exosome (RNase complex)	rrp6	exosome 3'-5' exoribonuclease subunit Rrp6	ISS	SPAC1F3.01
GO:0000176	nuclear exosome (RNase complex)	SPAC22A12.12c	exosome subunit Rrp40	ISS	SPAC22A12.12c
GO:0000176	nuclear exosome (RNase complex)	SPAC2F7.14c	exosome subunit Rrp4	ISS	SPAC2F7.14c
GO:0000176	nuclear exosome (RNase complex)	SPBC16G5.10	exosome subunit Rrp42	ISS	SPBC16G5.10
GO:0000176	nuclear exosome (RNase complex)	SPBC17D1.03c	exosome subunit Rrp43	ISS	SPBC17D1.03c
GO:0000176	nuclear exosome (RNase complex)	SPBC211.08c	exosomal 3'-5' exoribonuclease, PH-like	ISS	SPBC211.08c
GO:0000176	nuclear exosome (RNase complex)	SPCC757.08	exosome subunit Rrp45	ISS	SPCC757.08
GO:0000177	cytoplasmic exosome (RNase complex)	csl4	exosome subunit Csl4	ISS	SPCC1840.11
GO:0000177	cytoplasmic exosome (RNase complex)	dis3	3'-5' exoribonuclease subunit Dis3	ISS	SPBC26H8.10
GO:0000177	cytoplasmic exosome (RNase complex)	rrp41	exosomal 3'-to-5' phosphorolytic exoribonuclease Rrp41	ISS	SPAC3G9.10c
GO:0000177	cytoplasmic exosome (RNase complex)	rrp46	exosome subunit Rrp46	ISS	SPBC115.01c
GO:0000177	cytoplasmic exosome (RNase complex)	SPAC22A12.12c	exosome subunit Rrp40	ISS	SPAC22A12.12c
GO:0000177	cytoplasmic exosome (RNase complex)	SPAC2F7.14c	exosome subunit Rrp4	ISS	SPAC2F7.14c
GO:0000177	cytoplasmic exosome (RNase complex)	SPBC16G5.10	exosome subunit Rrp42	ISS	SPBC16G5.10
GO:0000177	cytoplasmic exosome (RNase complex)	SPBC17D1.03c	exosome subunit Rrp43	ISS	SPBC17D1.03c
GO:0000177	cytoplasmic exosome (RNase complex)	SPBC211.08c	exosomal 3'-5' exoribonuclease, PH-like	ISS	SPBC211.08c
GO:0000177	cytoplasmic exosome (RNase complex)	SPCC757.08	exosome subunit Rrp45	ISS	SPCC757.08
GO:0000214	tRNA-intron endonuclease complex	sen15	tRNA-splicing endonuclease subunit Sen15	ISS	SPAC959.10
GO:0000214	tRNA-intron endonuclease complex	sen2	tRNA-splicing endonuclease subunit catalytic subunit Sen2	ISS	SPAPB17E12.07c
GO:0000214	tRNA-intron endonuclease complex	sen34	tRNA-splicing endonuclease catalytic subunit Sen34	ISS	SPBC19C7.07c
GO:0000214	tRNA-intron endonuclease complex	sen54	tRNA-splicing endonuclease subunit Sen54	ISS	SPCC613.09
GO:0000220	vacuolar proton-transporting V-type ATPase, V0 domain	vma11	V-type ATPase V0 proteolipid subunit	ISS	SPAC732.01
GO:0000220	vacuolar proton-transporting V-type ATPase, V0 domain	vma16	V-type ATPase V0 subunit c''	ISS	SPAC2C4.13
GO:0000220	vacuolar proton-transporting V-type ATPase, V0 domain	vma3	V-type ATPase V0 subunit c	ISS	SPAC1B3.14
GO:0000220	vacuolar proton-transporting V-type ATPase, V0 domain	vma6	V-type ATPase V0 subunit d	ISS	SPAC17A2.03c
GO:0000220	vacuolar proton-transporting V-type ATPase, V0 domain	vma9	V-type ATPase V0 subunit e	ISS	SPBC1685.16
GO:0000220	vacuolar proton-transporting V-type ATPase, V0 domain	vph1	V-type ATPase V0 subunit a	ISS	SPAC16E8.07c
GO:0000221	vacuolar proton-transporting V-type ATPase, V1 domain	vma10	V-type ATPase V1 domain subunit G	ISS	SPBC1289.05c
GO:0000221	vacuolar proton-transporting V-type ATPase, V1 domain	vma13	V-type ATPase V1 subunit H	ISS	SPAC7D4.10
GO:0000221	vacuolar proton-transporting V-type ATPase, V1 domain	vma1	V-type ATPase V1 domain, subunit A	ISS	SPAC343.05
GO:0000221	vacuolar proton-transporting V-type ATPase, V1 domain	vma2	V-type ATPase V1 subunit B	ISS	SPAC637.05c
GO:0000221	vacuolar proton-transporting V-type ATPase, V1 domain	vma4	V-type ATPase V1 subunit E	ISS	SPAC11E3.07
GO:0000221	vacuolar proton-transporting V-type ATPase, V1 domain	vma5	V-type ATPase V1 subunit C	ISS	SPAPB2B4.05
GO:0000221	vacuolar proton-transporting V-type ATPase, V1 domain	vma7	V-type ATPase V1 subunit F	ISS	SPBC3B9.18c
GO:0000221	vacuolar proton-transporting V-type ATPase, V1 domain	vma8	V-type ATPase V1 subunit D	ISS	SPCC965.03
GO:0000235	astral microtubule	alp1	tubulin specific chaperone cofactor D, Alp1	IDA	SPBC11C11.04c
GO:0000235	astral microtubule	dlc1	dynein light chain Dlc1	IDA	SPAC1805.08
GO:0000235	astral microtubule	mal3	EB1 family Mal3	IDA	SPAC18G6.15
GO:0000243	commitment complex	bpb1	zinc finger splicing factor Bpb1	IDA	SPCC962.06c
GO:0000243	commitment complex	prp2	U2AF large subunit	IDA	SPBC146.07
GO:0000243	commitment complex	smd1	Sm snRNP core protein Smd1	ISS	SPAC27D7.07c
GO:0000243	commitment complex	smd3	Sm snRNP core protein Smd3	ISS	SPBC19C2.14
GO:0000243	commitment complex	SPAC6G10.07	nuclear cap-binding complex large subunit	ISS	SPAC6G10.07
GO:0000243	commitment complex	SPAP8A3.06	U2AF small subunit, U2AF-23	IDA	SPAP8A3.06
GO:0000243	commitment complex	SPBC13A2.01c	nuclear cap-binding complex small subunit	ISS	SPBC13A2.01c
GO:0000243	commitment complex	usp101	U1 snRNP-associated protein Usp101	ISS	SPAC19A8.13
GO:0000243	commitment complex	usp103	U1 snRNP-associated protein Usp103	ISS	SPBP35G2.09
GO:0000243	commitment complex	usp104	U1 snRNP-associated protein Usp104	ISS	SPAC4D7.13
GO:0000243	commitment complex	usp105	U1 snRNP-associated protein Usp105	ISS	SPBC4B4.09
GO:0000274	mitochondrial proton-transporting ATP synthase, stator stalk	atp4	F0-ATPase subunit	ISS	SPBC1604.07
GO:0000274	mitochondrial proton-transporting ATP synthase, stator stalk	atp5	F0-ATPase delta subunit	ISS	SPCC1840.06
GO:0000274	mitochondrial proton-transporting ATP synthase, stator stalk	atp7	F0-ATPase subunit D	ISS	SPBC29A10.13
GO:0000275	mitochondrial proton-transporting ATP synthase complex, catalytic core F(1)	atp15	F0-ATPase epsilon subunit	ISS	SPBC31F10.15c
GO:0000275	mitochondrial proton-transporting ATP synthase complex, catalytic core F(1)	atp16	F1-ATPase delta subunit	ISS	SPBC13E7.04
GO:0000275	mitochondrial proton-transporting ATP synthase complex, catalytic core F(1)	atp1	F1-ATPase alpha subunit	TAS	SPAC14C4.14
GO:0000275	mitochondrial proton-transporting ATP synthase complex, catalytic core F(1)	atp2	F1-ATPase beta subunit Atp2	IGI	SPAC222.12c
GO:0000275	mitochondrial proton-transporting ATP synthase complex, catalytic core F(1)	atp3	F1-ATPase gamma subunit	ISS	SPBC1734.13
GO:0000276	mitochondrial proton-transporting ATP synthase complex, coupling factor F(o)	atp14	F1-ATPase subunit H	ISS	SPBC29A3.10c
GO:0000276	mitochondrial proton-transporting ATP synthase complex, coupling factor F(o)	atp17	F0-ATPase subunit F	ISS	SPBC1604.11
GO:0000276	mitochondrial proton-transporting ATP synthase complex, coupling factor F(o)	atp18	F0-ATPase subunit J	ISS	SPAC23C4.11
GO:0000276	mitochondrial proton-transporting ATP synthase complex, coupling factor F(o)	atp19	F0-ATPase subunit K	ISS	SPAC25H1.10c
GO:0000276	mitochondrial proton-transporting ATP synthase complex, coupling factor F(o)	atp20	F0-ATPase subunit G	ISS	SPAC22F3.07c
GO:0000276	mitochondrial proton-transporting ATP synthase complex, coupling factor F(o)	atp4	F0-ATPase subunit	ISS	SPBC1604.07
GO:0000276	mitochondrial proton-transporting ATP synthase complex, coupling factor F(o)	atp5	F0-ATPase delta subunit	ISS	SPCC1840.06
GO:0000276	mitochondrial proton-transporting ATP synthase complex, coupling factor F(o)	atp6	F0-ATPase subunit 6	ISS	SPMIT.07
GO:0000276	mitochondrial proton-transporting ATP synthase complex, coupling factor F(o)	atp7	F0-ATPase subunit D	ISS	SPBC29A10.13
GO:0000276	mitochondrial proton-transporting ATP synthase complex, coupling factor F(o)	atp8	F0-ATPase subunit 8	ISS	SPMIT.09
GO:0000276	mitochondrial proton-transporting ATP synthase complex, coupling factor F(o)	atp9	F0-ATPase subunit 9	ISS	SPMIT.10
GO:0000276	mitochondrial proton-transporting ATP synthase complex, coupling factor F(o)	tim11	F0-ATPase subunit E	ISS	SPBC106.05c
GO:0000307	cyclin-dependent protein kinase holoenzyme complex	cdc2	cyclin-dependent protein kinase Cdk1/Cdc2	IPI	SPBC11B10.09
GO:0000307	cyclin-dependent protein kinase holoenzyme complex	pas1	cyclin Pas1	ISS	SPAC19E9.03
GO:0000307	cyclin-dependent protein kinase holoenzyme complex	psl1	cyclin pho85 family	IC	SPBC20F10.10
GO:0000307	cyclin-dependent protein kinase holoenzyme complex	suc1	cyclin-dependent protein kinase regulatory subunit Suc1	IC	SPBC1734.14c
GO:0000333	telomerase catalytic core complex	ter1	telomerase RNA	IDA	SPNCRNA.214
GO:0000333	telomerase catalytic core complex	trt1	telomerase reverse transcriptase 1 protein Trt1	IDA	SPBC29A3.14c
GO:0000346	transcription export complex	mlo3	RNA binding protein Mlo3	ISS	SPBC1D7.04
GO:0000346	transcription export complex	SPBC1105.07c	nuclear pore associated protein Thp1-Sac3 complex subunit	ISS	SPBC1105.07c
GO:0000346	transcription export complex	SPBC577.04	human THOC5 ortholog	ISS	SPBC577.04
GO:0000346	transcription export complex	SPCC18B5.10c	TREX complex subunit Tex1	ISS	SPCC18B5.10c
GO:0000346	transcription export complex	uap56	ATP-dependent RNA helicase Uap56	ISS	SPAC17G6.14c
GO:0000347	THO complex	mft1	THO complex subunit 7 Mft1	ISS	SPCC24B10.11c
GO:0000347	THO complex	SPBC106.12c	THO complex subunit	ISS	SPBC106.12c
GO:0000347	THO complex	SPBC577.04	human THOC5 ortholog	ISS	SPBC577.04
GO:0000347	THO complex	SPCP25A2.03	THO complex subunit	ISS	SPCP25A2.03
GO:0000347	THO complex	tho2	THO complex subunit Tho2	ISS	SPAC1D4.14
GO:0000408	EKC/KEOPS complex	cgi121	EKC/KEOPS complex subunit Cgi121	ISS	SPCC24B10.12
GO:0000408	EKC/KEOPS complex	gon7	EKC/KEOPS complex subunit Gon7	ISS	SPAC6B12.18
GO:0000408	EKC/KEOPS complex	pgp2	metallopeptidase Pgp2	ISS	SPBC16D10.03
GO:0000408	EKC/KEOPS complex	SPAC4H3.13	transcriptional regulator Pcc1	ISS	SPAC4H3.13
GO:0000408	EKC/KEOPS complex	SPAP27G11.07c	serine/threonine protein kinase	ISS	SPAP27G11.07c
GO:0000417	HIR complex	hip1	hira protein, histone chaperone Hip1	IDA	SPBC31F10.13c
GO:0000417	HIR complex	hip3	HIRA interacting protein Hip3	IDA	SPBC31F10.14c
GO:0000417	HIR complex	hip3	HIRA interacting protein Hip3	ISS	SPBC31F10.14c
GO:0000417	HIR complex	hip4	histone promoter control protein Hip4	IDA	SPBC947.08c
GO:0000417	HIR complex	slm9	hira protein Slm9	IDA	SPBC15D4.03
GO:0000428	DNA-directed RNA polymerase complex	ker1	DNA-directed RNA polymerase I complex subunit Ker1	IDA	SPBC1718.03
GO:0000428	DNA-directed RNA polymerase complex	nuc1	DNA-directed RNA polymerase I complex large subunit Nuc1	ISS	SPBC4C3.05c
GO:0000428	DNA-directed RNA polymerase complex	rba50	RNA polymerase II associated protein	ISS	SPBC947.13
GO:0000428	DNA-directed RNA polymerase complex	rpa12	DNA-directed RNA polymerase complex I subunit Rpa12	IGI	SPCC1259.03
GO:0000428	DNA-directed RNA polymerase complex	rpa2	DNA-directed RNA polymerase I complex subunit Rpa2	ISS	SPBP23A10.07
GO:0000428	DNA-directed RNA polymerase complex	rpa34	DNA-directed RNA polymerase I complex subunit Rpa34	ISS	SPBC11G11.05
GO:0000428	DNA-directed RNA polymerase complex	rpa43	DNA-directed RNA polymerase I complex subunit Rpa43	TAS	SPBC3B9.07c
GO:0000428	DNA-directed RNA polymerase complex	rpa49	DNA-directed RNA polymerase I complex subunit Rpa49	ISS	SPAC2F3.03c
GO:0000428	DNA-directed RNA polymerase complex	rpb10	DNA-directed RNA polymerase I, II, and III subunit Rpb10	IGI	SPAC1B3.12c
GO:0000428	DNA-directed RNA polymerase complex	rpb11	RNA polymerase II complex subunit Rpb11	IDA	SPAC3A12.07
GO:0000428	DNA-directed RNA polymerase complex	rpb1	RNA polymerase II large subunit Rpb1	TAS	SPBC28F2.12
GO:0000428	DNA-directed RNA polymerase complex	rpb2	RNA polymerase II complex subunit Rpb2	IDA	SPAC23G3.01
GO:0000428	DNA-directed RNA polymerase complex	rpb3	RNA polymerase II subunit 3	IMP	SPCC1442.10c
GO:0000428	DNA-directed RNA polymerase complex	rpb5	DNA-directed RNA polymerase I, II and III subunit Rpb5	IDA	SPAC23C4.15
GO:0000428	DNA-directed RNA polymerase complex	rpb5	DNA-directed RNA polymerase I, II and III subunit Rpb5	IGI	SPAC23C4.15
GO:0000428	DNA-directed RNA polymerase complex	rpb6	DNA-directed RNA polymerase I, II and III subunit Rpb6	IGI	SPCC1020.04c
GO:0000428	DNA-directed RNA polymerase complex	rpb8	DNA-directed RNA polymerase I, II and III subunit Rpb8	IDA	SPBC14C8.12
GO:0000428	DNA-directed RNA polymerase complex	rpc10	DNA-directed RNA polymerase I, II and III subunit Rpc10	IGI	SPBC19C2.03
GO:0000428	DNA-directed RNA polymerase complex	rpc11	DNA-directed RNA polymerase III complex subunit Rpc11	TAS	SPAC22A12.05
GO:0000428	DNA-directed RNA polymerase complex	rpc17	DNA-directed RNA polymerase III complex subunit Rpc17	IGI	SPAPB1E7.10
GO:0000428	DNA-directed RNA polymerase complex	rpc19	DNA-directed RNA polymerase I and III subunit Rpc19	IGI	SPAC1687.01
GO:0000428	DNA-directed RNA polymerase complex	rpc1	DNA-directed RNA polymerase III complex large subunit Rpc1	ISS	SPBC651.08c
GO:0000428	DNA-directed RNA polymerase complex	rpc25	DNA-directed RNA polymerase III complex subunit Rpc25	IDA	SPBC2G5.07c
GO:0000428	DNA-directed RNA polymerase complex	rpc2	DNA-directed RNA polymerase III complex subunit Rpc2	NAS	SPAC4G9.08c
GO:0000428	DNA-directed RNA polymerase complex	rpc31	DNA-directed RNA polymerase III complex subunit Rpc31	ISS	SPBC839.12
GO:0000428	DNA-directed RNA polymerase complex	rpc34	DNA-directed RNA polymerase III complex subunit Rpc34	ISS	SPCC290.02
GO:0000428	DNA-directed RNA polymerase complex	rpc37	DNA-directed RNA polymerase III complex subunit Rpc37	ISS	SPCC330.13
GO:0000428	DNA-directed RNA polymerase complex	rpc40	DNA-directed RNA polymerase I and III subunit Rpc40	IGI	SPBC1289.07c
GO:0000428	DNA-directed RNA polymerase complex	rpc53	DNA-directed RNA polymerase III complex subunit Rpc53	ISS	SPCC18.07
GO:0000428	DNA-directed RNA polymerase complex	rpc82	DNA-directed RNA polymerase III complex subunit Rpc82	ISS	SPAPB1E7.03
GO:0000439	core TFIIH complex	tfb4	transcription factor TFIIH complex subunit Tfb4	IEA	SPBC30B4.07c
GO:0000441	SSL2-core TFIIH complex	tfb4	transcription factor TFIIH complex subunit Tfb4	IEA	SPBC30B4.07c
GO:0000444	MIS12/MIND type complex	mis12	kinetochore protein Mis12	NAS	SPBC409.04c
GO:0000444	MIS12/MIND type complex	mis13	kinetochore protein Mis13	NAS	SPBC409.09c
GO:0000444	MIS12/MIND type complex	mis14	kinetochore protein Mis14	NAS	SPAC688.02c
GO:0000444	MIS12/MIND type complex	nnf1	kinetochore protein Nnf1	NAS	SPAC29E6.04
GO:0000500	RNA polymerase I upstream activating factor complex	acr1	upstream activation factor complex subunit Acr1	IDA	SPBC17D1.04
GO:0000500	RNA polymerase I upstream activating factor complex	rrn10	RNA polymerase I upstream activation factor complex subunit Rrn10	TAS	SPAC22E12.08
GO:0000500	RNA polymerase I upstream activating factor complex	rrn5	RNA polymerase I upstream activation factor complex subunit Rrn5	TAS	SPAC29A4.10
GO:0000500	RNA polymerase I upstream activating factor complex	spp27	RNA polymerase I upstream activation factor complex subunit Spp27	TAS	SPCC285.17
GO:0000502	proteasome complex	dss1	mRNA export protein Dss1	IDA	SPAC3G6.02
GO:0000502	proteasome complex	ecm29	proteasome component Ecm29	IDA	SPAC1782.01
GO:0000502	proteasome complex	ecm29	proteasome component Ecm29	ISS	SPAC1782.01
GO:0000502	proteasome complex	mts4	19S proteasome regulatory subunit Mts4	ISS	SPBP19A11.03c
GO:0000502	proteasome complex	pam1	20S proteasome component beta 6	ISS	SPAC22F8.06
GO:0000502	proteasome complex	pre10	20S proteasome component alpha 7, Pre10	ISS	SPCC1795.04c
GO:0000502	proteasome complex	pre3	20S proteasome component beta 1 Pre3	ISS	SPBC4C3.10c
GO:0000502	proteasome complex	pre6	20S proteasome component alpha 4 Pre6	IDA	SPBC106.16
GO:0000502	proteasome complex	pre8	20S proteasome component alpha 2, Pre8	ISS	SPCC1442.06
GO:0000502	proteasome complex	pts1	20S proteasome component beta 5	ISS	SPAC4A8.13c
GO:0000502	proteasome complex	pup1	20S proteasome component beta 2	ISS	SPAC23D3.07
GO:0000502	proteasome complex	pup2	20S proteasome component alpha 5, Pup2	ISS	SPAC323.02c
GO:0000502	proteasome complex	pup3	20S proteasome component beta 3, Pup3	ISS	SPCC63.12c
GO:0000502	proteasome complex	rpn10	19S proteasome regulatory subunit Rpn10	ISS	SPAC637.10c
GO:0000502	proteasome complex	rpn11	19S proteasome regulatory subunit Rpn11	IDA	SPAC31G5.13
GO:0000502	proteasome complex	rpn11	19S proteasome regulatory subunit Rpn11	IPI	SPAC31G5.13
GO:0000502	proteasome complex	rpn12	19S proteasome regulatory subunit Rpn12	ISS	SPBC16G5.01
GO:0000502	proteasome complex	rpn1301	19S proteasome regulatory subunit Rpn13a	IDA	SPBC342.04
GO:0000502	proteasome complex	rpn1301	19S proteasome regulatory subunit Rpn13a	ISS	SPBC342.04
GO:0000502	proteasome complex	rpn1302	19S proteasome regulatory subunit Rpn13b	IDA	SPCC16A11.16c
GO:0000502	proteasome complex	rpn1302	19S proteasome regulatory subunit Rpn13b	ISS	SPCC16A11.16c
GO:0000502	proteasome complex	rpn2	19S proteasome regulatory subunit Rpn2	ISS	SPBC17D11.07c
GO:0000502	proteasome complex	rpn3	19S proteasome regulatory subunit Rpn3	ISS	SPBC119.01
GO:0000502	proteasome complex	rpn501	19S proteasome regulatory subunit Rpn501	ISS	SPAC1420.03
GO:0000502	proteasome complex	rpn502	19S proteasome regulatory subunit Rpn502	ISS	SPAPB8E5.02c
GO:0000502	proteasome complex	rpn6	19S proteasome regulatory subunit Rpn6	ISS	SPAC23G3.11
GO:0000502	proteasome complex	rpn7	19S proteasome regulatory subunit Rpn7	IDA	SPBC582.07c
GO:0000502	proteasome complex	rpn7	19S proteasome regulatory subunit Rpn7	ISS	SPBC582.07c
GO:0000502	proteasome complex	rpn8	19S proteasome regulatory subunit Rpn8	ISS	SPCC1682.10
GO:0000502	proteasome complex	rpn9	19S proteasome regulatory subunit Rpn9	ISS	SPAC607.05
GO:0000502	proteasome complex	rpt1	19S proteasome regulatory subunit Rpt1	ISS	SPBC16C6.07c
GO:0000502	proteasome complex	rpt2	19S proteasome regulatory subunit Rpt2	IGI	SPBC4.07c
GO:0000502	proteasome complex	rpt3	19S proteasome regulatory subunit Rpt3	ISS	SPCC576.10c
GO:0000502	proteasome complex	rpt4	19S proteasome regulatory subunit Rpt4	ISS	SPCC1682.16
GO:0000502	proteasome complex	rpt5	19S proteasome regulatory subunit Rpt5	ISS	SPAC3A11.12c
GO:0000502	proteasome complex	rpt6	19S proteasome regulatory subunit Rpt6	ISS	SPBC23G7.12c
GO:0000502	proteasome complex	SPAC13C5.01c	20S proteasome component alpha 3	ISS	SPAC13C5.01c
GO:0000502	proteasome complex	SPAC31A2.04c	20S proteasome component beta 4	ISS	SPAC31A2.04c
GO:0000502	proteasome complex	SPAC6C3.08	proteasome regulatory particle, gankyrin	ISS	SPAC6C3.08
GO:0000502	proteasome complex	SPAC6G10.04c	20S proteasome component alpha 6 subunit Pre5	ISS	SPAC6G10.04c
GO:0000502	proteasome complex	SPBC577.10	20S proteasome component beta 7	ISS	SPBC577.10
GO:0000502	proteasome complex	SPBC646.16	20S proteasome component alpha 1	ISS	SPBC646.16
GO:0000502	proteasome complex	SPCC18.17c	26S proteasome non-ATPase regulatory subunit	ISS	SPCC18.17c
GO:0000502	proteasome complex	ubp6	ubiquitin C-terminal hydrolase Ubp6	IDA	SPAC6G9.08
GO:0000502	proteasome complex	uch2	ubiquitin C-terminal hydrolase Uch2	IDA	SPBC409.06
GO:0000506	glycosylphosphatidylinositol-N-acetylglucosaminyltransferase (GPI-GnT) complex	gpi1	pig-Q	ISS	SPBC30D10.11
GO:0000506	glycosylphosphatidylinositol-N-acetylglucosaminyltransferase (GPI-GnT) complex	gpi2	pig-C	ISS	SPCC550.04c
GO:0000506	glycosylphosphatidylinositol-N-acetylglucosaminyltransferase (GPI-GnT) complex	gpi3	pig-A, phosphatidylinositol N-acetylglucosaminyltransferase subunit Gpi3	ISS	SPBC3D6.07
GO:0000778	condensed nuclear chromosome kinetochore	alp14	TOG ortholog Alp14	IDA	SPCC895.07
GO:0000778	condensed nuclear chromosome kinetochore	ark1	aurora-B kinase Ark1	IDA	SPCC320.13c
GO:0000778	condensed nuclear chromosome kinetochore	ask1	DASH complex subunit Ask1	IDA	SPBC27.02c
GO:0000778	condensed nuclear chromosome kinetochore	bir1	survivin, Bir1	IDA	SPCC962.02c
GO:0000778	condensed nuclear chromosome kinetochore	bub1	serine/threonine protein kinase Bub1	IDA	SPCC1322.12c
GO:0000778	condensed nuclear chromosome kinetochore	bub3	mitotic spindle checkpoint protein Bub3	IDA	SPAC23H3.08c
GO:0000778	condensed nuclear chromosome kinetochore	cnp3	CENP-C	IDA	SPBC1861.01c
GO:0000778	condensed nuclear chromosome kinetochore	dad1	DASH complex subunit Dad1	IDA	SPAC16A10.05c
GO:0000778	condensed nuclear chromosome kinetochore	dad2	DASH complex subunit Dad2	IDA	SPAC1805.07c
GO:0000778	condensed nuclear chromosome kinetochore	dad3	DASH complex subunit Dad3	IDA	SPAC14C4.16
GO:0000778	condensed nuclear chromosome kinetochore	dad4	DASH complex subunit Dad4	IDA	SPBC3B9.22c
GO:0000778	condensed nuclear chromosome kinetochore	dad5	DASH complex subunit Dad5	IDA	SPCC417.02
GO:0000778	condensed nuclear chromosome kinetochore	dam1	DASH complex subunit Dam1	IDA	SPAC589.08c
GO:0000778	condensed nuclear chromosome kinetochore	dis1	microtubule-associated protein Dis1	TAS	SPCC736.14
GO:0000778	condensed nuclear chromosome kinetochore	duo1	DASH complex subunit Duo1	IDA	SPBC32F12.08c
GO:0000778	condensed nuclear chromosome kinetochore	fta1	CENP-L homolog Fta1	IDA	SPAC4F10.12
GO:0000778	condensed nuclear chromosome kinetochore	fta2	Sim4 and Mal2 associated	IDA	SPAC1783.03
GO:0000778	condensed nuclear chromosome kinetochore	fta3	CENP-H homolog Fta3	IDA	SPBP8B7.12c
GO:0000778	condensed nuclear chromosome kinetochore	fta6	Sim4 and Mal2 associated	IDA	SPAC11H11.05c
GO:0000778	condensed nuclear chromosome kinetochore	klp2	kinesin-like protein Klp2	TAS	SPAC664.10
GO:0000778	condensed nuclear chromosome kinetochore	klp5	kinesin-like protein Klp5	IDA	SPBC2F12.13
GO:0000778	condensed nuclear chromosome kinetochore	klp6	kinesin-like protein Klp6	IDA	SPBC1685.15c
GO:0000778	condensed nuclear chromosome kinetochore	mad1	mitotic spindle checkpoint protein Mad1	IDA	SPBC3D6.04c
GO:0000778	condensed nuclear chromosome kinetochore	mad2	spindle checkpoint protein Mad2	TAS	SPBC20F10.06
GO:0000778	condensed nuclear chromosome kinetochore	mad3	mitotic spindle checkpoint protein Mad3	IDA	SPCC1795.01c
GO:0000778	condensed nuclear chromosome kinetochore	mis12	kinetochore protein Mis12	IDA	SPBC409.04c
GO:0000778	condensed nuclear chromosome kinetochore	mis12	kinetochore protein Mis12	NAS	SPBC409.04c
GO:0000778	condensed nuclear chromosome kinetochore	mis13	kinetochore protein Mis13	NAS	SPBC409.09c
GO:0000778	condensed nuclear chromosome kinetochore	mis14	kinetochore protein Mis14	NAS	SPAC688.02c
GO:0000778	condensed nuclear chromosome kinetochore	mis16	kinetochore protein Mis16	IDA	SPCC1672.10
GO:0000778	condensed nuclear chromosome kinetochore	mis17	kinetochore protein Mis17	IDA	SPBC21.01
GO:0000778	condensed nuclear chromosome kinetochore	mis18	kinetochore protein Mis18	IDA	SPCC970.12
GO:0000778	condensed nuclear chromosome kinetochore	mph1	dual specificity protein kinase Mph1	ISS	SPBC106.01
GO:0000778	condensed nuclear chromosome kinetochore	nbl1	Borealin homolog Nbl1	IDA	SPBC725.12
GO:0000778	condensed nuclear chromosome kinetochore	ndc80	spindle pole body protein Ndc80	IDA	SPBC11C11.03
GO:0000778	condensed nuclear chromosome kinetochore	nnf1	kinetochore protein Nnf1	NAS	SPAC29E6.04
GO:0000778	condensed nuclear chromosome kinetochore	nuf2	spindle pole body protein Nuf2	IDA	SPAC27F1.04c
GO:0000778	condensed nuclear chromosome kinetochore	pcs1	chromosome segregation protein Pcs1	ISS	SPAC11E3.03
GO:0000778	condensed nuclear chromosome kinetochore	pkl1	kinesin-like protein Pkl1	IDA	SPAC3A11.14c
GO:0000778	condensed nuclear chromosome kinetochore	sgo1	inner centromere protein, shugoshin, Sgo1	TAS	SPBP35G2.03c
GO:0000778	condensed nuclear chromosome kinetochore	sgo2	inner centromere protein, shugoshin Sgo2	IDA	SPAC15A10.15
GO:0000778	condensed nuclear chromosome kinetochore	slp1	sleepy homolog Slp1	IDA	SPAC821.08c
GO:0000778	condensed nuclear chromosome kinetochore	SPBC3B8.08	Sjogren's syndrome/scleroderma autoantigen 1 family	ISS	SPBC3B8.08
GO:0000778	condensed nuclear chromosome kinetochore	SPBC800.13	histone H4 variant, CENP-T ortholog	NAS	SPBC800.13
GO:0000778	condensed nuclear chromosome kinetochore	spc19	DASH complex subunit Spc19	IDA	SPCC1223.15c
GO:0000778	condensed nuclear chromosome kinetochore	spc24	spindle pole body protein Spc24	IDA	SPBC336.08
GO:0000778	condensed nuclear chromosome kinetochore	spc25	kinetochore protein Spc25	IDA	SPCC188.04c
GO:0000778	condensed nuclear chromosome kinetochore	spc34	DASH complex subunit Spc34	IDA	SPAC8C9.17c
GO:0000778	condensed nuclear chromosome kinetochore	spc7	kinetochore protein Spc7	IDA	SPCC1020.02
GO:0000778	condensed nuclear chromosome kinetochore	SPCC1442.02	central kinetochore associated family protein	ISS	SPCC1442.02
GO:0000783	nuclear telomere cap complex	ccq1	telomere maintenance protein Ccq1	IDA	SPCC188.07
GO:0000783	nuclear telomere cap complex	mug152	Myb family telomere binding protein	ISS	SPAC13G7.10
GO:0000783	nuclear telomere cap complex	pot1	telomere end-binding protein Pot1	IC	SPAC26H5.06
GO:0000783	nuclear telomere cap complex	poz1	Pot1 associated protein Poz1	IDA	SPAC19G12.13c
GO:0000783	nuclear telomere cap complex	rap1	telomere binding protein Rap1	ISS	SPBC1778.02
GO:0000783	nuclear telomere cap complex	rif1	telomere length regulator protein Rif1	IDA	SPAC6F6.17
GO:0000783	nuclear telomere cap complex	stn1	telomere cap complex subunit Stn1	IDA	SPBC409.12c
GO:0000783	nuclear telomere cap complex	taz1	human TRF ortholog Taz1	TAS	SPAC16A10.07c
GO:0000783	nuclear telomere cap complex	ten1	nuclear telomere cap complex subunit Ten1	IDA	SPCC1393.14
GO:0000783	nuclear telomere cap complex	tpz1	Tppl homolog Tpz1	IDA	SPAC6F6.16c
GO:0000786	nucleosome	cnp1	centromere-specific histone H3 CENP-A	NAS	SPBC1105.17
GO:0000786	nucleosome	hhf1	histone H4 h4.1	NAS	SPAC1834.03c
GO:0000786	nucleosome	hhf2	histone H4 h4.2	NAS	SPBC8D2.03c
GO:0000786	nucleosome	hhf3	histone H4 h4.3	NAS	SPBC1105.12
GO:0000786	nucleosome	hht1	histone H3 h3.1	NAS	SPAC1834.04
GO:0000786	nucleosome	hht2	histone H3 h3.2	NAS	SPBC8D2.04
GO:0000786	nucleosome	hht3	histone H3 h3.3	NAS	SPBC1105.11c
GO:0000786	nucleosome	hta1	histone H2A alpha	IEA	SPCC622.08c
GO:0000786	nucleosome	hta2	histone H2A beta	IEA	SPAC19G12.06c
GO:0000786	nucleosome	htb1	histone H2B Htb1	IEA	SPCC622.09
GO:0000786	nucleosome	pht1	histone H2A variant H2A.Z, Pht1	IEA	SPBC11B10.10c
GO:0000786	nucleosome	SPBC800.13	histone H4 variant, CENP-T ortholog	IEA	SPBC800.13
GO:0000788	nuclear nucleosome	hhf1	histone H4 h4.1	NAS	SPAC1834.03c
GO:0000788	nuclear nucleosome	hhf2	histone H4 h4.2	NAS	SPBC8D2.03c
GO:0000788	nuclear nucleosome	hhf3	histone H4 h4.3	NAS	SPBC1105.12
GO:0000788	nuclear nucleosome	hht1	histone H3 h3.1	NAS	SPAC1834.04
GO:0000788	nuclear nucleosome	hht2	histone H3 h3.2	NAS	SPBC8D2.04
GO:0000788	nuclear nucleosome	hht3	histone H3 h3.3	NAS	SPBC1105.11c
GO:0000796	condensin complex	cnd1	condensin complex non-SMC subunit Cnd1	IDA	SPBC776.13
GO:0000796	condensin complex	cnd2	condensin complex non-SMC subunit Cnd2	IDA	SPCC306.03c
GO:0000796	condensin complex	cnd3	condensin complex non-SMC subunit Cnd3	IDA	SPCC188.03
GO:0000796	condensin complex	cut14	condensin complex subunit Cut14	IDA	SPBP4H10.06c
GO:0000796	condensin complex	cut3	condensin complex subunit Cut3	IDA	SPBC146.03c
GO:0000808	origin recognition complex	orc1	origin recognition complex subunit Orc1	IDA	SPBC29A10.15
GO:0000808	origin recognition complex	orc2	origin recognition complex subunit Orc2	IDA	SPBC685.09
GO:0000808	origin recognition complex	orc3	origin recognition complex subunit Orp3	IDA	SPAC3H1.01c
GO:0000808	origin recognition complex	orc4	origin recognition complex subunit Orc4	IDA	SPBP23A10.13
GO:0000808	origin recognition complex	orc5	origin recognition complex subunit Orc5	IDA	SPBC646.14c
GO:0000808	origin recognition complex	orc6	origin recognition complex subunit Orc6	IDA	SPBC2A9.12
GO:0000811	GINS complex	psf1	GINS complex subunit Psf1	ISS	SPBP23A10.09
GO:0000811	GINS complex	psf2	GINS complex subunit Psf2	TAS	SPBC725.13c
GO:0000811	GINS complex	psf3	GINS complex subunit Psf3	ISS	SPAC227.16c
GO:0000811	GINS complex	sld5	GINS complex subunit Sld5	ISS	SPBP4H10.21c
GO:0000812	Swr1 complex	act1	actin Act1	IDA	SPBC32H8.12c
GO:0000812	Swr1 complex	alp5	actin-like protein Arp4	IDA	SPBP23A10.08
GO:0000812	Swr1 complex	arp6	actin-like protein Arp6	IDA	SPCC550.12
GO:0000812	Swr1 complex	bdf1	Swr1 complex bromodomain subunit Brf1	IDA	SPCC1450.02
GO:0000812	Swr1 complex	msc1	multi-copy suppressor of Chk1	IDA	SPAC343.11c
GO:0000812	Swr1 complex	pht1	histone H2A variant H2A.Z, Pht1	IDA	SPBC11B10.10c
GO:0000812	Swr1 complex	rvb1	AAA family ATPase Rvb1	IDA	SPAPB8E5.09
GO:0000812	Swr1 complex	rvb2	AAA family ATPase Rvb2	IDA	SPBC83.08
GO:0000812	Swr1 complex	swc2	Swr1 complex complex subunit Swc2	IDA	SPBP35G2.13c
GO:0000812	Swr1 complex	swc3	Swr1 complex subunit Swc3	IDA	SPAC4H3.02c
GO:0000812	Swr1 complex	swc4	Swr1 complex subunit Swc4	IDA	SPAC9G1.13c
GO:0000812	Swr1 complex	swc5	Swr1 complex subunit Swc5	IDA	SPCC576.13
GO:0000812	Swr1 complex	swr1	SNF2 family helicase Swr1	IDA	SPAC11E3.01c
GO:0000812	Swr1 complex	vps71	Swr1 complex subunit Vps71	IDA	SPBC29A3.05
GO:0000812	Swr1 complex	yaf9	YEATS family histone acetyltransferase subunit Yaf9	IDA	SPAC17G8.07
GO:0000813	ESCRT I complex	sst6	ESCRT I complex subunit Vps23	ISS	SPAC11H11.01
GO:0000813	ESCRT I complex	vps28	ESCRT I complex subunit Vps28	ISS	SPAC1B3.07c
GO:0000814	ESCRT II complex	dot2	ESCRT II complex subunit Dot2	ISS	SPBC651.05c
GO:0000814	ESCRT II complex	vps25	ESCRT II complex subunit Vps25	ISS	SPBC4B4.06
GO:0000814	ESCRT II complex	vps36	ESCRT II complex subunit Vps36	ISS	SPBC3B9.09
GO:0000815	ESCRT III complex	did2	ESCRT III complex subunit Did2	ISS	SPBC13G1.12
GO:0000815	ESCRT III complex	did4	ESCRT III complex subunit Did4	ISS	SPAC4F8.01
GO:0000815	ESCRT III complex	SPBC1604.18c	ESCRT III complex subunit	ISS	SPBC1604.18c
GO:0000815	ESCRT III complex	vps20	ESCRT III complex subunit Vps20	ISS	SPBC215.14c
GO:0000815	ESCRT III complex	vps24	ESCRT III complex subunit Vps24	ISS	SPAC9E9.14
GO:0000815	ESCRT III complex	vps32	ESCRT III complex subunit Vps32	ISS	SPAC1142.07c
GO:0000818	nuclear MIS12/MIND type complex	mis12	kinetochore protein Mis12	NAS	SPBC409.04c
GO:0000818	nuclear MIS12/MIND type complex	mis13	kinetochore protein Mis13	NAS	SPBC409.09c
GO:0000818	nuclear MIS12/MIND type complex	mis14	kinetochore protein Mis14	NAS	SPAC688.02c
GO:0000818	nuclear MIS12/MIND type complex	nnf1	kinetochore protein Nnf1	NAS	SPAC29E6.04
GO:0000930	gamma-tubulin complex	alp16	gamma tubulin complex subunit Alp16	IDA	SPCC4G3.19
GO:0000930	gamma-tubulin complex	alp4	gamma tubulin complex Spc97/GCP2 subunit Alp4	TAS	SPBC365.15
GO:0000930	gamma-tubulin complex	alp6	gamma tubulin complex Spc98/GCP3 subunit Alp6	TAS	SPBC428.20c
GO:0000930	gamma-tubulin complex	gfh1	gamma tubulin complex subunit Gfh1	IDA	SPBC211.06
GO:0000930	gamma-tubulin complex	gtb1	gamma-tubulin	TAS	SPBC32F12.04
GO:0000930	gamma-tubulin complex	mod21	gamma tubulin complex subunit Mod21	TAS	SPAC806.08c
GO:0000930	gamma-tubulin complex	mzt1	mitotic spindle organizing protein Mzt1	ISS	SPAC9G1.15c
GO:0000930	gamma-tubulin complex	pcp1	pericentrin Pcp1	IDA	SPAC6G9.06c
GO:0000932	cytoplasmic mRNA processing body	csx1	RNA-binding protein Csx1	ISS	SPAC17A2.09c
GO:0000932	cytoplasmic mRNA processing body	dcp1	mRNA decapping complex regulatory subunit Dcp1	IGI	SPBC3B9.21
GO:0000932	cytoplasmic mRNA processing body	dcp2	mRNA decapping complex catalytic subunit Dcp2	IGI	SPAC19A8.12
GO:0000932	cytoplasmic mRNA processing body	edc3	enhancer of mRNA decapping Edc3	ISS	SPBC18E5.11c
GO:0000932	cytoplasmic mRNA processing body	exo2	exonuclease II Exo2	ISS	SPAC17A5.14
GO:0000932	cytoplasmic mRNA processing body	lsm1	mRNA decapping complex subunit	ISS	SPBC3D6.08c
GO:0000932	cytoplasmic mRNA processing body	mug134	mRNA stability protein Igo1	ISS	SPAC10F6.16
GO:0000932	cytoplasmic mRNA processing body	nhm1	m7G	ISS	SPBP4H10.20
GO:0000932	cytoplasmic mRNA processing body	SPBC19G7.10c	topoisomerase II-associated deadenylation-dependent mRNA-decapping factor	ISS	SPBC19G7.10c
GO:0000932	cytoplasmic mRNA processing body	SPBC23E6.01c	mRNA processing factor	ISS	SPBC23E6.01c
GO:0000932	cytoplasmic mRNA processing body	ste13	ATP-dependent RNA helicase Ste13	ISS	SPBC776.09
GO:0000938	GARP complex	vps51	GARP complex subunit Vps51	ISS	SPAC3G6.10c
GO:0000938	GARP complex	vps52	GARP complex subunit Vps52	ISS	SPBC336.11
GO:0000938	GARP complex	vps53	GARP complex subunit Vps53	ISS	SPAC3A12.15
GO:0000938	GARP complex	vps54	GARP complex subunit Vps54	ISS	SPAC2F3.10
GO:0000939	condensed chromosome inner kinetochore	cnd1	condensin complex non-SMC subunit Cnd1	IDA	SPBC776.13
GO:0000939	condensed chromosome inner kinetochore	cnp1	centromere-specific histone H3 CENP-A	IDA	SPBC1105.17
GO:0000939	condensed chromosome inner kinetochore	cnp1	centromere-specific histone H3 CENP-A	NAS	SPBC1105.17
GO:0000939	condensed chromosome inner kinetochore	cut14	condensin complex subunit Cut14	IDA	SPBP4H10.06c
GO:0000939	condensed chromosome inner kinetochore	cut3	condensin complex subunit Cut3	IGI	SPBC146.03c
GO:0000939	condensed chromosome inner kinetochore	dad1	DASH complex subunit Dad1	IDA	SPAC16A10.05c
GO:0000939	condensed chromosome inner kinetochore	fta1	CENP-L homolog Fta1	IDA	SPAC4F10.12
GO:0000939	condensed chromosome inner kinetochore	fta2	Sim4 and Mal2 associated	IDA	SPAC1783.03
GO:0000939	condensed chromosome inner kinetochore	fta3	CENP-H homolog Fta3	IPI	SPBP8B7.12c
GO:0000939	condensed chromosome inner kinetochore	fta4	Sim4 and Mal2 associated	IDA	SPCC1393.04
GO:0000939	condensed chromosome inner kinetochore	fta6	Sim4 and Mal2 associated	IDA	SPAC11H11.05c
GO:0000939	condensed chromosome inner kinetochore	fta7	CENP-Q homolog Fta7	IDA	SPCC1235.07
GO:0000939	condensed chromosome inner kinetochore	mal2	kinetochore protein, CENP-O ortholog Mal2	IDA	SPAC25B8.14
GO:0000939	condensed chromosome inner kinetochore	mal2	kinetochore protein, CENP-O ortholog Mal2	TAS	SPAC25B8.14
GO:0000939	condensed chromosome inner kinetochore	mis12	kinetochore protein Mis12	IDA	SPBC409.04c
GO:0000939	condensed chromosome inner kinetochore	mis13	kinetochore protein Mis13	IDA	SPBC409.09c
GO:0000939	condensed chromosome inner kinetochore	mis14	kinetochore protein Mis14	TAS	SPAC688.02c
GO:0000939	condensed chromosome inner kinetochore	mis15	kinetochore protein Mis15	IDA	SPBP22H7.09c
GO:0000939	condensed chromosome inner kinetochore	mis15	kinetochore protein Mis15	TAS	SPBP22H7.09c
GO:0000939	condensed chromosome inner kinetochore	mis16	kinetochore protein Mis16	TAS	SPCC1672.10
GO:0000939	condensed chromosome inner kinetochore	mis17	kinetochore protein Mis17	TAS	SPBC21.01
GO:0000939	condensed chromosome inner kinetochore	mis18	kinetochore protein Mis18	TAS	SPCC970.12
GO:0000939	condensed chromosome inner kinetochore	mis6	inner centromere protein, CENP-I ortholog Mis6	IDA	SPAC1687.20c
GO:0000939	condensed chromosome inner kinetochore	mis6	inner centromere protein, CENP-I ortholog Mis6	TAS	SPAC1687.20c
GO:0000939	condensed chromosome inner kinetochore	moa1	meiotic cohesin complex associated protein Moa1	IDA	SPAC15E1.07c
GO:0000939	condensed chromosome inner kinetochore	pic1	INCENP, Pic1	TAS	SPBC336.15
GO:0000939	condensed chromosome inner kinetochore	rec8	meiotic cohesin complex subunit Rec8	IDA	SPBC29A10.14
GO:0000939	condensed chromosome inner kinetochore	sim4	kinetochore protein, CENP-K ortholog, Sim4	IDA	SPBC18E5.03c
GO:0000939	condensed chromosome inner kinetochore	sim4	kinetochore protein, CENP-K ortholog, Sim4	TAS	SPBC18E5.03c
GO:0000939	condensed chromosome inner kinetochore	spc7	kinetochore protein Spc7	IDA	SPCC1020.02
GO:0000941	condensed nuclear chromosome inner kinetochore	spc7	kinetochore protein Spc7	IDA	SPCC1020.02
GO:0001401	mitochondrial sorting and assembly machinery complex	mdm10	Mdm10/Mdm12/Mmm1 complex subunit Mdm10	ISS	SPAC17H9.17c
GO:0001401	mitochondrial sorting and assembly machinery complex	sam50	mitochondrial sorting and assembly machinery complex subunit Sam50	ISS	SPAC17C9.06
GO:0001401	mitochondrial sorting and assembly machinery complex	SPAC589.04	metaxin 1	ISS	SPAC589.04
GO:0001401	mitochondrial sorting and assembly machinery complex	SPBC409.19c	metaxin	ISS	SPBC409.19c
GO:0001405	presequence translocase-associated import motor	mge1	mitochondrial GrpE domain chaperone protein	ISS	SPBC3B9.19
GO:0001405	presequence translocase-associated import motor	pam17	TIM23 translocase complex-associated motor subunit Pam17	ISS	SPAC167.04
GO:0001405	presequence translocase-associated import motor	ssc1	mitochondrial heat shock protein Hsp70	IDA	SPAC664.11
GO:0001405	presequence translocase-associated import motor	tim14	TIM23 translocase complex subunit Tim14	ISS	SPAC824.06
GO:0001405	presequence translocase-associated import motor	tim16	TIM23 translocase complex subunit Tim16	ISS	SPBC713.10
GO:0001405	presequence translocase-associated import motor	tim44	TIM23 translocase complex subunit Tim44	ISS	SPBC14C8.02
GO:0002144	cytosolic tRNA wobble base thiouridylase complex	ctu1	cytosolic thiouridylase subunit Ctu1	IDA	SPBC2G5.03
GO:0002144	cytosolic tRNA wobble base thiouridylase complex	ctu2	cytosolic thiouridylase subunit Ctu2	IDA	SPBC19C2.13c
GO:0002178	palmitoyltransferase complex	erf2	palmitoyltransferase Erf2	ISS	SPBC3H7.09
GO:0002178	palmitoyltransferase complex	erf4	palmitoyltransferase complex subunit Erf4	ISS	SPAC3F10.07c
GO:0002178	palmitoyltransferase complex	lcb2	serine palmitoyltransferase Lcb2	ISS	SPAC21E11.08
GO:0002178	palmitoyltransferase complex	SPAC23A1.05	serine palmitoyl transferase A subunit	ISS	SPAC23A1.05
GO:0002178	palmitoyltransferase complex	SPBC18E5.02c	serine palmitoyltransferase complex subunit	ISS	SPBC18E5.02c
GO:0005643	nuclear pore	amo1	nuclear rim protein Amo1	IDA	SPBC15D4.10c
GO:0005643	nuclear pore	crm1	importin family nuclear export receptor Crm1	ISS	SPAC1805.17
GO:0005643	nuclear pore	cut11	spindle pole body docking protein Cut11	NAS	SPAC1786.03
GO:0005643	nuclear pore	cut15	karyopherin Cut15	IEA	SPCC962.03c
GO:0005643	nuclear pore	dss1	mRNA export protein Dss1	IDA	SPAC3G6.02
GO:0005643	nuclear pore	gle1	RNA export factor, cytoplasmic nucleoporin Gle1	IDA	SPBC31E1.05
GO:0005643	nuclear pore	gle1	RNA export factor, cytoplasmic nucleoporin Gle1	ISS	SPBC31E1.05
GO:0005643	nuclear pore	imp1	importin alpha	TAS	SPBC1604.08c
GO:0005643	nuclear pore	kap104	karyopherin Kap104	NAS	SPAC2F3.06c
GO:0005643	nuclear pore	kap109	karyopherin Kap109	TAS	SPBC30B4.05
GO:0005643	nuclear pore	kap111	karyopherin Kap111	TAS	SPAC22G7.02
GO:0005643	nuclear pore	kap113	karyopherin Kap113	TAS	SPCC1322.06
GO:0005643	nuclear pore	kap114	karyopherin Kap14	NAS	SPAC22H10.03c
GO:0005643	nuclear pore	kap123	karyopherin Kap123	TAS	SPBC14F5.03c
GO:0005643	nuclear pore	kap95	karyopherin Kap95	TAS	SPAC1B1.03c
GO:0005643	nuclear pore	los1	karyopherin exportin T Los1	NAS	SPBP8B7.09c
GO:0005643	nuclear pore	mex67	mRNA export receptor, Tap, nucleoporin Mex67	ISS	SPBC1921.03c
GO:0005643	nuclear pore	mtr10	karyopherin, nuclear import receptor Mtr10	NAS	SPBC11G11.07
GO:0005643	nuclear pore	npp106	nucleoporin Npp106	ISS	SPCC1739.14
GO:0005643	nuclear pore	nsp1	nucleoporin Nsp1	IDA	SPAC26A3.15c
GO:0005643	nuclear pore	nup107	nucleoporin Nup107	IDA	SPBC428.01c
GO:0005643	nuclear pore	nup107	nucleoporin Nup107	TAS	SPBC428.01c
GO:0005643	nuclear pore	nup120	nucleoporin Nup120	IDA	SPBC3B9.16c
GO:0005643	nuclear pore	nup120	nucleoporin Nup120	TAS	SPBC3B9.16c
GO:0005643	nuclear pore	nup124	nucleoporin Nup124	TAS	SPAC30D11.04c
GO:0005643	nuclear pore	nup131	nucleoporin Nup131	IDA	SPBP35G2.06c
GO:0005643	nuclear pore	nup132	nucleoporin Nup132	IDA	SPAC1805.04
GO:0005643	nuclear pore	nup132	nucleoporin Nup132	TAS	SPAC1805.04
GO:0005643	nuclear pore	nup146	nucleoporin Nup146	TAS	SPAC23D3.06c
GO:0005643	nuclear pore	nup155	nucleoporin Nup155	ISS	SPAC890.06
GO:0005643	nuclear pore	nup184	nucleoporin Nup184	ISS	SPAP27G11.10c
GO:0005643	nuclear pore	nup186	nucleoporin Nup186	TAS	SPCC290.03c
GO:0005643	nuclear pore	nup189	nucleoporin Nup98 and Nup96	IDA	SPAC1486.05
GO:0005643	nuclear pore	nup189	nucleoporin Nup98 and Nup96	TAS	SPAC1486.05
GO:0005643	nuclear pore	nup211	nucleoporin nup211	TAS	SPCC162.08c
GO:0005643	nuclear pore	nup37	WD repeat protein, nucleoporin Nup37	ISS	SPAC4F10.18
GO:0005643	nuclear pore	nup40	nucleoporin Nup40	TAS	SPAC19E9.01c
GO:0005643	nuclear pore	nup44	nucleoporin Nup44	TAS	SPBC19G7.15
GO:0005643	nuclear pore	nup45	nucleoporin Nup45	TAS	SPAC22G7.09c
GO:0005643	nuclear pore	nup60	nucleoporin Nup60	ISS	SPCC285.13c
GO:0005643	nuclear pore	nup61	nucleoporin Nup61	TAS	SPCC18B5.07c
GO:0005643	nuclear pore	nup82	nucleoporin Nup82	ISS	SPBC13A2.02
GO:0005643	nuclear pore	nup85	nucleoporin Nup85	IDA	SPBC17G9.04c
GO:0005643	nuclear pore	nup85	nucleoporin Nup85	TAS	SPBC17G9.04c
GO:0005643	nuclear pore	nup97	nucleoporin Nic96 homolog	ISS	SPCC1620.11
GO:0005643	nuclear pore	pom152	nucleoporin Pom152	ISS	SPBC29A10.07
GO:0005643	nuclear pore	pom34	nucleoporin Pom34	ISS	SPAC1002.02
GO:0005643	nuclear pore	rae1	RNA export factor, nucleoporin Rae1	ISS	SPBC16A3.05c
GO:0005643	nuclear pore	sal3	karyopherin Sal3	TAS	SPCC1840.03
GO:0005643	nuclear pore	sec13	COPII-coated vesicle component Sec13	ISS	SPBC215.15
GO:0005643	nuclear pore	seh1	nucleoporin Seh1	IDA	SPAC15F9.02
GO:0005643	nuclear pore	seh1	nucleoporin Seh1	TAS	SPAC15F9.02
GO:0005643	nuclear pore	SPAC2C4.09	DUF1640 family protein	IEA	SPAC2C4.09
GO:0005643	nuclear pore	SPAC328.01c	karyopherin	NAS	SPAC328.01c
GO:0005643	nuclear pore	SPBC1105.07c	nuclear pore associated protein Thp1-Sac3 complex subunit	ISS	SPBC1105.07c
GO:0005643	nuclear pore	SPCC550.11	karyopherin	NAS	SPCC550.11
GO:0005643	nuclear pore	SPCC576.05	nucear export factor Sac3	ISS	SPCC576.05
GO:0005643	nuclear pore	SPCC70.06	nuclear export factor	ISS	SPCC70.06
GO:0005655	nucleolar ribonuclease P complex	pop7	RNAseP RNAse MRP subunit Pop7	ISS	SPBP8B7.01c
GO:0005655	nucleolar ribonuclease P complex	pop8	RNase P and RNase MRP subunit Pop8	ISS	SPBC1709.20
GO:0005655	nucleolar ribonuclease P complex	rpr2	RNase P subunit Rpr2	ISS	SPBC1105.16c
GO:0005655	nucleolar ribonuclease P complex	rrk1	RNase P K-RNA	ISS	SPNCRNA.128
GO:0005655	nucleolar ribonuclease P complex	SPAC25B8.16	RNase P and RNase MRP subunit	ISS	SPAC25B8.16
GO:0005655	nucleolar ribonuclease P complex	SPAC3A12.04c	RNase P and RNase MRP subunit p30	ISS	SPAC3A12.04c
GO:0005655	nucleolar ribonuclease P complex	SPAC6C3.09	RNase P subunit	ISS	SPAC6C3.09
GO:0005655	nucleolar ribonuclease P complex	SPBC1703.01c	RNase P and RNase MRP subunit	ISS	SPBC1703.01c
GO:0005655	nucleolar ribonuclease P complex	SPCC16C4.05	RNase P and RNase MRP subunit	ISS	SPCC16C4.05
GO:0005655	nucleolar ribonuclease P complex	SPCC830.09c	RNase P and RNase MRP subunit	ISS	SPCC830.09c
GO:0005656	pre-replicative complex	cdc18	MCM loader	ISS	SPBC14C8.07c
GO:0005656	pre-replicative complex	cdc21	MCM complex subunit Cdc21	IC	SPCC16A11.17
GO:0005656	pre-replicative complex	cdt1	replication licensing factor Cdt1	ISS	SPBC428.18
GO:0005656	pre-replicative complex	mcm2	MCM complex subunit Mcm2	IC	SPBC4.04c
GO:0005656	pre-replicative complex	mcm3	MCM complex subunit Mcm3	IC	SPCC1682.02c
GO:0005656	pre-replicative complex	mcm5	MCM complex subunit Mcm5	IC	SPAC1B2.05
GO:0005656	pre-replicative complex	mcm6	MCM complex subunit Mcm6	IC	SPBC211.04c
GO:0005656	pre-replicative complex	mcm7	MCM complex subunit Mcm7	IC	SPBC25D12.03c
GO:0005656	pre-replicative complex	orc1	origin recognition complex subunit Orc1	IC	SPBC29A10.15
GO:0005656	pre-replicative complex	orc2	origin recognition complex subunit Orc2	IC	SPBC685.09
GO:0005656	pre-replicative complex	orc3	origin recognition complex subunit Orp3	IC	SPAC3H1.01c
GO:0005656	pre-replicative complex	orc4	origin recognition complex subunit Orc4	IC	SPBP23A10.13
GO:0005656	pre-replicative complex	orc5	origin recognition complex subunit Orc5	IC	SPBC646.14c
GO:0005656	pre-replicative complex	orc6	origin recognition complex subunit Orc6	IC	SPBC2A9.12
GO:0005658	alpha DNA polymerase:primase complex	mcl1	DNA polymerase alpha accessory factor Mcl1	IDA	SPAPB1E7.02c
GO:0005658	alpha DNA polymerase:primase complex	pol1	DNA polymerase alpha catalytic subunit	IGI	SPAC3H5.06c
GO:0005658	alpha DNA polymerase:primase complex	spb70	DNA polymerase alpha B-subunit	TAS	SPCC553.09c
GO:0005658	alpha DNA polymerase:primase complex	SPCC737.07c	DNA polymerase alpha-associated DNA helicase A	ISS	SPCC737.07c
GO:0005658	alpha DNA polymerase:primase complex	spp1	DNA primase catalytic subunit Spp1	TAS	SPAC6B12.10c
GO:0005658	alpha DNA polymerase:primase complex	spp2	DNA primase large subunit Spp2	TAS	SPBC17D11.06
GO:0005662	DNA replication factor A complex	ssb1	DNA replication factor A subunit Ssb1	IDA	SPBC660.13c
GO:0005662	DNA replication factor A complex	ssb2	single-stranded DNA binding protein Ssb2	IDA	SPCC1753.01c
GO:0005662	DNA replication factor A complex	ssb3	DNA replication factor A subunit Ssb3	IDA	SPCC23B6.05c
GO:0005663	DNA replication factor C complex	elg1	DNA replication factor C complex subunit Elg1	ISS	SPBC947.11c
GO:0005663	DNA replication factor C complex	rfc1	DNA replication factor C complex subunit Rfc1	TAS	SPBC23E6.07c
GO:0005663	DNA replication factor C complex	rfc2	DNA replication factor C complex subunit Rfc2	ISS	SPAC23D3.02
GO:0005663	DNA replication factor C complex	rfc3	DNA replication factor C complex subunit Rfc3	TAS	SPAC27E2.10c
GO:0005663	DNA replication factor C complex	rfc4	DNA replication factor C complex subunit Rfc4	ISS	SPAC1687.03c
GO:0005663	DNA replication factor C complex	rfc5	DNA replication factor C complex subunit Rfc5	ISS	SPBC83.14c
GO:0005664	nuclear origin of replication recognition complex	orc1	origin recognition complex subunit Orc1	IDA	SPBC29A10.15
GO:0005664	nuclear origin of replication recognition complex	orc2	origin recognition complex subunit Orc2	IDA	SPBC685.09
GO:0005664	nuclear origin of replication recognition complex	orc3	origin recognition complex subunit Orp3	IDA	SPAC3H1.01c
GO:0005664	nuclear origin of replication recognition complex	orc4	origin recognition complex subunit Orc4	IDA	SPBP23A10.13
GO:0005664	nuclear origin of replication recognition complex	orc5	origin recognition complex subunit Orc5	IDA	SPBC646.14c
GO:0005664	nuclear origin of replication recognition complex	orc6	origin recognition complex subunit Orc6	IDA	SPBC2A9.12
GO:0005665	DNA-directed RNA polymerase II, core complex	rba50	RNA polymerase II associated protein	ISS	SPBC947.13
GO:0005665	DNA-directed RNA polymerase II, core complex	rpb10	DNA-directed RNA polymerase I, II, and III subunit Rpb10	IGI	SPAC1B3.12c
GO:0005665	DNA-directed RNA polymerase II, core complex	rpb11	RNA polymerase II complex subunit Rpb11	IDA	SPAC3A12.07
GO:0005665	DNA-directed RNA polymerase II, core complex	rpb1	RNA polymerase II large subunit Rpb1	TAS	SPBC28F2.12
GO:0005665	DNA-directed RNA polymerase II, core complex	rpb2	RNA polymerase II complex subunit Rpb2	IDA	SPAC23G3.01
GO:0005665	DNA-directed RNA polymerase II, core complex	rpb3	RNA polymerase II subunit 3	IMP	SPCC1442.10c
GO:0005665	DNA-directed RNA polymerase II, core complex	rpb5	DNA-directed RNA polymerase I, II and III subunit Rpb5	IDA	SPAC23C4.15
GO:0005665	DNA-directed RNA polymerase II, core complex	rpb6	DNA-directed RNA polymerase I, II and III subunit Rpb6	IGI	SPCC1020.04c
GO:0005665	DNA-directed RNA polymerase II, core complex	rpb8	DNA-directed RNA polymerase I, II and III subunit Rpb8	IDA	SPBC14C8.12
GO:0005665	DNA-directed RNA polymerase II, core complex	rpc10	DNA-directed RNA polymerase I, II and III subunit Rpc10	IGI	SPBC19C2.03
GO:0005666	DNA-directed RNA polymerase III complex	rpb10	DNA-directed RNA polymerase I, II, and III subunit Rpb10	IGI	SPAC1B3.12c
GO:0005666	DNA-directed RNA polymerase III complex	rpb5	DNA-directed RNA polymerase I, II and III subunit Rpb5	IGI	SPAC23C4.15
GO:0005666	DNA-directed RNA polymerase III complex	rpb6	DNA-directed RNA polymerase I, II and III subunit Rpb6	IGI	SPCC1020.04c
GO:0005666	DNA-directed RNA polymerase III complex	rpb8	DNA-directed RNA polymerase I, II and III subunit Rpb8	IDA	SPBC14C8.12
GO:0005666	DNA-directed RNA polymerase III complex	rpc10	DNA-directed RNA polymerase I, II and III subunit Rpc10	IGI	SPBC19C2.03
GO:0005666	DNA-directed RNA polymerase III complex	rpc11	DNA-directed RNA polymerase III complex subunit Rpc11	TAS	SPAC22A12.05
GO:0005666	DNA-directed RNA polymerase III complex	rpc17	DNA-directed RNA polymerase III complex subunit Rpc17	IGI	SPAPB1E7.10
GO:0005666	DNA-directed RNA polymerase III complex	rpc19	DNA-directed RNA polymerase I and III subunit Rpc19	IGI	SPAC1687.01
GO:0005666	DNA-directed RNA polymerase III complex	rpc1	DNA-directed RNA polymerase III complex large subunit Rpc1	ISS	SPBC651.08c
GO:0005666	DNA-directed RNA polymerase III complex	rpc25	DNA-directed RNA polymerase III complex subunit Rpc25	IDA	SPBC2G5.07c
GO:0005666	DNA-directed RNA polymerase III complex	rpc2	DNA-directed RNA polymerase III complex subunit Rpc2	NAS	SPAC4G9.08c
GO:0005666	DNA-directed RNA polymerase III complex	rpc31	DNA-directed RNA polymerase III complex subunit Rpc31	ISS	SPBC839.12
GO:0005666	DNA-directed RNA polymerase III complex	rpc34	DNA-directed RNA polymerase III complex subunit Rpc34	ISS	SPCC290.02
GO:0005666	DNA-directed RNA polymerase III complex	rpc37	DNA-directed RNA polymerase III complex subunit Rpc37	ISS	SPCC330.13
GO:0005666	DNA-directed RNA polymerase III complex	rpc40	DNA-directed RNA polymerase I and III subunit Rpc40	IGI	SPBC1289.07c
GO:0005666	DNA-directed RNA polymerase III complex	rpc53	DNA-directed RNA polymerase III complex subunit Rpc53	ISS	SPCC18.07
GO:0005666	DNA-directed RNA polymerase III complex	rpc82	DNA-directed RNA polymerase III complex subunit Rpc82	ISS	SPAPB1E7.03
GO:0005668	RNA polymerase transcription factor SL1 complex	fhn1	Fhn1 plasma membrane organization protein	IGI	SPBC1685.13
GO:0005669	transcription factor TFIID complex	ptr6	transcription factor TFIID complex subunit Taf7	TAS	SPAC13F5.02c
GO:0005669	transcription factor TFIID complex	taf10	SAGA complex/transcription factor TFIID complex subunit Taf10	ISS	SPBC21H7.02
GO:0005669	transcription factor TFIID complex	taf111	transcription factor TFIID complex subunit Taf111	ISS	SPAC2G11.14
GO:0005669	transcription factor TFIID complex	taf11	transcription factor TFIID complex subunit Taf11	ISS	SPAC1002.04c
GO:0005669	transcription factor TFIID complex	taf12	transcription factor TFIID complex subunit A/ SAGA complex subunit	ISS	SPAC15A10.02
GO:0005669	transcription factor TFIID complex	taf13	transcription factor TFIID complex subunit Taf13	ISS	SPCC1494.02c
GO:0005669	transcription factor TFIID complex	taf2	TATA-binding protein associated factor Taf2	ISS	SPAC3A12.05c
GO:0005669	transcription factor TFIID complex	taf3	transcription factor TFIID complex subunit Taf3	ISS	SPAC823.06
GO:0005669	transcription factor TFIID complex	taf4	transcription factor TFIID complex subunit Taf4	ISS	SPAC23G3.09
GO:0005669	transcription factor TFIID complex	taf5	SAGA complex subunit/TATA-binding protein associated factor/transcription factor TFIID complex subunit Taf5	IDA	SPCC5E4.03c
GO:0005669	transcription factor TFIID complex	taf6	histone H4-like TAF Taf6, SAGA complex subunit	IDA	SPCC16C4.18c
GO:0005669	transcription factor TFIID complex	taf73	transcription factor TFIID complex subunit Taf5-like	TAS	SPBC15D4.14
GO:0005669	transcription factor TFIID complex	taf8	transcription factor TFIID complex subunit 8	ISS	SPCC1259.06
GO:0005669	transcription factor TFIID complex	taf9	SAGA complex/ transcription initiation factor Taf9	ISS	SPAC12G12.05c
GO:0005669	transcription factor TFIID complex	tbp1	TATA-binding protein	ISS	SPAC29E6.08
GO:0005669	transcription factor TFIID complex	tfg3	transcription factor TFIIF complex subunit Tfg3	IDA	SPAC22H12.02
GO:0005672	transcription factor TFIIA complex	SPCC553.11c	transcription factor TFIIA complex small subunit	ISS	SPCC553.11c
GO:0005672	transcription factor TFIIA complex	toa1	transcription factor TFIIA complex large subunit Toa1	ISS	SPBC28F2.09
GO:0005673	transcription factor TFIIE complex	tfa1	transcription factor TFIIE alpha subunit, TFIIEA, Tfa1	IDA	SPAC458.07
GO:0005673	transcription factor TFIIE complex	tfa2	transcription factor TFIIE beta subunit, TFIIEB, Tfa2	IDA	SPCC1672.08c
GO:0005674	transcription factor TFIIF complex	tfg1	transcription factor TFIIF complex alpha subunit Tfg1	ISS	SPCC1620.09c
GO:0005674	transcription factor TFIIF complex	tfg2	transcription factor TFIIF complex beta subunit Tfg2	ISS	SPBC1198.13c
GO:0005674	transcription factor TFIIF complex	tfg3	transcription factor TFIIF complex subunit Tfg3	IDA	SPAC22H12.02
GO:0005675	holo TFIIH complex	mcs2	TFIIH complex cyclin Mcs2	ISS	SPBP16F5.02
GO:0005675	holo TFIIH complex	mcs6	cyclin-dependent protein kinase/CDK-activating kinase Mcs6	ISS	SPBC19F8.07
GO:0005675	holo TFIIH complex	mms19	TFIIH regulator Mms19	NAS	SPAC1071.02
GO:0005675	holo TFIIH complex	pmh1	transcription factor TFIIH complex subunit Pmh1	TAS	SPBC776.18c
GO:0005675	holo TFIIH complex	ptr8	transcription factor TFIIH complex ERCC-3 subunit	ISS	SPAC17A5.06
GO:0005675	holo TFIIH complex	rad15	transcription factor TFIIH complex subunit Rad15	ISS	SPAC1D4.12
GO:0005675	holo TFIIH complex	ssl1	transcription factor TFIIH complex subunit Ssl1	TAS	SPCC1682.07
GO:0005675	holo TFIIH complex	tfb1	transcription factor TFIIH complex subunit Tfb1	ISS	SPAC16E8.11c
GO:0005675	holo TFIIH complex	tfb2	transcription factor TFIIH complex subunit Tfb2	ISS	SPBC13G1.13
GO:0005675	holo TFIIH complex	tfb4	transcription factor TFIIH complex subunit Tfb4	ISS	SPBC30B4.07c
GO:0005675	holo TFIIH complex	tfb5	transcription factor TFIIH complex subunit Tfb5	ISS	SPBC32F12.15
GO:0005678	chromatin assembly complex	chz1	histone chaperone Chz1	ISS	SPAC4G9.06c
GO:0005678	chromatin assembly complex	cia1	histone chaperone Cia1	IDA	SPCC663.05c
GO:0005678	chromatin assembly complex	hip1	hira protein, histone chaperone Hip1	IDA	SPBC31F10.13c
GO:0005678	chromatin assembly complex	hip3	HIRA interacting protein Hip3	IDA	SPBC31F10.14c
GO:0005678	chromatin assembly complex	hip3	HIRA interacting protein Hip3	ISS	SPBC31F10.14c
GO:0005678	chromatin assembly complex	hip4	histone promoter control protein Hip4	IDA	SPBC947.08c
GO:0005678	chromatin assembly complex	pcf1	CAF assembly factor	IDA	SPBC29A10.03c
GO:0005678	chromatin assembly complex	pcf2	CAF assembly factor	IDA	SPAC26H5.03
GO:0005678	chromatin assembly complex	pcf3	CAF assembly factor	IDA	SPAC25H1.06
GO:0005678	chromatin assembly complex	slm9	hira protein Slm9	IDA	SPBC15D4.03
GO:0005680	anaphase-promoting complex	apc10	anaphase-promoting complex subunit Apc10	TAS	SPBC1A4.01
GO:0005680	anaphase-promoting complex	apc11	anaphase-promoting complex subunit Apc11	IDA	SPAC343.03
GO:0005680	anaphase-promoting complex	apc13	anaphase-promoting complex subunit Apc13	IDA	SPBC28E12.01c
GO:0005680	anaphase-promoting complex	apc14	anaphase-promoting complex subunit Apc14	IDA	SPAC27D7.05c
GO:0005680	anaphase-promoting complex	apc15	anaphase-promoting complex subunit Apc15	IDA	SPBC83.04
GO:0005680	anaphase-promoting complex	apc2	anaphase-promoting complex cullin family subunit Apc2	IDA	SPBP23A10.04
GO:0005680	anaphase-promoting complex	apc5	anaphase-promoting complex subunit Apc5	IDA	SPAC959.09c
GO:0005680	anaphase-promoting complex	cut20	anaphase-promoting complex subunit Apc4	IDA	SPAC19G12.01c
GO:0005680	anaphase-promoting complex	cut23	anaphase-promoting complex subunit Apc8	TAS	SPAC6F12.14
GO:0005680	anaphase-promoting complex	cut4	anaphase-promoting complex subunit Apc1	IDA	SPBC106.09
GO:0005680	anaphase-promoting complex	cut9	anaphase-promoting complex subunit Cut9	IDA	SPAC6F12.15c
GO:0005680	anaphase-promoting complex	hcn1	anaphase-promoting complex subunit Hcn1	IDA	SPAC23C11.12
GO:0005680	anaphase-promoting complex	nuc2	anaphase-promoting complex subunit Apc3	IDA	SPAC17C9.01c
GO:0005681	spliceosomal complex	aar2	U5 snRNP-associated protein Aar2	NAS	SPAC3H5.04
GO:0005681	spliceosomal complex	bpb1	zinc finger splicing factor Bpb1	IDA	SPCC962.06c
GO:0005681	spliceosomal complex	brr2	U5 snRNP complex subunit Brr2	IDA	SPAC9.03c
GO:0005681	spliceosomal complex	cdc28	ATP-dependent RNA helicase Cdc28	IC	SPBC19C2.01
GO:0005681	spliceosomal complex	cdc5	cell division control protein, splicing factor Cdc5	IDA	SPAC644.12
GO:0005681	spliceosomal complex	cid12	poly	IDA	SPCC663.12
GO:0005681	spliceosomal complex	cwf10	GTPase Cwf10	IDA	SPBC215.12
GO:0005681	spliceosomal complex	cwf11	complexed with Cdc5 protein Cwf11	IDA	SPBC646.02
GO:0005681	spliceosomal complex	cwf12	complexed with Cdc5 protein Cwf12	ISS	SPBC32F12.05c
GO:0005681	spliceosomal complex	cwf14	G10 protein	IDA	SPBC24C6.11
GO:0005681	spliceosomal complex	cwf15	complexed with Cdc5 protein Cwf15	IDA	SPBC337.06c
GO:0005681	spliceosomal complex	cwf16	splicing factor	IC	SPAC9.13c
GO:0005681	spliceosomal complex	cwf18	complexed with Cdc5 protein Cwf18	IDA	SPCP1E11.07c
GO:0005681	spliceosomal complex	cwf19	complexed with Cdc5 protein Cwf19	IDA	SPAC30D11.09
GO:0005681	spliceosomal complex	cwf20	complexed with Cdc5 protein Cwf20	TAS	SPCC4B3.14
GO:0005681	spliceosomal complex	cwf21	complexed with Cdc5 protein Cwf21	IDA	SPAC4A8.09c
GO:0005681	spliceosomal complex	cwf22	splicing factor Cwf22	ISS	SPBC13E7.01
GO:0005681	spliceosomal complex	cwf23	DNAJ domain protein Cwf23	IDA	SPCC10H11.02
GO:0005681	spliceosomal complex	cwf24	zf-C3HC4 type	IDA	SPBC13E7.02
GO:0005681	spliceosomal complex	cwf25	complexed with Cdc5 protein Cwf25	ISS	SPBC146.05c
GO:0005681	spliceosomal complex	cwf26	complexed with Cdc5 protein Cwf26	IDA	SPCC1620.10
GO:0005681	spliceosomal complex	cwf28	splicing factor Cwf28	ISS	SPBC3B9.02c
GO:0005681	spliceosomal complex	cwf29	RNA-binding protein Cwf29	NAS	SPBC887.05c
GO:0005681	spliceosomal complex	cwf2	RNA-binding protein Cwf2	IDA	SPAC3A12.11c
GO:0005681	spliceosomal complex	cwf3	complexed with Cdc5 protein Cwf3	IDA	SPBC211.02c
GO:0005681	spliceosomal complex	cwf4	complexed with Cdc5 protein Cwf4	IDA	SPBC31F10.11c
GO:0005681	spliceosomal complex	cwf5	RNA-binding protein Cwf5	IDA	SPCC550.02c
GO:0005681	spliceosomal complex	cwf7	splicing factor Cwf7	IDA	SPBC28F2.04c
GO:0005681	spliceosomal complex	cyp7	cyclophilin family peptidyl-prolyl cis-trans isomerase Cyp7	IDA	SPBC16H5.05c
GO:0005681	spliceosomal complex	dim1	U4/U6 x U5 tri-snRNP complex subunit Dim1	IEA	SPCC16A11.05c
GO:0005681	spliceosomal complex	ini1	RING finger-like protein Ini1	ISS	SPAC23H3.02c
GO:0005681	spliceosomal complex	lea1	U2 snRNP-associated protein Lea1	NAS	SPBC1861.08c
GO:0005681	spliceosomal complex	lsm2	U6 snRNP-associated protein core protein	NAS	SPCC1620.01c
GO:0005681	spliceosomal complex	lsm3	U6 snRNP-associated protein Lsm3	NAS	SPBC9B6.05c
GO:0005681	spliceosomal complex	lsm4	U6 snRNP-associated protein Lsm4	NAS	SPBC30D10.06
GO:0005681	spliceosomal complex	lsm5	U6 snRNP-associated protein Lsm5	NAS	SPBC20F10.09
GO:0005681	spliceosomal complex	lsm7	U6 snRNP-associated protein Lsm7	NAS	SPCC285.12
GO:0005681	spliceosomal complex	lsm8	U6 snRNP-associated protein Lsm8	NAS	SPCC1840.10
GO:0005681	spliceosomal complex	msl1	U2 snRNP-associated protein Msl1	NAS	SPBC8D2.09c
GO:0005681	spliceosomal complex	pnn1	pinin ortholog, involved in splicing Pnn1	ISS	SPAC26F1.02
GO:0005681	spliceosomal complex	prp10	U2 snRNP-associated protein Sap155	NAS	SPAC27F1.09c
GO:0005681	spliceosomal complex	prp11	ATP-dependent RNA helicase Prp11	ISS	SPCC10H11.01
GO:0005681	spliceosomal complex	prp12	U2 snRNP-associated protein Sap130	NAS	SPAPJ698.03c
GO:0005681	spliceosomal complex	prp16	ATP-dependent RNA helicase Prp16	ISS	SPBC1711.17
GO:0005681	spliceosomal complex	prp17	splicing factor Prp17	ISS	SPBC6B1.10
GO:0005681	spliceosomal complex	prp18	U5 snRNP-associated protein Prp18	ISS	SPCC126.14
GO:0005681	spliceosomal complex	prp19	ubiquitin-protein ligase E4	TAS	SPAC29A4.08c
GO:0005681	spliceosomal complex	prp22	ATP-dependent RNA helicase Prp22	ISS	SPAC10F6.02c
GO:0005681	spliceosomal complex	prp28	U5 snRNP-associated protein Prp28	ISS	SPCC63.11
GO:0005681	spliceosomal complex	prp2	U2AF large subunit	IDA	SPBC146.07
GO:0005681	spliceosomal complex	prp43	ATP-dependent RNA helicase Prp43	ISS	SPBC16H5.10c
GO:0005681	spliceosomal complex	prp45	splicing factor Prp45	IPI	SPCC188.11
GO:0005681	spliceosomal complex	prp5	WD repeat protein Prp5	IDA	SPBP22H7.07
GO:0005681	spliceosomal complex	rsd1	RNA-binding protein Rsd1	ISS	SPAC19G12.07c
GO:0005681	spliceosomal complex	sab10	splicing factor 3B	ISS	SPBC211.05
GO:0005681	spliceosomal complex	sab14	U2 snRNP-associated protein SF3B14 ortholog	NAS	SPBC29A3.07c
GO:0005681	spliceosomal complex	saf4	splicing associated factor Saf4	IDA	SPBC18H10.10c
GO:0005681	spliceosomal complex	sap114	splicing factor Sap114	IC	SPAC22A12.09c
GO:0005681	spliceosomal complex	sap145	U2 snRNP-associated protein Sap145	IDA	SPAC22F8.10c
GO:0005681	spliceosomal complex	sap61	U2 snRNP-associated protein sap61	IDA	SPBC36.09
GO:0005681	spliceosomal complex	sap62	zinc finger protein Sap62	NAS	SPBC21C3.05
GO:0005681	spliceosomal complex	slu7	splicing factor Slu7	ISS	SPBC365.05c
GO:0005681	spliceosomal complex	smb1	Sm snRNP core protein Smb1	IC	SPAC26A3.08
GO:0005681	spliceosomal complex	smd1	Sm snRNP core protein Smd1	ISS	SPAC27D7.07c
GO:0005681	spliceosomal complex	smd2	Sm snRNP core protein Smd2	NAS	SPAC2C4.03c
GO:0005681	spliceosomal complex	smd3	Sm snRNP core protein Smd3	ISS	SPBC19C2.14
GO:0005681	spliceosomal complex	smf1	Sm snRNP core protein Smf1	IC	SPBC3E7.14
GO:0005681	spliceosomal complex	smg1	U4/U6 x U5 tri-snRNP complex Sm snRNP core protein Smg1	IC	SPBC4B4.05
GO:0005681	spliceosomal complex	snu66	U4/U6 x U5 tri-snRNP complex subunit Snu66	IC	SPAC167.03c
GO:0005681	spliceosomal complex	SPAC1486.03c	RNA-binding splicing factor	ISS	SPAC1486.03c
GO:0005681	spliceosomal complex	SPAC20H4.09	ATP-dependent RNA helicase, spliceosomal	ISS	SPAC20H4.09
GO:0005681	spliceosomal complex	SPAC6G10.07	nuclear cap-binding complex large subunit	ISS	SPAC6G10.07
GO:0005681	spliceosomal complex	SPAP8A3.06	U2AF small subunit, U2AF-23	IDA	SPAP8A3.06
GO:0005681	spliceosomal complex	SPBC13A2.01c	nuclear cap-binding complex small subunit	ISS	SPBC13A2.01c
GO:0005681	spliceosomal complex	SPBC13G1.14c	RNA-binding protein	ISS	SPBC13G1.14c
GO:0005681	spliceosomal complex	SPBC23E6.01c	mRNA processing factor	ISS	SPBC23E6.01c
GO:0005681	spliceosomal complex	SPCC825.05c	splicing coactivator SRRM1	ISS	SPCC825.05c
GO:0005681	spliceosomal complex	spf30	splicing factor Spf30	NAS	SPCC1281.02c
GO:0005681	spliceosomal complex	spf38	splicing factor Spf38	IDA	SPBC1289.11
GO:0005681	spliceosomal complex	spp42	U5 snRNP complex subunit Spp42	IEA	SPAC4F8.12c
GO:0005681	spliceosomal complex	syf2	splicing factor, SYF2 family	ISS	SPBC3E7.13c
GO:0005681	spliceosomal complex	uap2	U2 snRNP-associated protein Uap2	NAS	SPBC1289.02c
GO:0005681	spliceosomal complex	uap56	ATP-dependent RNA helicase Uap56	ISS	SPAC17G6.14c
GO:0005681	spliceosomal complex	usp101	U1 snRNP-associated protein Usp101	ISS	SPAC19A8.13
GO:0005681	spliceosomal complex	usp103	U1 snRNP-associated protein Usp103	ISS	SPBP35G2.09
GO:0005681	spliceosomal complex	usp104	U1 snRNP-associated protein Usp104	ISS	SPAC4D7.13
GO:0005681	spliceosomal complex	usp105	U1 snRNP-associated protein Usp105	ISS	SPBC4B4.09
GO:0005681	spliceosomal complex	usp106	U1 snRNP-associated protein Usp106	NAS	SPCC16A11.13
GO:0005681	spliceosomal complex	usp107	U1 snRNP-associated protein Usp107	NAS	SPBC839.10
GO:0005681	spliceosomal complex	yip11	SMN family protein Yip11	ISS	SPAC19B12.12c
GO:0005682	U5 snRNP	aar2	U5 snRNP-associated protein Aar2	ISS	SPAC3H5.04
GO:0005682	U5 snRNP	brr2	U5 snRNP complex subunit Brr2	ISS	SPAC9.03c
GO:0005682	U5 snRNP	cdc28	ATP-dependent RNA helicase Cdc28	ISS	SPBC19C2.01
GO:0005682	U5 snRNP	SPBC83.09c	GYF domain protein	ISS	SPBC83.09c
GO:0005682	U5 snRNP	spp42	U5 snRNP complex subunit Spp42	ISS	SPAC4F8.12c
GO:0005684	U2-type spliceosomal complex	bpb1	zinc finger splicing factor Bpb1	IDA	SPCC962.06c
GO:0005684	U2-type spliceosomal complex	prp2	U2AF large subunit	IDA	SPBC146.07
GO:0005684	U2-type spliceosomal complex	smd1	Sm snRNP core protein Smd1	ISS	SPAC27D7.07c
GO:0005684	U2-type spliceosomal complex	smd3	Sm snRNP core protein Smd3	ISS	SPBC19C2.14
GO:0005684	U2-type spliceosomal complex	SPAC6G10.07	nuclear cap-binding complex large subunit	ISS	SPAC6G10.07
GO:0005684	U2-type spliceosomal complex	SPAP8A3.06	U2AF small subunit, U2AF-23	IDA	SPAP8A3.06
GO:0005684	U2-type spliceosomal complex	SPBC13A2.01c	nuclear cap-binding complex small subunit	ISS	SPBC13A2.01c
GO:0005684	U2-type spliceosomal complex	SPBC23E6.01c	mRNA processing factor	ISS	SPBC23E6.01c
GO:0005684	U2-type spliceosomal complex	usp101	U1 snRNP-associated protein Usp101	ISS	SPAC19A8.13
GO:0005684	U2-type spliceosomal complex	usp103	U1 snRNP-associated protein Usp103	ISS	SPBP35G2.09
GO:0005684	U2-type spliceosomal complex	usp104	U1 snRNP-associated protein Usp104	ISS	SPAC4D7.13
GO:0005684	U2-type spliceosomal complex	usp105	U1 snRNP-associated protein Usp105	ISS	SPBC4B4.09
GO:0005685	U1 snRNP	smb1	Sm snRNP core protein Smb1	IDA	SPAC26A3.08
GO:0005685	U1 snRNP	smd1	Sm snRNP core protein Smd1	IDA	SPAC27D7.07c
GO:0005685	U1 snRNP	smd2	Sm snRNP core protein Smd2	IDA	SPAC2C4.03c
GO:0005685	U1 snRNP	smd3	Sm snRNP core protein Smd3	IDA	SPBC19C2.14
GO:0005685	U1 snRNP	sme1	Sm snRNP core protein Sme1	IDA	SPBC11G11.06c
GO:0005685	U1 snRNP	smf1	Sm snRNP core protein Smf1	IDA	SPBC3E7.14
GO:0005685	U1 snRNP	smg1	U4/U6 x U5 tri-snRNP complex Sm snRNP core protein Smg1	IDA	SPBC4B4.05
GO:0005685	U1 snRNP	usp101	U1 snRNP-associated protein Usp101	IDA	SPAC19A8.13
GO:0005685	U1 snRNP	usp102	U1 snRNP-associated protein Usp102	IDA	SPBC4B4.07c
GO:0005685	U1 snRNP	usp103	U1 snRNP-associated protein Usp103	IDA	SPBP35G2.09
GO:0005685	U1 snRNP	usp104	U1 snRNP-associated protein Usp104	IDA	SPAC4D7.13
GO:0005685	U1 snRNP	usp105	U1 snRNP-associated protein Usp105	IDA	SPBC4B4.09
GO:0005685	U1 snRNP	usp106	U1 snRNP-associated protein Usp106	IDA	SPCC16A11.13
GO:0005685	U1 snRNP	usp107	U1 snRNP-associated protein Usp107	IDA	SPBC839.10
GO:0005685	U1 snRNP	usp108	U1 snRNP-associated protein Usp108	IDA	SPAC23D3.08
GO:0005685	U1 snRNP	usp109	U1 snRNP-associated protein Usp109	IDA	SPBC1289.12
GO:0005686	U2 snRNP	cwf29	RNA-binding protein Cwf29	ISS	SPBC887.05c
GO:0005686	U2 snRNP	lea1	U2 snRNP-associated protein Lea1	ISS	SPBC1861.08c
GO:0005686	U2 snRNP	msl1	U2 snRNP-associated protein Msl1	ISS	SPBC8D2.09c
GO:0005686	U2 snRNP	prp10	U2 snRNP-associated protein Sap155	ISS	SPAC27F1.09c
GO:0005686	U2 snRNP	prp12	U2 snRNP-associated protein Sap130	ISS	SPAPJ698.03c
GO:0005686	U2 snRNP	prp2	U2AF large subunit	TAS	SPBC146.07
GO:0005686	U2 snRNP	sab14	U2 snRNP-associated protein SF3B14 ortholog	ISS	SPBC29A3.07c
GO:0005686	U2 snRNP	sap114	splicing factor Sap114	ISS	SPAC22A12.09c
GO:0005686	U2 snRNP	sap145	U2 snRNP-associated protein Sap145	ISS	SPAC22F8.10c
GO:0005686	U2 snRNP	sap49	U2 snRNP-associated RNA-binding protein Sap49	ISS	SPAC31G5.01
GO:0005686	U2 snRNP	sap61	U2 snRNP-associated protein sap61	ISS	SPBC36.09
GO:0005686	U2 snRNP	sap62	zinc finger protein Sap62	ISS	SPBC21C3.05
GO:0005686	U2 snRNP	SPAP8A3.06	U2AF small subunit, U2AF-23	TAS	SPAP8A3.06
GO:0005686	U2 snRNP	SPBC11C11.01	U2-associated protein	ISS	SPBC11C11.01
GO:0005686	U2 snRNP	uap2	U2 snRNP-associated protein Uap2	IPI	SPBC1289.02c
GO:0005688	U6 snRNP	lsm2	U6 snRNP-associated protein core protein	ISS	SPCC1620.01c
GO:0005688	U6 snRNP	lsm3	U6 snRNP-associated protein Lsm3	ISS	SPBC9B6.05c
GO:0005688	U6 snRNP	lsm4	U6 snRNP-associated protein Lsm4	ISS	SPBC30D10.06
GO:0005688	U6 snRNP	lsm5	U6 snRNP-associated protein Lsm5	ISS	SPBC20F10.09
GO:0005688	U6 snRNP	lsm6	U6 snRNP-associated protein Lsm6	ISS	SPAC2F3.17c
GO:0005688	U6 snRNP	lsm7	U6 snRNP-associated protein Lsm7	ISS	SPCC285.12
GO:0005688	U6 snRNP	SPBC1861.04c	RNA-binding protein Prp24	ISS	SPBC1861.04c
GO:0005697	telomerase holoenzyme complex	est1	telomerase regulator Est1	ISS	SPBC2D10.13
GO:0005697	telomerase holoenzyme complex	ter1	telomerase RNA	IDA	SPNCRNA.214
GO:0005697	telomerase holoenzyme complex	trt1	telomerase reverse transcriptase 1 protein Trt1	IDA	SPBC29A3.14c
GO:0005732	small nucleolar ribonucleoprotein complex	cbf5	pseudouridylate synthase Cbf5	ISS	SPAC29A4.04c
GO:0005732	small nucleolar ribonucleoprotein complex	gar1	snoRNP pseudouridylase box H/ACA snoRNP complex protein Gar1	IGI	SPBC20F10.01
GO:0005732	small nucleolar ribonucleoprotein complex	gar2	nucleolar protein required for rRNA processing	ISS	SPAC140.02
GO:0005732	small nucleolar ribonucleoprotein complex	imp3	U3 snoRNP-associated protein Imp3	ISS	SPAC19D5.05c
GO:0005732	small nucleolar ribonucleoprotein complex	lsm2	U6 snRNP-associated protein core protein	ISS	SPCC1620.01c
GO:0005732	small nucleolar ribonucleoprotein complex	lsm3	U6 snRNP-associated protein Lsm3	ISS	SPBC9B6.05c
GO:0005732	small nucleolar ribonucleoprotein complex	lsm4	U6 snRNP-associated protein Lsm4	ISS	SPBC30D10.06
GO:0005732	small nucleolar ribonucleoprotein complex	lsm5	U6 snRNP-associated protein Lsm5	ISS	SPBC20F10.09
GO:0005732	small nucleolar ribonucleoprotein complex	mrp1	RNAse MRP	ISS	SPNCRNA.82
GO:0005732	small nucleolar ribonucleoprotein complex	nhp2	box H/ACA snoRNP complex subunit Nhp2	IGI	SPAC1782.10c
GO:0005732	small nucleolar ribonucleoprotein complex	nop10	snoRNP pseudouridylase box H/ACA snoRNP complex protein	ISS	SPAP27G11.13c
GO:0005732	small nucleolar ribonucleoprotein complex	pop7	RNAseP RNAse MRP subunit Pop7	ISS	SPBP8B7.01c
GO:0005732	small nucleolar ribonucleoprotein complex	pop8	RNase P and RNase MRP subunit Pop8	ISS	SPBC1709.20
GO:0005732	small nucleolar ribonucleoprotein complex	sno52	small nucleolar RNA R52	ISS	SPSNORNA.29
GO:0005732	small nucleolar ribonucleoprotein complex	snoR61	small nucleolar RNA snR61	ISS	SPNCRNA.445
GO:0005732	small nucleolar ribonucleoprotein complex	snR30	small nucleolar RNA U17	NAS	SPSNORNA.20
GO:0005732	small nucleolar ribonucleoprotein complex	SPAC18B11.06	U3 snoRNP-associated protein Lcp5	ISS	SPAC18B11.06
GO:0005732	small nucleolar ribonucleoprotein complex	SPAC18G6.06	U3 snoRNP-associated protein Utp11	ISS	SPAC18G6.06
GO:0005732	small nucleolar ribonucleoprotein complex	SPAC23C11.03	U3 snoRNP-associated protein Mpp1	ISS	SPAC23C11.03
GO:0005732	small nucleolar ribonucleoprotein complex	SPAC25B8.16	RNase P and RNase MRP subunit	ISS	SPAC25B8.16
GO:0005732	small nucleolar ribonucleoprotein complex	SPAC323.08	ribonuclease MRP complex subunit	ISS	SPAC323.08
GO:0005732	small nucleolar ribonucleoprotein complex	SPAC3A12.04c	RNase P and RNase MRP subunit p30	ISS	SPAC3A12.04c
GO:0005732	small nucleolar ribonucleoprotein complex	SPAC4F8.04	Brix domain protein Rpf1	ISS	SPAC4F8.04
GO:0005732	small nucleolar ribonucleoprotein complex	SPAC57A7.06	U3 snoRNP protein Utp14	ISS	SPAC57A7.06
GO:0005732	small nucleolar ribonucleoprotein complex	SPAC926.08c	Brix domain protein Rpf2	ISS	SPAC926.08c
GO:0005732	small nucleolar ribonucleoprotein complex	SPAC959.03c	U3 snoRNP-associated protein Utp7	ISS	SPAC959.03c
GO:0005732	small nucleolar ribonucleoprotein complex	SPBC1703.01c	RNase P and RNase MRP subunit	ISS	SPBC1703.01c
GO:0005732	small nucleolar ribonucleoprotein complex	SPBC244.02c	U3 snoRNP-associated protein Utp6	ISS	SPBC244.02c
GO:0005732	small nucleolar ribonucleoprotein complex	SPBC646.10c	U3 snoRNP protein Nop56	ISS	SPBC646.10c
GO:0005732	small nucleolar ribonucleoprotein complex	SPBC713.04c	U3 snoRNP-associated protein Utp1	ISS	SPBC713.04c
GO:0005732	small nucleolar ribonucleoprotein complex	SPBP8B7.10c	U3 snoRNP-associated protein Utp16	ISS	SPBP8B7.10c
GO:0005732	small nucleolar ribonucleoprotein complex	SPCC1672.07	U3 snoRNP-associated protein Utp21	ISS	SPCC1672.07
GO:0005732	small nucleolar ribonucleoprotein complex	SPCC16C4.05	RNase P and RNase MRP subunit	ISS	SPCC16C4.05
GO:0005732	small nucleolar ribonucleoprotein complex	SPCC16C4.19	RNase MRP subunit	ISS	SPCC16C4.19
GO:0005732	small nucleolar ribonucleoprotein complex	SPCC830.09c	RNase P and RNase MRP subunit	ISS	SPCC830.09c
GO:0005732	small nucleolar ribonucleoprotein complex	utp13	U3 snoRNP-associated protein Utp13	ISS	SPCC16A11.02
GO:0005736	DNA-directed RNA polymerase I complex	ker1	DNA-directed RNA polymerase I complex subunit Ker1	IDA	SPBC1718.03
GO:0005736	DNA-directed RNA polymerase I complex	nuc1	DNA-directed RNA polymerase I complex large subunit Nuc1	ISS	SPBC4C3.05c
GO:0005736	DNA-directed RNA polymerase I complex	rpa12	DNA-directed RNA polymerase complex I subunit Rpa12	IGI	SPCC1259.03
GO:0005736	DNA-directed RNA polymerase I complex	rpa2	DNA-directed RNA polymerase I complex subunit Rpa2	ISS	SPBP23A10.07
GO:0005736	DNA-directed RNA polymerase I complex	rpa34	DNA-directed RNA polymerase I complex subunit Rpa34	ISS	SPBC11G11.05
GO:0005736	DNA-directed RNA polymerase I complex	rpa43	DNA-directed RNA polymerase I complex subunit Rpa43	TAS	SPBC3B9.07c
GO:0005736	DNA-directed RNA polymerase I complex	rpa49	DNA-directed RNA polymerase I complex subunit Rpa49	ISS	SPAC2F3.03c
GO:0005736	DNA-directed RNA polymerase I complex	rpb10	DNA-directed RNA polymerase I, II, and III subunit Rpb10	IGI	SPAC1B3.12c
GO:0005736	DNA-directed RNA polymerase I complex	rpb5	DNA-directed RNA polymerase I, II and III subunit Rpb5	IGI	SPAC23C4.15
GO:0005736	DNA-directed RNA polymerase I complex	rpb6	DNA-directed RNA polymerase I, II and III subunit Rpb6	IGI	SPCC1020.04c
GO:0005736	DNA-directed RNA polymerase I complex	rpb8	DNA-directed RNA polymerase I, II and III subunit Rpb8	IDA	SPBC14C8.12
GO:0005736	DNA-directed RNA polymerase I complex	rpc10	DNA-directed RNA polymerase I, II and III subunit Rpc10	IGI	SPBC19C2.03
GO:0005736	DNA-directed RNA polymerase I complex	rpc19	DNA-directed RNA polymerase I and III subunit Rpc19	IGI	SPAC1687.01
GO:0005736	DNA-directed RNA polymerase I complex	rpc40	DNA-directed RNA polymerase I and III subunit Rpc40	IGI	SPBC1289.07c
GO:0005742	mitochondrial outer membrane translocase complex	SPBC19G7.19	mitochondrial outer membrane translocase complex Tom5	ISS	SPBC19G7.19
GO:0005742	mitochondrial outer membrane translocase complex	tom20	mitochondrial TOM complex subunit Tom20	ISS	SPAC6F12.07
GO:0005742	mitochondrial outer membrane translocase complex	tom22	mitochondrial TOM complex subunit Tom22	ISS	SPAC17H9.16
GO:0005742	mitochondrial outer membrane translocase complex	tom40	mitochondrial TOM complex subunit Tom40	ISS	SPBC27B12.13
GO:0005742	mitochondrial outer membrane translocase complex	tom70	mitochondrial TOM complex subunit Tom70	ISS	SPAC6B12.12
GO:0005742	mitochondrial outer membrane translocase complex	tom7	mitochondrial TOM complex subunit Tom7	ISS	SPBC27B12.10c
GO:0005744	mitochondrial inner membrane presequence translocase complex	mge1	mitochondrial GrpE domain chaperone protein	ISS	SPBC3B9.19
GO:0005744	mitochondrial inner membrane presequence translocase complex	pam17	TIM23 translocase complex-associated motor subunit Pam17	ISS	SPAC167.04
GO:0005744	mitochondrial inner membrane presequence translocase complex	SPAC24H6.02c	TIM23 translocase complex subunit Tim15	NAS	SPAC24H6.02c
GO:0005744	mitochondrial inner membrane presequence translocase complex	ssc1	mitochondrial heat shock protein Hsp70	IDA	SPAC664.11
GO:0005744	mitochondrial inner membrane presequence translocase complex	tim14	TIM23 translocase complex subunit Tim14	ISS	SPAC824.06
GO:0005744	mitochondrial inner membrane presequence translocase complex	tim16	TIM23 translocase complex subunit Tim16	ISS	SPBC713.10
GO:0005744	mitochondrial inner membrane presequence translocase complex	tim17	TIM23 translocase complex subunit Tim17	ISS	SPAC3A12.16c
GO:0005744	mitochondrial inner membrane presequence translocase complex	tim21	TIM23 translocase complex subunit Tim21	ISS	SPBC1289.09
GO:0005744	mitochondrial inner membrane presequence translocase complex	tim23	TIM23 translocase complex subunit Tim23	ISS	SPCC16A11.09c
GO:0005744	mitochondrial inner membrane presequence translocase complex	tim44	TIM23 translocase complex subunit Tim44	ISS	SPBC14C8.02
GO:0005744	mitochondrial inner membrane presequence translocase complex	tim50	TIM23 translocase complex subunit Tim50	ISS	SPBC17A3.01c
GO:0005744	mitochondrial inner membrane presequence translocase complex	ypt71	GTPase Ypt71	IDA	SPAPB1A10.10c
GO:0005745	m-AAA complex	yta12	mitochondrial m-AAA protease Yta12	ISS	SPBC543.09
GO:0005747	mitochondrial respiratory chain complex I	SPAC11E3.12	conserved eukaryotic protein	ISS	SPAC11E3.12
GO:0005749	mitochondrial respiratory chain complex II	sdh1	succinate dehydrogenase Sdh1	ISS	SPAC1556.02c
GO:0005749	mitochondrial respiratory chain complex II	sdh2	succinate dehydrogenase	ISS	SPAC140.01
GO:0005749	mitochondrial respiratory chain complex II	sdh3	succinate dehydrogenase	ISS	SPCC330.12c
GO:0005749	mitochondrial respiratory chain complex II	sdh4	TIM22 inner membrane protein import complex anchor subunit Tim18	ISS	SPBP23A10.16
GO:0005749	mitochondrial respiratory chain complex II	SPAC12B10.06c	succinate dehydrogenase subunit Emi5	ISS	SPAC12B10.06c
GO:0005750	mitochondrial respiratory chain complex III	cob1	cytochrome b, Cob1	TAS	SPMIT.05
GO:0005750	mitochondrial respiratory chain complex III	cyt1	cytochrome c1 Cyt1	ISS	SPBC29A3.18
GO:0005750	mitochondrial respiratory chain complex III	qcr10	Reiske ISP-associated protein, ubiquinol-cytochrome-c reductase complex subunit Qcr10	ISS	SPBP4H10.08
GO:0005750	mitochondrial respiratory chain complex III	qcr1	mitochondrial processing peptidase	ISS	SPBP23A10.15c
GO:0005750	mitochondrial respiratory chain complex III	qcr2	ubiquinol-cytochrome-c reductase complex core protein Qcr2	ISS	SPCC613.10
GO:0005750	mitochondrial respiratory chain complex III	qcr6	ubiquinol-cytochrome-c reductase complex subunit 8, hinge protein	ISS	SPBC16C6.08c
GO:0005750	mitochondrial respiratory chain complex III	qcr7	ubiquinol-cytochrome-c reductase complex subunit 6	ISS	SPCC737.02c
GO:0005750	mitochondrial respiratory chain complex III	qcr8	ubiquinol-cytochrome-c reductase complex subunit 7	IC	SPAC1782.07
GO:0005750	mitochondrial respiratory chain complex III	qcr9	ubiquinol-cytochrome-c reductase complex subunit 9	ISS	SPCC1682.01
GO:0005750	mitochondrial respiratory chain complex III	rip1	ubiquinol-cytochrome-c reductase complex subunit 5	IGI	SPBC16H5.06
GO:0005751	mitochondrial respiratory chain complex IV	cox12	cytochrome c oxidase subunit VIb	ISS	SPCC1442.08c
GO:0005751	mitochondrial respiratory chain complex IV	cox13	cytochrome c oxidase subunit VIa	ISS	SPCC1739.09c
GO:0005751	mitochondrial respiratory chain complex IV	cox1	cytochrome c oxidase 1	ISS	SPMIT.01
GO:0005751	mitochondrial respiratory chain complex IV	cox2	cytochrome c oxidase 2	ISS	SPMIT.11
GO:0005751	mitochondrial respiratory chain complex IV	cox3	cytochrome c oxidase 3	ISS	SPMIT.04
GO:0005751	mitochondrial respiratory chain complex IV	cox4	cytochrome c oxidase subunit IV	ISS	SPAC1296.02
GO:0005751	mitochondrial respiratory chain complex IV	cox5	cytochrome c oxidase subunit V	ISS	SPCC338.10c
GO:0005751	mitochondrial respiratory chain complex IV	cox6	cytochrome c oxidase subunit VI	ISS	SPAC1B2.04
GO:0005751	mitochondrial respiratory chain complex IV	cox7	cytochrome c oxidase subunit VII Cox7	ISS	SPBC2F12.17
GO:0005751	mitochondrial respiratory chain complex IV	cox8	cytochrome c oxidase subunit VIII	ISS	SPAC24C9.16c
GO:0005751	mitochondrial respiratory chain complex IV	cox9	cytochrome c oxidase subunit VIIa	ISS	SPCC1259.05c
GO:0005753	mitochondrial proton-transporting ATP synthase complex	atp14	F1-ATPase subunit H	ISS	SPBC29A3.10c
GO:0005753	mitochondrial proton-transporting ATP synthase complex	atp15	F0-ATPase epsilon subunit	ISS	SPBC31F10.15c
GO:0005753	mitochondrial proton-transporting ATP synthase complex	atp16	F1-ATPase delta subunit	ISS	SPBC13E7.04
GO:0005753	mitochondrial proton-transporting ATP synthase complex	atp17	F0-ATPase subunit F	ISS	SPBC1604.11
GO:0005753	mitochondrial proton-transporting ATP synthase complex	atp18	F0-ATPase subunit J	ISS	SPAC23C4.11
GO:0005753	mitochondrial proton-transporting ATP synthase complex	atp19	F0-ATPase subunit K	ISS	SPAC25H1.10c
GO:0005753	mitochondrial proton-transporting ATP synthase complex	atp1	F1-ATPase alpha subunit	TAS	SPAC14C4.14
GO:0005753	mitochondrial proton-transporting ATP synthase complex	atp20	F0-ATPase subunit G	ISS	SPAC22F3.07c
GO:0005753	mitochondrial proton-transporting ATP synthase complex	atp2	F1-ATPase beta subunit Atp2	IGI	SPAC222.12c
GO:0005753	mitochondrial proton-transporting ATP synthase complex	atp3	F1-ATPase gamma subunit	ISS	SPBC1734.13
GO:0005753	mitochondrial proton-transporting ATP synthase complex	atp4	F0-ATPase subunit	ISS	SPBC1604.07
GO:0005753	mitochondrial proton-transporting ATP synthase complex	atp5	F0-ATPase delta subunit	ISS	SPCC1840.06
GO:0005753	mitochondrial proton-transporting ATP synthase complex	atp6	F0-ATPase subunit 6	ISS	SPMIT.07
GO:0005753	mitochondrial proton-transporting ATP synthase complex	atp7	F0-ATPase subunit D	ISS	SPBC29A10.13
GO:0005753	mitochondrial proton-transporting ATP synthase complex	atp8	F0-ATPase subunit 8	ISS	SPMIT.09
GO:0005753	mitochondrial proton-transporting ATP synthase complex	atp9	F0-ATPase subunit 9	ISS	SPMIT.10
GO:0005753	mitochondrial proton-transporting ATP synthase complex	SPCC70.02c	mitochondrial ATPase inhibitor	ISS	SPCC70.02c
GO:0005753	mitochondrial proton-transporting ATP synthase complex	tim11	F0-ATPase subunit E	ISS	SPBC106.05c
GO:0005754	mitochondrial proton-transporting ATP synthase, catalytic core	atp1	F1-ATPase alpha subunit	TAS	SPAC14C4.14
GO:0005754	mitochondrial proton-transporting ATP synthase, catalytic core	atp2	F1-ATPase beta subunit Atp2	IGI	SPAC222.12c
GO:0005756	mitochondrial proton-transporting ATP synthase, central stalk	atp15	F0-ATPase epsilon subunit	ISS	SPBC31F10.15c
GO:0005756	mitochondrial proton-transporting ATP synthase, central stalk	atp16	F1-ATPase delta subunit	ISS	SPBC13E7.04
GO:0005756	mitochondrial proton-transporting ATP synthase, central stalk	atp3	F1-ATPase gamma subunit	ISS	SPBC1734.13
GO:0005762	mitochondrial large ribosomal subunit	img1	mitochondrial ribosomal protein subunit L19	ISS	SPAC343.02
GO:0005762	mitochondrial large ribosomal subunit	img2	mitochondrial ribosomal protein subunit Img2	ISS	SPAC3H8.03
GO:0005762	mitochondrial large ribosomal subunit	mrp20	mitochondrial ribosomal protein subunit L23	ISS	SPAC31A2.08
GO:0005762	mitochondrial large ribosomal subunit	mrp7	mitochondrial ribosomal protein subunit L27	ISS	SPAP19A11.05c
GO:0005762	mitochondrial large ribosomal subunit	mrpl10	mitochondrial ribosomal protein subunit L15	ISS	SPBC9B6.06
GO:0005762	mitochondrial large ribosomal subunit	mrpl11	mitochondrial ribosomal protein subunit L11	ISS	SPAC31A2.03
GO:0005762	mitochondrial large ribosomal subunit	mrpl16	mitochondrial ribosomal protein subunit L16	ISS	SPBC1105.03c
GO:0005762	mitochondrial large ribosomal subunit	mrpl17	mitochondrial ribosomal protein subunit L17	ISS	SPCC126.05c
GO:0005762	mitochondrial large ribosomal subunit	mrpl19	mitochondrial ribosomal protein subunit L19	ISS	SPAC1486.07c
GO:0005762	mitochondrial large ribosomal subunit	mrpl22	mitochondrial ribosomal protein subunit L22	ISS	SPCC1739.02c
GO:0005762	mitochondrial large ribosomal subunit	mrpl23	mitochondrial ribosomal protein subunit L13	ISS	SPBC16G5.04
GO:0005762	mitochondrial large ribosomal subunit	mrpl24	mitochondrial ribosomal protein subunit L28	ISS	SPBC14C8.10
GO:0005762	mitochondrial large ribosomal subunit	mrpl25	mitochondrial ribosomal protein subunit L25	ISS	SPAC1952.14c
GO:0005762	mitochondrial large ribosomal subunit	mrpl28	mitochondrial ribosomal protein subunit L28	ISS	SPAC4F8.05c
GO:0005762	mitochondrial large ribosomal subunit	mrpl31	mitochondrial ribosomal protein subunit L31	ISS	SPCC16A11.11
GO:0005762	mitochondrial large ribosomal subunit	mrpl32	mitochondrial ribosomal protein subunit L32	ISS	SPBC1604.13c
GO:0005762	mitochondrial large ribosomal subunit	mrpl33	mitochondrial ribosomal protein subunit YmL33	ISS	SPCC1919.08c
GO:0005762	mitochondrial large ribosomal subunit	mrpl37	mitochondrial ribosomal protein subunit L37	ISS	SPCC645.09
GO:0005762	mitochondrial large ribosomal subunit	mrpl38	mitochondrial ribosomal protein subunit L38	ISS	SPBC887.07
GO:0005762	mitochondrial large ribosomal subunit	mrpl39	mitochondrial ribosomal protein subunit L39	ISS	SPBC4F6.08c
GO:0005762	mitochondrial large ribosomal subunit	mrpl3	mitochondrial ribosomal protein subunit L3	ISS	SPBC3B9.14c
GO:0005762	mitochondrial large ribosomal subunit	mrpl40	mitochondrial ribosomal protein subunit L40	ISS	SPAC4F8.02c
GO:0005762	mitochondrial large ribosomal subunit	mrpl44	mitochondrial ribosomal protein subunit l44	ISS	SPBC56F2.14
GO:0005762	mitochondrial large ribosomal subunit	mrpl4	mitochondrial ribosomal protein subunit L4	ISS	SPCC4G3.06c
GO:0005762	mitochondrial large ribosomal subunit	mrpl51	mitochondrial ribosomal protein subunit L51	ISS	SPBC19C2.12
GO:0005762	mitochondrial large ribosomal subunit	mrpl6	mitochondrial ribosomal protein subunit L16	ISS	SPAC12G12.08
GO:0005762	mitochondrial large ribosomal subunit	mrpl7	mitochondrial ribosomal protein subunit L7	ISS	SPBC2F12.02c
GO:0005762	mitochondrial large ribosomal subunit	mrpl8	mitochondrial ribosomal protein subunit L8	ISS	SPBC1271.13
GO:0005762	mitochondrial large ribosomal subunit	mrpl9	mitochondrial ribosomal protein subunit L9	ISS	SPAC644.17c
GO:0005762	mitochondrial large ribosomal subunit	rml2	mitochondrial ribosomal protein subunit L2	ISS	SPCC16C4.15
GO:0005762	mitochondrial large ribosomal subunit	SPAC1610.02c	mitochondrial ribosomal protein subunit L1	ISS	SPAC1610.02c
GO:0005762	mitochondrial large ribosomal subunit	SPAC3A12.19	mitochondrial ribosomal protein subunit L27	ISS	SPAC3A12.19
GO:0005762	mitochondrial large ribosomal subunit	SPBC1539.01c	mitochondrial ribosomal protein subunit L15	ISS	SPBC1539.01c
GO:0005762	mitochondrial large ribosomal subunit	SPBC21C3.04c	mitochondrial ribosomal protein subunit L34	ISS	SPBC21C3.04c
GO:0005762	mitochondrial large ribosomal subunit	SPBC2D10.08c	mitochondrial ribosomal protein subunit Yml6	ISS	SPBC2D10.08c
GO:0005762	mitochondrial large ribosomal subunit	SPBC2F12.10	mitochondrial ribosomal protein subunit L35	ISS	SPBC2F12.10
GO:0005762	mitochondrial large ribosomal subunit	SPBC83.06c	mitochondrial ribosomal protein subunit L36, Rtc6	ISS	SPBC83.06c
GO:0005762	mitochondrial large ribosomal subunit	SPBP4H10.15	aconitate hydratase/mitochondrial ribosomal protein subunit L49, fusion protein	ISS	SPBP4H10.15
GO:0005762	mitochondrial large ribosomal subunit	SPCC1393.11	mitochondrial ribosomal protein subunit L20	ISS	SPCC1393.11
GO:0005762	mitochondrial large ribosomal subunit	SPCC1442.19	mitochondrial ribosomal protein Mrp49	ISS	SPCC1442.19
GO:0005762	mitochondrial large ribosomal subunit	SPCC4B3.09c	mitochondrial ribosomal protein subunit L12	ISS	SPCC4B3.09c
GO:0005762	mitochondrial large ribosomal subunit	SPCC777.17c	mitochondrial ribosomal protein subunit L9	ISS	SPCC777.17c
GO:0005762	mitochondrial large ribosomal subunit	tam9	mitochondrial ribosomal protein subunit L36, MrpL36/YmL36	ISS	SPBC1711.18
GO:0005763	mitochondrial small ribosomal subunit	bot1	mitochondrial ribosomal protein subunit S35	IDA	SPBC14C8.16c
GO:0005763	mitochondrial small ribosomal subunit	cox1101	fusion cytochrome c oxidase assembly protein Cox1101, mitochondrial ribosomal protein Rsm22	ISS	SPAC1420.04c
GO:0005763	mitochondrial small ribosomal subunit	cox1102	fusion cytochrome c oxidase assembly protein Cox1102, mitochondrial ribosomal protein Rsm2202	ISS	SPAC19B12.13
GO:0005763	mitochondrial small ribosomal subunit	mrp10	mitochondrial ribosomal protein subunit Mrp10	ISS	SPAC24C9.13c
GO:0005763	mitochondrial small ribosomal subunit	mrp17	mitochondrial ribosomal protein subunit Mrp17	ISS	SPAC343.08c
GO:0005763	mitochondrial small ribosomal subunit	mrp21	mitochondrial ribosomal protein subunit Mrp21	ISS	SPBC839.09c
GO:0005763	mitochondrial small ribosomal subunit	mrp2	mitochondrial ribosomal protein subunit S14	ISS	SPAC23H3.07c
GO:0005763	mitochondrial small ribosomal subunit	mrp4	mitochondrial ribosomal protein subunit S2	ISS	SPAC24C9.10c
GO:0005763	mitochondrial small ribosomal subunit	mrp51	mitochondrial ribosomal protein subunit L51-b	ISS	SPAC23A1.18c
GO:0005763	mitochondrial small ribosomal subunit	mrps16	mitochondrial ribosomal protein subunit S16	ISS	SPBC354.06
GO:0005763	mitochondrial small ribosomal subunit	mrps17	mitochondrial ribosomal protein subunit S17	ISS	SPBC409.14c
GO:0005763	mitochondrial small ribosomal subunit	mrps18	mitochondrial ribosomal protein subunit S18	ISS	SPAC1B3.18c
GO:0005763	mitochondrial small ribosomal subunit	mrps28	mitochondrial ribosomal protein subunit S28	ISS	SPBC11B10.04c
GO:0005763	mitochondrial small ribosomal subunit	mrps5	mitochondrial ribosomal protein subunit S5	ISS	SPAC4G9.17c
GO:0005763	mitochondrial small ribosomal subunit	mrps8	mitochondrial ribosomal protein subunit S8	ISS	SPCC736.10c
GO:0005763	mitochondrial small ribosomal subunit	mug178	mitochondrial ribosomal protein subunit L51-b	ISS	SPBC2G2.07c
GO:0005763	mitochondrial small ribosomal subunit	nam9	mitochondrial ribosomal protein subunit S4	ISS	SPBC13G1.01c
GO:0005763	mitochondrial small ribosomal subunit	rsm10	mitochondrial ribosomal protein subunit S10	ISS	SPBC211.01
GO:0005763	mitochondrial small ribosomal subunit	rsm18	mitochondrial ribosomal protein subunit S18	ISS	SPCC18B5.04
GO:0005763	mitochondrial small ribosomal subunit	rsm19	mitochondrial ribosomal protein subunit S19	ISS	SPAC1751.02c
GO:0005763	mitochondrial small ribosomal subunit	rsm23	mitochondrial ribosomal protein subunit S23	ISS	SPBC29A3.15c
GO:0005763	mitochondrial small ribosomal subunit	rsm24	mitochondrial ribosomal protein subunit S24	ISS	SPAC2F7.15
GO:0005763	mitochondrial small ribosomal subunit	rsm25	mitochondrial ribosomal protein subunit Rsm25	ISS	SPBC16A3.04
GO:0005763	mitochondrial small ribosomal subunit	rsm27	mitochondrial ribosomal protein subunit S27	ISS	SPBC30D10.12c
GO:0005763	mitochondrial small ribosomal subunit	SPAC16E8.10c	mitochondrial ribosomal protein subunit S7	ISS	SPAC16E8.10c
GO:0005763	mitochondrial small ribosomal subunit	SPAC29A4.03c	mitochondrial ribosomal protein subunit Mrps9	ISS	SPAC29A4.03c
GO:0005763	mitochondrial small ribosomal subunit	SPAC4F8.06	mitochondrial ribosomal protein subunit S12	ISS	SPAC4F8.06
GO:0005763	mitochondrial small ribosomal subunit	SPBC16A3.14	mitochondrial ribosomal protein subunit S26	ISS	SPBC16A3.14
GO:0005763	mitochondrial small ribosomal subunit	SPBC3H7.04	mitochondrial ribosomal protein subunit S26	ISS	SPBC3H7.04
GO:0005763	mitochondrial small ribosomal subunit	SPCC1795.07	mitochondrial ribosomal protein subunit S37	ISS	SPCC1795.07
GO:0005763	mitochondrial small ribosomal subunit	SPMIT.08	mitochondrial ribosomal small subunit	ISS	SPMIT.08
GO:0005763	mitochondrial small ribosomal subunit	ymr31	mitochondrial ribosomal protein Ymr1	ISS	SPBC21B10.14
GO:0005784	Sec61 translocon complex	sbh1	translocon beta subunit Sbh1	ISS	SPBC2G2.03c
GO:0005784	Sec61 translocon complex	sec61	translocon alpha subunit Sec61	ISS	SPBC354.02c
GO:0005784	Sec61 translocon complex	SPBC19G7.17	translocon subunit Sec61 homolog	ISS	SPBC19G7.17
GO:0005784	Sec61 translocon complex	sss1	translocon gamma subunit Sss1	ISS	SPAC4G8.02c
GO:0005785	signal recognition particle receptor complex	SPBC3B9.03	signal recognition particle receptor alpha subunit Srp101	ISS	SPBC3B9.03
GO:0005785	signal recognition particle receptor complex	srp102	signal recognition particle receptor beta subunit Srp102	ISS	SPAC23H4.07c
GO:0005786	signal recognition particle, endoplasmic reticulum targeting	sec65	signal recognition particle subunit Sec65	ISS	SPCC126.15c
GO:0005786	signal recognition particle, endoplasmic reticulum targeting	SPAC17H9.07	signal recognition particle subunit Srp21	ISS	SPAC17H9.07
GO:0005786	signal recognition particle, endoplasmic reticulum targeting	srp14	signal recognition particle subunit Srp14	ISS	SPAC19B12.09
GO:0005786	signal recognition particle, endoplasmic reticulum targeting	srp54	signal recognition particle subunit Srp54	IDA	SPCC188.06c
GO:0005786	signal recognition particle, endoplasmic reticulum targeting	srp68	signal recognition particle subunit	ISS	SPCC1682.05c
GO:0005786	signal recognition particle, endoplasmic reticulum targeting	srp72	signal recognition particle subunit Srp72	ISS	SPCC320.10
GO:0005786	signal recognition particle, endoplasmic reticulum targeting	srp7	7SL signal recognition particle component	IDA	SPNCRNA.98
GO:0005786	signal recognition particle, endoplasmic reticulum targeting	srp7	7SL signal recognition particle component	IMP	SPNCRNA.98
GO:0005787	signal peptidase complex	new19	signal peptidase complex subunit Spc1	ISS	SPBC887.22
GO:0005787	signal peptidase complex	sec11	signal peptidase subunit Sec11	ISS	SPBC1685.03
GO:0005787	signal peptidase complex	spc2	signal peptidase subunit Spc2	ISS	SPAC1071.04c
GO:0005787	signal peptidase complex	spc3	signal peptidase subunit Spc3	ISS	SPAC56F8.11
GO:0005828	kinetochore microtubule	mal3	EB1 family Mal3	IDA	SPAC18G6.15
GO:0005832	chaperonin-containing T-complex	cct1	chaperonin-containing T-complex alpha subunit Cct1	IDA	SPBC12D12.03
GO:0005832	chaperonin-containing T-complex	cct2	chaperonin-containing T-complex beta subunit Cct2	IDA	SPAC1D4.04
GO:0005832	chaperonin-containing T-complex	cct3	chaperonin-containing T-complex gamma subunit Cct3	IDA	SPBC1A4.08c
GO:0005832	chaperonin-containing T-complex	cct4	chaperonin-containing T-complex delta subunit Cct4	IDA	SPBC106.06
GO:0005832	chaperonin-containing T-complex	cct5	chaperonin-containing T-complex epsilon subunit Cct5	IDA	SPAC1420.02c
GO:0005832	chaperonin-containing T-complex	cct6	chaperonin-containing T-complex zeta subunit Cct6	IDA	SPBC646.11
GO:0005832	chaperonin-containing T-complex	cct7	chaperonin-containing T-complex eta subunit Cct7	IDA	SPBC25H2.12c
GO:0005832	chaperonin-containing T-complex	cct8	chaperonin-containing T-complex theta subunit Cct8	IDA	SPBC337.05c
GO:0005834	heterotrimeric G-protein complex	git11	heterotrimeric G protein gamma subunit Git11	TAS	SPBC215.04
GO:0005834	heterotrimeric G-protein complex	git5	heterotrimeric G protein beta subunit Git5	TAS	SPBC32H8.07
GO:0005834	heterotrimeric G-protein complex	gnr1	heterotrimeric G protein beta subunit Gnr1	IPI	SPCC1020.09
GO:0005834	heterotrimeric G-protein complex	gpa1	G-protein alpha subunit	NAS	SPBC24C6.06
GO:0005834	heterotrimeric G-protein complex	gpa2	heterotrimeric G protein alpha-2 subunit Gpa2	TAS	SPAC23H3.13c
GO:0005835	fatty acid synthase complex	fas1	fatty acid synthase beta subunit Fas1	IDA	SPAC926.09c
GO:0005835	fatty acid synthase complex	fas2	fatty acid synthase alpha subunit Lsd1	IDA	SPAC4A8.11c
GO:0005838	proteasome regulatory particle	dss1	mRNA export protein Dss1	IDA	SPAC3G6.02
GO:0005838	proteasome regulatory particle	mts4	19S proteasome regulatory subunit Mts4	ISS	SPBP19A11.03c
GO:0005838	proteasome regulatory particle	rpn10	19S proteasome regulatory subunit Rpn10	ISS	SPAC637.10c
GO:0005838	proteasome regulatory particle	rpn12	19S proteasome regulatory subunit Rpn12	ISS	SPBC16G5.01
GO:0005838	proteasome regulatory particle	rpn1301	19S proteasome regulatory subunit Rpn13a	ISS	SPBC342.04
GO:0005838	proteasome regulatory particle	rpn1302	19S proteasome regulatory subunit Rpn13b	ISS	SPCC16A11.16c
GO:0005838	proteasome regulatory particle	rpn2	19S proteasome regulatory subunit Rpn2	ISS	SPBC17D11.07c
GO:0005838	proteasome regulatory particle	rpn3	19S proteasome regulatory subunit Rpn3	ISS	SPBC119.01
GO:0005838	proteasome regulatory particle	rpn6	19S proteasome regulatory subunit Rpn6	ISS	SPAC23G3.11
GO:0005838	proteasome regulatory particle	rpn7	19S proteasome regulatory subunit Rpn7	ISS	SPBC582.07c
GO:0005838	proteasome regulatory particle	rpn8	19S proteasome regulatory subunit Rpn8	ISS	SPCC1682.10
GO:0005838	proteasome regulatory particle	rpn9	19S proteasome regulatory subunit Rpn9	ISS	SPAC607.05
GO:0005838	proteasome regulatory particle	rpt1	19S proteasome regulatory subunit Rpt1	ISS	SPBC16C6.07c
GO:0005838	proteasome regulatory particle	rpt2	19S proteasome regulatory subunit Rpt2	IGI	SPBC4.07c
GO:0005838	proteasome regulatory particle	rpt3	19S proteasome regulatory subunit Rpt3	ISS	SPCC576.10c
GO:0005838	proteasome regulatory particle	rpt4	19S proteasome regulatory subunit Rpt4	ISS	SPCC1682.16
GO:0005838	proteasome regulatory particle	rpt5	19S proteasome regulatory subunit Rpt5	ISS	SPAC3A11.12c
GO:0005838	proteasome regulatory particle	rpt6	19S proteasome regulatory subunit Rpt6	ISS	SPBC23G7.12c
GO:0005838	proteasome regulatory particle	SPAC6C3.08	proteasome regulatory particle, gankyrin	ISS	SPAC6C3.08
GO:0005839	proteasome core complex	pam1	20S proteasome component beta 6	ISS	SPAC22F8.06
GO:0005839	proteasome core complex	pre10	20S proteasome component alpha 7, Pre10	ISS	SPCC1795.04c
GO:0005839	proteasome core complex	pre3	20S proteasome component beta 1 Pre3	ISS	SPBC4C3.10c
GO:0005839	proteasome core complex	pre6	20S proteasome component alpha 4 Pre6	IDA	SPBC106.16
GO:0005839	proteasome core complex	pre8	20S proteasome component alpha 2, Pre8	ISS	SPCC1442.06
GO:0005839	proteasome core complex	pts1	20S proteasome component beta 5	ISS	SPAC4A8.13c
GO:0005839	proteasome core complex	pup1	20S proteasome component beta 2	ISS	SPAC23D3.07
GO:0005839	proteasome core complex	pup2	20S proteasome component alpha 5, Pup2	ISS	SPAC323.02c
GO:0005839	proteasome core complex	pup3	20S proteasome component beta 3, Pup3	ISS	SPCC63.12c
GO:0005839	proteasome core complex	SPAC13C5.01c	20S proteasome component alpha 3	ISS	SPAC13C5.01c
GO:0005839	proteasome core complex	SPAC31A2.04c	20S proteasome component beta 4	ISS	SPAC31A2.04c
GO:0005839	proteasome core complex	SPAC6G10.04c	20S proteasome component alpha 6 subunit Pre5	ISS	SPAC6G10.04c
GO:0005839	proteasome core complex	SPBC577.10	20S proteasome component beta 7	ISS	SPBC577.10
GO:0005839	proteasome core complex	SPBC646.16	20S proteasome component alpha 1	ISS	SPBC646.16
GO:0005845	mRNA cap binding complex	dcp1	mRNA decapping complex regulatory subunit Dcp1	IDA	SPBC3B9.21
GO:0005845	mRNA cap binding complex	dcp1	mRNA decapping complex regulatory subunit Dcp1	IGI	SPBC3B9.21
GO:0005845	mRNA cap binding complex	dcp2	mRNA decapping complex catalytic subunit Dcp2	IDA	SPAC19A8.12
GO:0005845	mRNA cap binding complex	dcp2	mRNA decapping complex catalytic subunit Dcp2	IGI	SPAC19A8.12
GO:0005845	mRNA cap binding complex	lsm1	mRNA decapping complex subunit	ISS	SPBC3D6.08c
GO:0005846	nuclear cap binding complex	SPAC6G10.07	nuclear cap-binding complex large subunit	ISS	SPAC6G10.07
GO:0005846	nuclear cap binding complex	SPBC13A2.01c	nuclear cap-binding complex small subunit	ISS	SPBC13A2.01c
GO:0005847	mRNA cleavage and polyadenylation specificity factor complex	cft1	cleavage factor one Cft1	IDA	SPBC1709.08
GO:0005847	mRNA cleavage and polyadenylation specificity factor complex	cft2	cleavage factor two Cft2/polyadenylation factor CPSF-73	IDA	SPBC1709.15c
GO:0005847	mRNA cleavage and polyadenylation specificity factor complex	ctf1	mRNA cleavage and polyadenylation specificity factor complex subunit Ctf1	IDA	SPBC3B9.11c
GO:0005847	mRNA cleavage and polyadenylation specificity factor complex	dis2	serine/threonine protein phosphatase PP1	IDA	SPBC776.02c
GO:0005847	mRNA cleavage and polyadenylation specificity factor complex	pfs2	WD repeat protein Pfs2	IDA	SPAC12G12.14c
GO:0005847	mRNA cleavage and polyadenylation specificity factor complex	pla1	poly	IGI	SPBC646.04
GO:0005847	mRNA cleavage and polyadenylation specificity factor complex	pta1	mRNA cleavage and polyadenylation specificity factor complex subunit Pta1	IDA	SPAC1071.01c
GO:0005847	mRNA cleavage and polyadenylation specificity factor complex	rna14	mRNA cleavage and polyadenylation specificity factor complex subunit Rna14	ISS	SPAC6F12.17
GO:0005847	mRNA cleavage and polyadenylation specificity factor complex	SPAC22G7.10	mRNA cleavage and polyadenylation specificity factor complex subunit, Fip1 homolog	IDA	SPAC22G7.10
GO:0005847	mRNA cleavage and polyadenylation specificity factor complex	SPAC824.04	WD repeat protein	IDA	SPAC824.04
GO:0005847	mRNA cleavage and polyadenylation specificity factor complex	SPBP8B7.15c	ubiquitin-protein ligase E3 RBBP6 family involved in mRNA cleavage	ISS	SPBP8B7.15c
GO:0005847	mRNA cleavage and polyadenylation specificity factor complex	SPCC74.02c	mRNA cleavage and polyadenylation specificity factor complex associated protein	IDA	SPCC74.02c
GO:0005847	mRNA cleavage and polyadenylation specificity factor complex	ssu72	phosphoric ester hydrolase Ssu72	IDA	SPAC3G9.04
GO:0005847	mRNA cleavage and polyadenylation specificity factor complex	ysh1	mRNA cleavage and polyadenylation specificity factor complex endoribonuclease subunit Ysh1	IDA	SPAC17G6.16c
GO:0005847	mRNA cleavage and polyadenylation specificity factor complex	yth1	mRNA cleavage and polyadenylation specificity factor complex Yth1	IDA	SPAC227.08c
GO:0005849	mRNA cleavage factor complex	cft1	cleavage factor one Cft1	IDA	SPBC1709.08
GO:0005849	mRNA cleavage factor complex	cft1	cleavage factor one Cft1	ISS	SPBC1709.08
GO:0005849	mRNA cleavage factor complex	cft2	cleavage factor two Cft2/polyadenylation factor CPSF-73	IDA	SPBC1709.15c
GO:0005849	mRNA cleavage factor complex	cft2	cleavage factor two Cft2/polyadenylation factor CPSF-73	ISS	SPBC1709.15c
GO:0005849	mRNA cleavage factor complex	ctf1	mRNA cleavage and polyadenylation specificity factor complex subunit Ctf1	IDA	SPBC3B9.11c
GO:0005849	mRNA cleavage factor complex	dis2	serine/threonine protein phosphatase PP1	IDA	SPBC776.02c
GO:0005849	mRNA cleavage factor complex	pfs2	WD repeat protein Pfs2	IDA	SPAC12G12.14c
GO:0005849	mRNA cleavage factor complex	pla1	poly	IGI	SPBC646.04
GO:0005849	mRNA cleavage factor complex	pta1	mRNA cleavage and polyadenylation specificity factor complex subunit Pta1	IDA	SPAC1071.01c
GO:0005849	mRNA cleavage factor complex	rna14	mRNA cleavage and polyadenylation specificity factor complex subunit Rna14	ISS	SPAC6F12.17
GO:0005849	mRNA cleavage factor complex	SPAC22G7.10	mRNA cleavage and polyadenylation specificity factor complex subunit, Fip1 homolog	IDA	SPAC22G7.10
GO:0005849	mRNA cleavage factor complex	SPAC22H10.05c	mRNA cleavage and polyadenylation specificity factor complex subunit	ISS	SPAC22H10.05c
GO:0005849	mRNA cleavage factor complex	SPAC4G9.04c	cleavage and polyadenylation specificity factor	ISS	SPAC4G9.04c
GO:0005849	mRNA cleavage factor complex	SPAC644.16	RNA-binding protein	ISS	SPAC644.16
GO:0005849	mRNA cleavage factor complex	SPAC824.04	WD repeat protein	IDA	SPAC824.04
GO:0005849	mRNA cleavage factor complex	SPBC660.15	mRNA cleavage factor complex subunit	ISS	SPBC660.15
GO:0005849	mRNA cleavage factor complex	SPBP8B7.15c	ubiquitin-protein ligase E3 RBBP6 family involved in mRNA cleavage	ISS	SPBP8B7.15c
GO:0005849	mRNA cleavage factor complex	SPCC74.02c	mRNA cleavage and polyadenylation specificity factor complex associated protein	IDA	SPCC74.02c
GO:0005849	mRNA cleavage factor complex	ssu72	phosphoric ester hydrolase Ssu72	IDA	SPAC3G9.04
GO:0005849	mRNA cleavage factor complex	ysh1	mRNA cleavage and polyadenylation specificity factor complex endoribonuclease subunit Ysh1	IDA	SPAC17G6.16c
GO:0005849	mRNA cleavage factor complex	yth1	mRNA cleavage and polyadenylation specificity factor complex Yth1	IDA	SPAC227.08c
GO:0005850	eukaryotic translation initiation factor 2 complex	tif211	translation initiation factor eIF2 alpha subunit	ISS	SPAC3G9.09c
GO:0005850	eukaryotic translation initiation factor 2 complex	tif212	translation initiation factor eIF2 beta subunit	ISS	SPAC32A11.04c
GO:0005851	eukaryotic translation initiation factor 2B complex	SPAC343.14c	translation initiation factor eIF2B beta subunit	ISS	SPAC343.14c
GO:0005851	eukaryotic translation initiation factor 2B complex	SPCC11E10.07c	translation initiation factor eIF2B alpha subunit	ISS	SPCC11E10.07c
GO:0005851	eukaryotic translation initiation factor 2B complex	tif223	translation initiation factor eIF2B gamma subunit	ISS	SPAC4D7.09
GO:0005851	eukaryotic translation initiation factor 2B complex	tif224	translation initiation factor eIF2B delta subunit	ISS	SPAC21E11.06
GO:0005851	eukaryotic translation initiation factor 2B complex	tif225	translation initiation factor eIF2B epsilon subunit	ISS	SPAC8C9.15c
GO:0005852	eukaryotic translation initiation factor 3 complex	int6	eIF3e subunit Int6	IDA	SPBC646.09c
GO:0005852	eukaryotic translation initiation factor 3 complex	moe1	translation initiation factor eIF3d Moe1	IDA	SPAC637.07
GO:0005852	eukaryotic translation initiation factor 3 complex	SPAC1751.03	translation initiation factor eIF3m	IDA	SPAC1751.03
GO:0005852	eukaryotic translation initiation factor 3 complex	SPAC25G10.08	translation initiation factor eIF3b	IDA	SPAC25G10.08
GO:0005852	eukaryotic translation initiation factor 3 complex	SPAC3A12.13c	translation initiation factor eIF3j	IDA	SPAC3A12.13c
GO:0005852	eukaryotic translation initiation factor 3 complex	SPAC821.05	translation initiation factor eIF3h	IDA	SPAC821.05
GO:0005852	eukaryotic translation initiation factor 3 complex	SPBC4C3.07	translation initiation factor eIF3f	IDA	SPBC4C3.07
GO:0005852	eukaryotic translation initiation factor 3 complex	SPBC530.06c	translation initiation factor eIF3 alpha subunit	ISS	SPBC530.06c
GO:0005852	eukaryotic translation initiation factor 3 complex	sum1	translation initiation factor eIF3i	IDA	SPAC4D7.05
GO:0005852	eukaryotic translation initiation factor 3 complex	tif32	translation initiation factor eIF3a	IDA	SPBC17D11.05
GO:0005852	eukaryotic translation initiation factor 3 complex	tif33	translation initiation factor eIF3c	IDA	SPAC4A8.16c
GO:0005852	eukaryotic translation initiation factor 3 complex	tif35	translation initiation factor eIF3g	IDA	SPBC18H10.03
GO:0005853	eukaryotic translation elongation factor 1 complex	ef1a-a	translation elongation factor EF-1 alpha Ef1a-a	ISS	SPCC794.09c
GO:0005853	eukaryotic translation elongation factor 1 complex	ef1a-c	translation elongation factor EF-1 alpha Ef1a-c	ISS	SPBC839.15c
GO:0005853	eukaryotic translation elongation factor 1 complex	SPAC29A4.02c	translation elongation factor EF-1 gamma subunit	IEA	SPAC29A4.02c
GO:0005853	eukaryotic translation elongation factor 1 complex	tef102	translation elongation factor EF-1 alpha Ef1a-b	ISS	SPAC23A1.10
GO:0005853	eukaryotic translation elongation factor 1 complex	tef5	translation elongation factor EF-1 beta subunit	ISS	SPCC1450.04
GO:0005854	nascent polypeptide-associated complex	btf3	nascent polypeptide-associated complex beta subunit	ISS	SPAC4F10.14c
GO:0005854	nascent polypeptide-associated complex	egd2	nascent polypeptide-associated complex alpha subunit Egd2	ISS	SPBC25H2.05
GO:0005868	cytoplasmic dynein complex	dhc1	dynein heavy chain Dhc1	ISS	SPAC1093.06c
GO:0005868	cytoplasmic dynein complex	dlc2	dynein light chain Dlc2	ISS	SPAC926.07c
GO:0005869	dynactin complex	arp1	centractin family actin-like protein Arp1	ISS	SPBC1347.12
GO:0005869	dynactin complex	mug1	dynactin complex subunit, dynamitin	ISS	SPCC11E10.03
GO:0005869	dynactin complex	ssm4	p150-Glued	ISS	SPAC27D7.13c
GO:0005873	plus-end kinesin complex	klp5	kinesin-like protein Klp5	NAS	SPBC2F12.13
GO:0005873	plus-end kinesin complex	klp6	kinesin-like protein Klp6	NAS	SPBC1685.15c
GO:0005876	spindle microtubule	alp1	tubulin specific chaperone cofactor D, Alp1	IDA	SPBC11C11.04c
GO:0005876	spindle microtubule	ase1	antiparallel microtubule cross-linking factor Ase1	IDA	SPAPB1A10.09
GO:0005876	spindle microtubule	cut7	kinesin-like protein Cut7	IDA	SPAC25G10.07c
GO:0005876	spindle microtubule	dad1	DASH complex subunit Dad1	IDA	SPAC16A10.05c
GO:0005876	spindle microtubule	dlc1	dynein light chain Dlc1	IDA	SPAC1805.08
GO:0005876	spindle microtubule	mal3	EB1 family Mal3	IDA	SPAC18G6.15
GO:0005876	spindle microtubule	peg1	CLASP family microtubule-associated protein	IDA	SPAC3G9.12
GO:0005876	spindle microtubule	shk1	PAK-related kinase Shk1	IDA	SPBC1604.14c
GO:0005880	nuclear microtubule	mra1	ribosome biogenesis protein Mra1	IDA	SPAC18G6.07c
GO:0005881	cytoplasmic microtubule	alp1	tubulin specific chaperone cofactor D, Alp1	IDA	SPBC11C11.04c
GO:0005881	cytoplasmic microtubule	ase1	antiparallel microtubule cross-linking factor Ase1	IDA	SPAPB1A10.09
GO:0005881	cytoplasmic microtubule	dhc1	dynein heavy chain Dhc1	IDA	SPAC1093.06c
GO:0005881	cytoplasmic microtubule	dlc1	dynein light chain Dlc1	IDA	SPAC1805.08
GO:0005881	cytoplasmic microtubule	mal3	EB1 family Mal3	IDA	SPAC18G6.15
GO:0005881	cytoplasmic microtubule	ssm4	p150-Glued	IDA	SPAC27D7.13c
GO:0005884	actin filament	acp1	F-actin capping protein alpha subunit	IDA	SPAC12B10.07
GO:0005884	actin filament	acp2	F-actin capping protein beta subunit	IDA	SPAC631.01c
GO:0005884	actin filament	act1	actin Act1	TAS	SPBC32H8.12c
GO:0005884	actin filament	rng3	UCS-domain protein Rng3	IDA	SPCC613.04c
GO:0005884	actin filament	SPBC3H7.11	actin binding methyltransferase	ISS	SPBC3H7.11
GO:0005885	Arp2/3 protein complex	arc1	ARP2/3 actin-organizing complex subunit Sop2	IDA	SPBC14C8.06
GO:0005885	Arp2/3 protein complex	arc2	ARP2/3 actin-organizing complex subunit Arc34	IDA	SPAC6F6.10c
GO:0005885	Arp2/3 protein complex	arc3	ARP2/3 actin-organizing complex subunit Arc21	IDA	SPBC1778.08c
GO:0005885	Arp2/3 protein complex	arc4	ARP2/3 actin-organizing complex subunit Arc4	IDA	SPAC6G9.07c
GO:0005885	Arp2/3 protein complex	arc5	ARP2/3 actin-organizing complex subunit Arc5	IDA	SPAC17G8.04c
GO:0005885	Arp2/3 protein complex	arp2	ARP2/3 actin-organizing complex subunit Arp2	IDA	SPAC11H11.06
GO:0005885	Arp2/3 protein complex	arp3	actin-like protein Arp3	ISS	SPAC630.03
GO:0005885	Arp2/3 protein complex	crn1	actin binding protein, coronin Crn1	ISS	SPAC23C4.02
GO:0005942	phosphatidylinositol 3-kinase complex	atg14	autophagy specific phophatidylinositol 3-kinase complex subunit Atg14	ISS	SPBC18H10.19
GO:0005942	phosphatidylinositol 3-kinase complex	atg6	beclin family protein, involved in autophagy	ISS	SPAC20G8.10c
GO:0005942	phosphatidylinositol 3-kinase complex	pik3	phosphatidylinositol 3-kinase Pik3	IC	SPAC458.05
GO:0005945	6-phosphofructokinase complex	pfk1	6-phosphofructokinase	IDA	SPBC16H5.02
GO:0005946	alpha,alpha-trehalose-phosphate synthase complex (UDP-forming)	SPAC22F8.05	alpha,alpha-trehalose-phosphate synthase	ISS	SPAC22F8.05
GO:0005946	alpha,alpha-trehalose-phosphate synthase complex (UDP-forming)	SPACUNK4.16c	alpha,alpha-trehalose-phosphate synthase	ISS	SPACUNK4.16c
GO:0005946	alpha,alpha-trehalose-phosphate synthase complex (UDP-forming)	tps2	trehalose-phosphate synthase Tps2	ISS	SPAC3G6.09c
GO:0005948	acetolactate synthase complex	ilv1	acetolactate synthase catalytic subunit	ISS	SPBP35G2.07
GO:0005948	acetolactate synthase complex	SPBC14C8.04	acetolactate synthase regulatory unit	ISS	SPBC14C8.04
GO:0005950	anthranilate synthase complex	trp1	anthranilate synthase component II	ISS	SPBC1539.09c
GO:0005950	anthranilate synthase complex	trp3	anthranilate synthase component I	ISS	SPCC1442.09
GO:0005951	carbamoyl-phosphate synthase complex	arg4	arginine specific carbamoyl-phosphate synthase Arg4	ISS	SPBC215.08c
GO:0005951	carbamoyl-phosphate synthase complex	arg5	arginine specific carbamoyl-phosphate synthase subunit Arg5	ISS	SPBC56F2.09c
GO:0005952	cAMP-dependent protein kinase complex	cgs1	cAMP-dependent protein kinase regulatory subunit Cgs1	IEA	SPAC8C9.03
GO:0005952	cAMP-dependent protein kinase complex	pka1	cAMP-dependent protein kinase catalytic subunit Pka1	TAS	SPBC106.10
GO:0005953	CAAX-protein geranylgeranyltransferase complex	cwg2	geranylgeranyltransferase I beta subunit Cwg2	NAS	SPAC2E1P5.04c
GO:0005953	CAAX-protein geranylgeranyltransferase complex	cwp1	geranylgeranyltransferase I alpha subunit Cwp1	NAS	SPAPB1A10.04c
GO:0005955	calcineurin complex	ppb1	calcium-dependent serine/threonine protein phosphatase calcineurin, catalytic subunit Ppb1	ISS	SPBP4H10.04
GO:0005955	calcineurin complex	SPCC830.06	calcineurin regulatory subunit	ISS	SPCC830.06
GO:0005956	protein kinase CK2 complex	cka1	serine/threonine protein kinase Cka1	TAS	SPAC23C11.11
GO:0005956	protein kinase CK2 complex	ckb1	CK2 family regulatory subunit Ckb1	ISS	SPAC1851.03
GO:0005956	protein kinase CK2 complex	SPBC2G5.02c	CK2 family regulatory subunit	ISS	SPBC2G5.02c
GO:0005958	DNA-dependent protein kinase-DNA ligase 4 complex	pku70	Ku domain protein Pku70	IEA	SPCC126.02c
GO:0005958	DNA-dependent protein kinase-DNA ligase 4 complex	pku80	Ku domain protein Pku80	IEA	SPBC543.03c
GO:0005960	glycine cleavage complex	dld1	dihydrolipoamide dehydrogenase Dld1	ISS	SPAC1002.09c
GO:0005960	glycine cleavage complex	gcv1	glycine decarboxylase T subunit	ISS	SPAC31G5.14
GO:0005960	glycine cleavage complex	gcv2	glycine cleavage complex subunit P	ISS	SPAC13G6.06c
GO:0005960	glycine cleavage complex	gcv3	glycine decarboxylase complex subunit H	ISS	SPBP19A11.01
GO:0005967	mitochondrial pyruvate dehydrogenase complex	dld1	dihydrolipoamide dehydrogenase Dld1	ISS	SPAC1002.09c
GO:0005967	mitochondrial pyruvate dehydrogenase complex	lat1	dihydrolipoamide S-acetyltransferase E2, Lat1	ISS	SPCC794.07
GO:0005967	mitochondrial pyruvate dehydrogenase complex	pda1	pyruvate dehydrogenase e1 component alpha subunit Pda1	ISS	SPAC26F1.03
GO:0005967	mitochondrial pyruvate dehydrogenase complex	pdb1	pyruvate dehydrogenase e1 component beta subunit Pdb1	ISS	SPBC30D10.13c
GO:0005967	mitochondrial pyruvate dehydrogenase complex	pdx1	pyruvate dehydrogenase protein x component, Pdx1	ISS	SPCC1259.09c
GO:0005967	mitochondrial pyruvate dehydrogenase complex	pkp1	mitochondrial pyruvate dehydrogenase	ISS	SPAC644.11c
GO:0005968	Rab-protein geranylgeranyltransferase complex	ptb1	geranylgeranyltransferase II beta subunit Ptb1	ISS	SPAC167.02
GO:0005968	Rab-protein geranylgeranyltransferase complex	SPCC1620.05	Rab geranylgeranyltransferase alpha subunit	ISS	SPCC1620.05
GO:0005971	ribonucleoside-diphosphate reductase complex	cdc22	ribonucleoside reductase large subunit Cdc22	TAS	SPAC1F7.05
GO:0005971	ribonucleoside-diphosphate reductase complex	suc22	ribonucleotide reductase small subunit Suc22	TAS	SPBC25D12.04
GO:0008023	transcription elongation factor complex	cdk9	P-TEFb-associated cyclin-dependent protein kinase Cdk9	NAS	SPBC32H8.10
GO:0008023	transcription elongation factor complex	eaf1	RNA polymerase II transcription elongation factor SpEAF	IDA	SPCC1223.10c
GO:0008023	transcription elongation factor complex	ell1	RNA polymerase II transcription elongation factor SpELL	IDA	SPBP23A10.14c
GO:0008023	transcription elongation factor complex	iws1	transcription elongation factor complex subunit Iws1	ISS	SPBC19G7.16
GO:0008023	transcription elongation factor complex	lsk1	P-TEFb-associated cyclin-dependent protein kinase Lsk1	NAS	SPAC2F3.15
GO:0008023	transcription elongation factor complex	pch1	P-TEFB associated cyclin, cyclin T Pch1	TAS	SPBC32F12.06
GO:0008023	transcription elongation factor complex	pob3	FACT complex component Pob3	IDA	SPBC609.05
GO:0008023	transcription elongation factor complex	pof4	elongin-A, F-box protein Pof4	ISS	SPBC29A3.08
GO:0008023	transcription elongation factor complex	SPAC664.03	RNA polymerase II associated Paf1 complex	ISS	SPAC664.03
GO:0008023	transcription elongation factor complex	SPBC13E7.08c	RNA polymerase II associated Paf1 complex	ISS	SPBC13E7.08c
GO:0008023	transcription elongation factor complex	SPBC17G9.02c	RNA polymerase II accessory factor, Cdc73 family	ISS	SPBC17G9.02c
GO:0008023	transcription elongation factor complex	SPBC1861.07	elongin C	ISS	SPBC1861.07
GO:0008023	transcription elongation factor complex	SPBC651.09c	RNA polymerase II associated Paf1 complex	ISS	SPBC651.09c
GO:0008023	transcription elongation factor complex	spt16	FACT complex component Spt16	IDA	SPBP8B7.19
GO:0008023	transcription elongation factor complex	spt4	transcription elongation factor complex subunit Spt4	IDA	SPBC21C3.16c
GO:0008023	transcription elongation factor complex	spt5	transcription elongation factor Spt5	IDA	SPAC23C4.19
GO:0008023	transcription elongation factor complex	spt6	transcription elongation factor Spt6	ISS	SPAC1F7.01c
GO:0008023	transcription elongation factor complex	tpr1	RNA polymerase II associated Paf1 complex subunit Tpr1	ISS	SPAC27D7.14c
GO:0008024	positive transcription elongation factor complex b	cdk9	P-TEFb-associated cyclin-dependent protein kinase Cdk9	NAS	SPBC32H8.10
GO:0008024	positive transcription elongation factor complex b	lsk1	P-TEFb-associated cyclin-dependent protein kinase Lsk1	NAS	SPAC2F3.15
GO:0008024	positive transcription elongation factor complex b	pch1	P-TEFB associated cyclin, cyclin T Pch1	TAS	SPBC32F12.06
GO:0008180	signalosome	cdt2	WD repeat protein Cdt2	IPI	SPAC17H9.19c
GO:0008180	signalosome	csn1	COP9/signalosome complex subunit Csn1	TAS	SPBC215.03c
GO:0008180	signalosome	csn2	COP9/signalosome complex subunit Csn2	NAS	SPAPB17E12.04c
GO:0008180	signalosome	csn3	COP9/signalosome complex subunit Csn3	ISS	SPAC222.16c
GO:0008180	signalosome	csn4	COP9/signalosome complex subunit Csn4	NAS	SPAC22A12.03c
GO:0008180	signalosome	csn5	COP9/signalosome complex subunit Csn5	IDA	SPAC1687.13c
GO:0008180	signalosome	csn71	COP9/signalosome complex subunit 7a	NAS	SPAC1952.12c
GO:0008180	signalosome	ddb1	damaged DNA binding protein Ddb1	IDA	SPAC17H9.10c
GO:0008180	signalosome	nep1	NEDD8 protease Nep1	IDA	SPBC17D11.01
GO:0008180	signalosome	pcu4	cullin 4	IDA	SPAC3A11.08
GO:0008250	oligosaccharyltransferase complex	ost1	dolichyl-diphospho-oligosaccharide-protein glycosyltransferase Ost1	ISS	SPAC27F1.07
GO:0008250	oligosaccharyltransferase complex	ost2	oligosaccharyltransferase epsilon subunit Ost2	ISS	SPAC6F6.05
GO:0008250	oligosaccharyltransferase complex	ost4	oligosaccharyltransferase subunit Ost4	ISS	SPAC7D4.15c
GO:0008250	oligosaccharyltransferase complex	ost5	oligosaccharyltransferase complex zeta subunit Ost5	ISS	SPCC18.19c
GO:0008250	oligosaccharyltransferase complex	SPAPB17E12.11	oligosaccharyltransferase gamma subunit Ost3	ISS	SPAPB17E12.11
GO:0008250	oligosaccharyltransferase complex	stt3	oligosaccharyltransferase subunit Stt3	IGI	SPBC1271.02
GO:0008250	oligosaccharyltransferase complex	swp1	oligosaccharyltransferase delta subunit Swp1	ISS	SPCC553.06
GO:0008250	oligosaccharyltransferase complex	wbp1	dolichyl-di-phosphooligosaccharide-protein glycotransferase subunit Wbp1	ISS	SPCC338.15
GO:0008278	cohesin complex	mis4	adherin, cohesin loading factor Mis4	IDA	SPAC31A2.05c
GO:0008278	cohesin complex	moa1	meiotic cohesin complex associated protein Moa1	NAS	SPAC15E1.07c
GO:0008278	cohesin complex	pds5	cohesin-associated protein Pds5	IGI	SPAC110.02
GO:0008278	cohesin complex	psc3	mitotic cohesin complex, non-SMC subunit Psc3	IDA	SPAC17H9.20
GO:0008278	cohesin complex	psm1	mitotic cohesin complex subunit Psm1	TAS	SPBC29A10.04
GO:0008278	cohesin complex	psm3	mitotic cohesin complex subunit Psm3	TAS	SPAC10F6.09c
GO:0008278	cohesin complex	rad21	mitotic cohesin complex, non-SMC subunit Rad21	IDA	SPCC338.17c
GO:0008278	cohesin complex	rec11	meiotic cohesin complex subunit Rec11	IDA	SPCC4E9.01c
GO:0008278	cohesin complex	rec8	meiotic cohesin complex subunit Rec8	IDA	SPBC29A10.14
GO:0008290	F-actin capping protein complex	acp1	F-actin capping protein alpha subunit	IDA	SPAC12B10.07
GO:0008290	F-actin capping protein complex	acp2	F-actin capping protein beta subunit	IDA	SPAC631.01c
GO:0008540	proteasome regulatory particle, base subcomplex	mts4	19S proteasome regulatory subunit Mts4	ISS	SPBP19A11.03c
GO:0008540	proteasome regulatory particle, base subcomplex	rpn10	19S proteasome regulatory subunit Rpn10	ISS	SPAC637.10c
GO:0008540	proteasome regulatory particle, base subcomplex	rpn2	19S proteasome regulatory subunit Rpn2	ISS	SPBC17D11.07c
GO:0008540	proteasome regulatory particle, base subcomplex	rpn6	19S proteasome regulatory subunit Rpn6	ISS	SPAC23G3.11
GO:0008540	proteasome regulatory particle, base subcomplex	rpn7	19S proteasome regulatory subunit Rpn7	ISS	SPBC582.07c
GO:0008540	proteasome regulatory particle, base subcomplex	rpt1	19S proteasome regulatory subunit Rpt1	ISS	SPBC16C6.07c
GO:0008540	proteasome regulatory particle, base subcomplex	rpt2	19S proteasome regulatory subunit Rpt2	IGI	SPBC4.07c
GO:0008540	proteasome regulatory particle, base subcomplex	rpt3	19S proteasome regulatory subunit Rpt3	ISS	SPCC576.10c
GO:0008540	proteasome regulatory particle, base subcomplex	rpt4	19S proteasome regulatory subunit Rpt4	ISS	SPCC1682.16
GO:0008540	proteasome regulatory particle, base subcomplex	rpt5	19S proteasome regulatory subunit Rpt5	ISS	SPAC3A11.12c
GO:0008540	proteasome regulatory particle, base subcomplex	rpt6	19S proteasome regulatory subunit Rpt6	ISS	SPBC23G7.12c
GO:0008541	proteasome regulatory particle, lid subcomplex	dss1	mRNA export protein Dss1	IDA	SPAC3G6.02
GO:0008541	proteasome regulatory particle, lid subcomplex	rpn12	19S proteasome regulatory subunit Rpn12	ISS	SPBC16G5.01
GO:0008541	proteasome regulatory particle, lid subcomplex	rpn1301	19S proteasome regulatory subunit Rpn13a	ISS	SPBC342.04
GO:0008541	proteasome regulatory particle, lid subcomplex	rpn1302	19S proteasome regulatory subunit Rpn13b	ISS	SPCC16A11.16c
GO:0008541	proteasome regulatory particle, lid subcomplex	rpn3	19S proteasome regulatory subunit Rpn3	ISS	SPBC119.01
GO:0008541	proteasome regulatory particle, lid subcomplex	rpn8	19S proteasome regulatory subunit Rpn8	ISS	SPCC1682.10
GO:0008541	proteasome regulatory particle, lid subcomplex	rpn9	19S proteasome regulatory subunit Rpn9	ISS	SPAC607.05
GO:0008622	epsilon DNA polymerase complex	cdc20	DNA polymerase epsilon catalytic subunit Pol2	TAS	SPBC25H2.13c
GO:0008622	epsilon DNA polymerase complex	dpb2	DNA polymerase epsilon catalytic subunit B, Dpb2	ISS	SPBP8B7.14c
GO:0008622	epsilon DNA polymerase complex	dpb3	DNA polymerase epsilon subunit Dpb3	IPI	SPAC17G8.03c
GO:0008622	epsilon DNA polymerase complex	dpb4	DNA polymerase epsilon subunit Dpb4	IPI	SPBC3D6.09
GO:0009316	3-isopropylmalate dehydratase complex	leu2	3-isopropylmalate dehydratase Leu2	IEA	SPAC9E9.03
GO:0009328	phenylalanine-tRNA ligase complex	frs1	phenylalanine-tRNA ligase beta subunit Frs1	IC	SPAC23A1.12c
GO:0009328	phenylalanine-tRNA ligase complex	frs2	cytoplasmic phenylalanine-tRNA ligase alpha subunit Frs2	ISS	SPAC3G9.06
GO:0009330	DNA topoisomerase complex (ATP-hydrolyzing)	top2	DNA topoisomerase II	ISS	SPBC1A4.03c
GO:0009331	glycerol-3-phosphate dehydrogenase complex	gpd1	glycerol-3-phosphate dehydrogenase Gpd1	IEA	SPBC215.05
GO:0009331	glycerol-3-phosphate dehydrogenase complex	gpd2	glycerol-3-phosphate dehydrogenase Gpd2	IEA	SPAC23D3.04c
GO:0009331	glycerol-3-phosphate dehydrogenase complex	gut2	glycerol-3-phosphate dehydrogenase Gut2	ISS	SPCC1223.03c
GO:0009337	sulfite reductase complex (NADPH)	sir1	sulfite reductase Sir1	IMP	SPAC10F6.01c
GO:0009337	sulfite reductase complex (NADPH)	SPCC584.01c	sulfite reductase NADPH flavoprotein subunit	ISS	SPCC584.01c
GO:0009349	riboflavin synthase complex	SPBC409.13	6,7-dimethyl-8-ribityllumazine synthase	IEA	SPBC409.13
GO:0009353	mitochondrial oxoglutarate dehydrogenase complex	dld1	dihydrolipoamide dehydrogenase Dld1	IC	SPAC1002.09c
GO:0009353	mitochondrial oxoglutarate dehydrogenase complex	kgd2	dihydrolipoamide S-succinyltransferase, e2 component of oxoglutarate dehydrogenase complex Kdg2	IC	SPBC776.15c
GO:0009353	mitochondrial oxoglutarate dehydrogenase complex	SPBC3H7.03c	2-oxoglutarate dehydrogenase	ISS	SPBC3H7.03c
GO:0016035	zeta DNA polymerase complex	rev3	DNA polymerase zeta catalytic subunit Rev3	ISS	SPAC688.10
GO:0016035	zeta DNA polymerase complex	rev7	DNA polymerase zeta Rev7	ISS	SPBC12D12.09
GO:0016272	prefoldin complex	bob1	prefoldin subunit 5	ISS	SPBC215.02
GO:0016272	prefoldin complex	pac10	prefoldin subunit 3 Pac10	ISS	SPAC3H8.07c
GO:0016272	prefoldin complex	SPAC227.05	prefoldin subunit 4	ISS	SPAC227.05
GO:0016272	prefoldin complex	SPAC227.10	prefoldin subunit 2	ISS	SPAC227.10
GO:0016272	prefoldin complex	SPAC3A11.13	prefoldin subunit 6	ISS	SPAC3A11.13
GO:0016272	prefoldin complex	SPBC1D7.01	prefoldin subunit 1	ISS	SPBC1D7.01
GO:0016281	eukaryotic translation initiation factor 4F complex	SPAC1006.07	translation initiation factor eIF4A	ISS	SPAC1006.07
GO:0016281	eukaryotic translation initiation factor 4F complex	tif452	translation initiation factor eIF4E 4F complex subunit	TAS	SPBC1709.18
GO:0016281	eukaryotic translation initiation factor 4F complex	tif45	translation initiation factor eIF4E, 4F complex subunit	TAS	SPAC16E8.15
GO:0016282	eukaryotic 43S preinitiation complex	int6	eIF3e subunit Int6	IDA	SPBC646.09c
GO:0016282	eukaryotic 43S preinitiation complex	SPAC1751.03	translation initiation factor eIF3m	IDA	SPAC1751.03
GO:0016282	eukaryotic 43S preinitiation complex	SPAC25G10.08	translation initiation factor eIF3b	IDA	SPAC25G10.08
GO:0016282	eukaryotic 43S preinitiation complex	SPAC821.05	translation initiation factor eIF3h	IDA	SPAC821.05
GO:0016282	eukaryotic 43S preinitiation complex	SPBC4C3.07	translation initiation factor eIF3f	IDA	SPBC4C3.07
GO:0016282	eukaryotic 43S preinitiation complex	sum1	translation initiation factor eIF3i	IDA	SPAC4D7.05
GO:0016282	eukaryotic 43S preinitiation complex	tif32	translation initiation factor eIF3a	IDA	SPBC17D11.05
GO:0016282	eukaryotic 43S preinitiation complex	tif35	translation initiation factor eIF3g	IDA	SPBC18H10.03
GO:0016442	RNA-induced silencing complex	snd1	RNA-binding protein Snd1	IEA	SPCC645.08c
GO:0016460	myosin II complex	cdc4	myosin II light chain	IDA	SPAP8A3.08
GO:0016460	myosin II complex	myo2	myosin II heavy chain	IDA	SPCC645.05c
GO:0016460	myosin II complex	myp2	myosin II heavy chain Myo3	TAS	SPAC4A8.05c
GO:0016460	myosin II complex	rlc1	myosin II regulatory light chain Rlc1	NAS	SPAC926.03
GO:0016461	unconventional myosin complex	cam2	myosin I light chain Cam2	IDA	SPAC29A4.05
GO:0016461	unconventional myosin complex	myo1	myosin type I	TAS	SPBC146.13c
GO:0016514	SWI/SNF complex	arp42	SWI/SNF and RSC complex subunit Arp42	IDA	SPAC23D3.09
GO:0016514	SWI/SNF complex	arp9	SWI/SNF and RSC complex subunit Arp9	IDA	SPAC1071.06
GO:0016514	SWI/SNF complex	snf22	ATP-dependent DNA helicase Snf22	IDA	SPCC1620.14c
GO:0016514	SWI/SNF complex	snf30	SWI/SNF complex subunit Snf30	IDA	SPAC23G3.07c
GO:0016514	SWI/SNF complex	snf59	SWI/SNF complex subunit Snf59	IDA	SPBC26H8.09c
GO:0016514	SWI/SNF complex	snf5	SWI/SNF complex subunit Snf5	IDA	SPAC2F7.08c
GO:0016514	SWI/SNF complex	sol1	SWI/SNF complex subunit Sol1	IDA	SPBC30B4.04c
GO:0016514	SWI/SNF complex	ssr1	SWI/SNF and RSC complex subunit Ssr1	IDA	SPAC17G6.10
GO:0016514	SWI/SNF complex	ssr2	SWI/SNF and RSC complex subunit Ssr2	IDA	SPAC23H3.10
GO:0016514	SWI/SNF complex	ssr3	SWI/SNF and RSC complex subunit Ssr3	IDA	SPAC23G3.10c
GO:0016514	SWI/SNF complex	ssr4	SWI/SNF and RSC complex subunit Ssr4	IDA	SPBP23A10.05
GO:0016514	SWI/SNF complex	tfg3	transcription factor TFIIF complex subunit Tfg3	IDA	SPAC22H12.02
GO:0016581	NuRD complex	clr1	cryptic loci regulator Clr1	IDA	SPBC2D10.17
GO:0016581	NuRD complex	clr2	chromatin silencing protein Clr2	IDA	SPAC1B3.17
GO:0016581	NuRD complex	clr3	histone deacetylase	IDA	SPBC800.03
GO:0016581	NuRD complex	mit1	SHREC complex subunit Mit1	IDA	SPBP35G2.10
GO:0016586	RSC complex	arp42	SWI/SNF and RSC complex subunit Arp42	IDA	SPAC23D3.09
GO:0016586	RSC complex	arp9	SWI/SNF and RSC complex subunit Arp9	IDA	SPAC1071.06
GO:0016586	RSC complex	rsc1	RSC complex subunit Rsc1	IDA	SPBC4B4.03
GO:0016586	RSC complex	rsc4	RSC complex subunit Rsc4	IDA	SPBC1734.15
GO:0016586	RSC complex	rsc58	RSC complex subunit Rsc58	IDA	SPAC1F3.07c
GO:0016586	RSC complex	rsc7	RSC complex subunit Rsc7	IDA	SPCC1281.05
GO:0016586	RSC complex	rsc9	RSC complex subunit Rsc9	IDA	SPBC1703.02
GO:0016586	RSC complex	sfh1	RSC complex subunit Sfh1	IDA	SPCC16A11.14
GO:0016586	RSC complex	snf21	ATP-dependent DNA helicase Snf21	IDA	SPAC1250.01
GO:0016586	RSC complex	ssr1	SWI/SNF and RSC complex subunit Ssr1	IDA	SPAC17G6.10
GO:0016586	RSC complex	ssr2	SWI/SNF and RSC complex subunit Ssr2	IDA	SPAC23H3.10
GO:0016586	RSC complex	ssr3	SWI/SNF and RSC complex subunit Ssr3	IDA	SPAC23G3.10c
GO:0016586	RSC complex	ssr4	SWI/SNF and RSC complex subunit Ssr4	IDA	SPBP23A10.05
GO:0016591	DNA-directed RNA polymerase II, holoenzyme	iwr1	RNA polymerase II nuclear import protein Iwr1	ISS	SPAC23H4.08
GO:0016591	DNA-directed RNA polymerase II, holoenzyme	mcs2	TFIIH complex cyclin Mcs2	ISS	SPBP16F5.02
GO:0016591	DNA-directed RNA polymerase II, holoenzyme	mcs6	cyclin-dependent protein kinase/CDK-activating kinase Mcs6	ISS	SPBC19F8.07
GO:0016591	DNA-directed RNA polymerase II, holoenzyme	mms19	TFIIH regulator Mms19	NAS	SPAC1071.02
GO:0016591	DNA-directed RNA polymerase II, holoenzyme	pcm1	P-TEFb-cap methyltransferase Pcm1	ISS	SPCC330.10
GO:0016591	DNA-directed RNA polymerase II, holoenzyme	pmh1	transcription factor TFIIH complex subunit Pmh1	TAS	SPBC776.18c
GO:0016591	DNA-directed RNA polymerase II, holoenzyme	ptr6	transcription factor TFIID complex subunit Taf7	TAS	SPAC13F5.02c
GO:0016591	DNA-directed RNA polymerase II, holoenzyme	ptr8	transcription factor TFIIH complex ERCC-3 subunit	ISS	SPAC17A5.06
GO:0016591	DNA-directed RNA polymerase II, holoenzyme	rad15	transcription factor TFIIH complex subunit Rad15	ISS	SPAC1D4.12
GO:0016591	DNA-directed RNA polymerase II, holoenzyme	rba50	RNA polymerase II associated protein	ISS	SPBC947.13
GO:0016591	DNA-directed RNA polymerase II, holoenzyme	rpb10	DNA-directed RNA polymerase I, II, and III subunit Rpb10	IGI	SPAC1B3.12c
GO:0016591	DNA-directed RNA polymerase II, holoenzyme	rpb11	RNA polymerase II complex subunit Rpb11	IDA	SPAC3A12.07
GO:0016591	DNA-directed RNA polymerase II, holoenzyme	rpb1	RNA polymerase II large subunit Rpb1	TAS	SPBC28F2.12
GO:0016591	DNA-directed RNA polymerase II, holoenzyme	rpb2	RNA polymerase II complex subunit Rpb2	IDA	SPAC23G3.01
GO:0016591	DNA-directed RNA polymerase II, holoenzyme	rpb3	RNA polymerase II subunit 3	IMP	SPCC1442.10c
GO:0016591	DNA-directed RNA polymerase II, holoenzyme	rpb4	DNA-directed RNA polymerase II complex subunit Rpb4	TAS	SPBC337.14
GO:0016591	DNA-directed RNA polymerase II, holoenzyme	rpb5	DNA-directed RNA polymerase I, II and III subunit Rpb5	IDA	SPAC23C4.15
GO:0016591	DNA-directed RNA polymerase II, holoenzyme	rpb6	DNA-directed RNA polymerase I, II and III subunit Rpb6	IGI	SPCC1020.04c
GO:0016591	DNA-directed RNA polymerase II, holoenzyme	rpb7	DNA-directed RNA polymerase complex II subunit Rpb7	IC	SPACUNK4.06c
GO:0016591	DNA-directed RNA polymerase II, holoenzyme	rpb8	DNA-directed RNA polymerase I, II and III subunit Rpb8	IDA	SPBC14C8.12
GO:0016591	DNA-directed RNA polymerase II, holoenzyme	rpb9	DNA-directed RNA polymerase II complex subunit Rpb9	TAS	SPAPYUG7.04c
GO:0016591	DNA-directed RNA polymerase II, holoenzyme	rpc10	DNA-directed RNA polymerase I, II and III subunit Rpc10	IGI	SPBC19C2.03
GO:0016591	DNA-directed RNA polymerase II, holoenzyme	set2	histone lysine methyltransferase Set2	IDA	SPAC29B12.02c
GO:0016591	DNA-directed RNA polymerase II, holoenzyme	SPAC664.03	RNA polymerase II associated Paf1 complex	ISS	SPAC664.03
GO:0016591	DNA-directed RNA polymerase II, holoenzyme	SPBC13E7.08c	RNA polymerase II associated Paf1 complex	ISS	SPBC13E7.08c
GO:0016591	DNA-directed RNA polymerase II, holoenzyme	SPBC17G9.02c	RNA polymerase II accessory factor, Cdc73 family	ISS	SPBC17G9.02c
GO:0016591	DNA-directed RNA polymerase II, holoenzyme	SPBC651.09c	RNA polymerase II associated Paf1 complex	ISS	SPBC651.09c
GO:0016591	DNA-directed RNA polymerase II, holoenzyme	SPCC553.11c	transcription factor TFIIA complex small subunit	ISS	SPCC553.11c
GO:0016591	DNA-directed RNA polymerase II, holoenzyme	srb11	cyclin CycC, Srb mediator subunit Srb11	IEA	SPBC12D12.06
GO:0016591	DNA-directed RNA polymerase II, holoenzyme	ssl1	transcription factor TFIIH complex subunit Ssl1	TAS	SPCC1682.07
GO:0016591	DNA-directed RNA polymerase II, holoenzyme	taf10	SAGA complex/transcription factor TFIID complex subunit Taf10	ISS	SPBC21H7.02
GO:0016591	DNA-directed RNA polymerase II, holoenzyme	taf111	transcription factor TFIID complex subunit Taf111	ISS	SPAC2G11.14
GO:0016591	DNA-directed RNA polymerase II, holoenzyme	taf11	transcription factor TFIID complex subunit Taf11	ISS	SPAC1002.04c
GO:0016591	DNA-directed RNA polymerase II, holoenzyme	taf12	transcription factor TFIID complex subunit A/ SAGA complex subunit	ISS	SPAC15A10.02
GO:0016591	DNA-directed RNA polymerase II, holoenzyme	taf13	transcription factor TFIID complex subunit Taf13	ISS	SPCC1494.02c
GO:0016591	DNA-directed RNA polymerase II, holoenzyme	taf2	TATA-binding protein associated factor Taf2	ISS	SPAC3A12.05c
GO:0016591	DNA-directed RNA polymerase II, holoenzyme	taf3	transcription factor TFIID complex subunit Taf3	ISS	SPAC823.06
GO:0016591	DNA-directed RNA polymerase II, holoenzyme	taf4	transcription factor TFIID complex subunit Taf4	ISS	SPAC23G3.09
GO:0016591	DNA-directed RNA polymerase II, holoenzyme	taf5	SAGA complex subunit/TATA-binding protein associated factor/transcription factor TFIID complex subunit Taf5	IDA	SPCC5E4.03c
GO:0016591	DNA-directed RNA polymerase II, holoenzyme	taf6	histone H4-like TAF Taf6, SAGA complex subunit	IDA	SPCC16C4.18c
GO:0016591	DNA-directed RNA polymerase II, holoenzyme	taf73	transcription factor TFIID complex subunit Taf5-like	TAS	SPBC15D4.14
GO:0016591	DNA-directed RNA polymerase II, holoenzyme	taf8	transcription factor TFIID complex subunit 8	ISS	SPCC1259.06
GO:0016591	DNA-directed RNA polymerase II, holoenzyme	taf9	SAGA complex/ transcription initiation factor Taf9	ISS	SPAC12G12.05c
GO:0016591	DNA-directed RNA polymerase II, holoenzyme	tbp1	TATA-binding protein	ISS	SPAC29E6.08
GO:0016591	DNA-directed RNA polymerase II, holoenzyme	tfa1	transcription factor TFIIE alpha subunit, TFIIEA, Tfa1	IDA	SPAC458.07
GO:0016591	DNA-directed RNA polymerase II, holoenzyme	tfa2	transcription factor TFIIE beta subunit, TFIIEB, Tfa2	IDA	SPCC1672.08c
GO:0016591	DNA-directed RNA polymerase II, holoenzyme	tfb1	transcription factor TFIIH complex subunit Tfb1	ISS	SPAC16E8.11c
GO:0016591	DNA-directed RNA polymerase II, holoenzyme	tfb2	transcription factor TFIIH complex subunit Tfb2	ISS	SPBC13G1.13
GO:0016591	DNA-directed RNA polymerase II, holoenzyme	tfb4	transcription factor TFIIH complex subunit Tfb4	ISS	SPBC30B4.07c
GO:0016591	DNA-directed RNA polymerase II, holoenzyme	tfb5	transcription factor TFIIH complex subunit Tfb5	ISS	SPBC32F12.15
GO:0016591	DNA-directed RNA polymerase II, holoenzyme	tfg1	transcription factor TFIIF complex alpha subunit Tfg1	ISS	SPCC1620.09c
GO:0016591	DNA-directed RNA polymerase II, holoenzyme	tfg2	transcription factor TFIIF complex beta subunit Tfg2	ISS	SPBC1198.13c
GO:0016591	DNA-directed RNA polymerase II, holoenzyme	tfg3	transcription factor TFIIF complex subunit Tfg3	IDA	SPAC22H12.02
GO:0016591	DNA-directed RNA polymerase II, holoenzyme	toa1	transcription factor TFIIA complex large subunit Toa1	ISS	SPBC28F2.09
GO:0016591	DNA-directed RNA polymerase II, holoenzyme	tpr1	RNA polymerase II associated Paf1 complex subunit Tpr1	ISS	SPAC27D7.14c
GO:0016592	mediator complex	med11	mediator complex subunit Med11	ISS	SPAC644.10
GO:0016592	mediator complex	med13	mediator complex subunit Srb9	IDA	SPAC589.02c
GO:0016592	mediator complex	med15	mediator complex subunit Med15	ISS	SPBC146.01
GO:0016592	mediator complex	med15	mediator complex subunit Med15	NAS	SPBC146.01
GO:0016592	mediator complex	med20	mediator complex subunit Med20	IDA	SPAC17G8.05
GO:0016592	mediator complex	med31	mediator complex subunit Med31	IDA	SPCP31B10.03c
GO:0016592	mediator complex	med31	mediator complex subunit Med31	IGI	SPCP31B10.03c
GO:0016592	mediator complex	med31	mediator complex subunit Med31	NAS	SPCP31B10.03c
GO:0016592	mediator complex	med7	mediator complex subunit Med7	IDA	SPBC14F5.08
GO:0016592	mediator complex	med8	mediator complex subunit Med8	IDA	SPBC21.04
GO:0016592	mediator complex	med8	mediator complex subunit Med8	NAS	SPBC21.04
GO:0016592	mediator complex	nut2	mediator complex subunit Med10	IDA	SPBC31F10.09c
GO:0016592	mediator complex	nut2	mediator complex subunit Med10	NAS	SPBC31F10.09c
GO:0016592	mediator complex	pmc1	mediator complex subunit Pmc1	IDA	SPBC1A4.10c
GO:0016592	mediator complex	pmc1	mediator complex subunit Pmc1	NAS	SPBC1A4.10c
GO:0016592	mediator complex	pmc2	mediator complex subunit Pmc2/Med1	IDA	SPAC2F7.04
GO:0016592	mediator complex	pmc3	mediator complex subunit Pmc3/Med27	IDA	SPAC17C9.05c
GO:0016592	mediator complex	pmc3	mediator complex subunit Pmc3/Med27	NAS	SPAC17C9.05c
GO:0016592	mediator complex	pmc4	mediator complex subunit Pmc4	IDA	SPBC1105.06
GO:0016592	mediator complex	pmc4	mediator complex subunit Pmc4	NAS	SPBC1105.06
GO:0016592	mediator complex	pmc5	mediator complex subunit Pmc5	IDA	SPAC1002.15c
GO:0016592	mediator complex	pmc5	mediator complex subunit Pmc5	NAS	SPAC1002.15c
GO:0016592	mediator complex	rox3	mediator complex subunit Med19/Rox3	IDA	SPCC1450.05c
GO:0016592	mediator complex	rox3	mediator complex subunit Med19/Rox3	NAS	SPCC1450.05c
GO:0016592	mediator complex	sep11	mediator complex subunit Pmc6	IDA	SPAC5D6.05
GO:0016592	mediator complex	sep11	mediator complex subunit Pmc6	NAS	SPAC5D6.05
GO:0016592	mediator complex	SPCC645.12c	sequence orphan	IEA	SPCC645.12c
GO:0016592	mediator complex	srb10	cyclin-dependent protein Srb mediator subunit kinase Srb10	IDA	SPAC23H4.17c
GO:0016592	mediator complex	srb11	cyclin CycC, Srb mediator subunit Srb11	IDA	SPBC12D12.06
GO:0016592	mediator complex	srb4	mediator complex subunit Srb4	IDA	SPBC31F10.04c
GO:0016592	mediator complex	srb4	mediator complex subunit Srb4	NAS	SPBC31F10.04c
GO:0016592	mediator complex	srb6	mediator complex subunit Srb6	IDA	SPAC29A4.07
GO:0016592	mediator complex	srb6	mediator complex subunit Srb6	NAS	SPAC29A4.07
GO:0016592	mediator complex	srb7	mediator complex subunit Srb7	IDA	SPBC1604.10
GO:0016592	mediator complex	srb7	mediator complex subunit Srb7	NAS	SPBC1604.10
GO:0016592	mediator complex	srb8	mediator complex subunit Srb8	IDA	SPAC688.08
GO:0016593	Cdc73/Paf1 complex	SPAC664.03	RNA polymerase II associated Paf1 complex	ISS	SPAC664.03
GO:0016593	Cdc73/Paf1 complex	SPBC13E7.08c	RNA polymerase II associated Paf1 complex	ISS	SPBC13E7.08c
GO:0016593	Cdc73/Paf1 complex	SPBC17G9.02c	RNA polymerase II accessory factor, Cdc73 family	ISS	SPBC17G9.02c
GO:0016593	Cdc73/Paf1 complex	SPBC651.09c	RNA polymerase II associated Paf1 complex	ISS	SPBC651.09c
GO:0016593	Cdc73/Paf1 complex	tpr1	RNA polymerase II associated Paf1 complex subunit Tpr1	ISS	SPAC27D7.14c
GO:0016602	CCAAT-binding factor complex	php2	CCAAT-binding factor complex subunit Php2	ISS	SPBC725.11c
GO:0016602	CCAAT-binding factor complex	php3	CCAAT-binding factor complex subunit Php3	ISS	SPAC23C11.08
GO:0016602	CCAAT-binding factor complex	php4	CCAAT-binding factor complex subunit Php4	ISS	SPBC16E9.01c
GO:0016602	CCAAT-binding factor complex	php5	CCAAT-binding factor complex subunit Php5	TAS	SPBC3B8.02
GO:0017059	serine C-palmitoyltransferase complex	lcb2	serine palmitoyltransferase Lcb2	ISS	SPAC21E11.08
GO:0017059	serine C-palmitoyltransferase complex	SPAC23A1.05	serine palmitoyl transferase A subunit	ISS	SPAC23A1.05
GO:0017059	serine C-palmitoyltransferase complex	SPBC18E5.02c	serine palmitoyltransferase complex subunit	ISS	SPBC18E5.02c
GO:0017087	mitochondrial processing peptidase complex	mas2	mitochondrial processing peptidase	ISS	SPBC18E5.12c
GO:0017087	mitochondrial processing peptidase complex	qcr1	mitochondrial processing peptidase	ISS	SPBP23A10.15c
GO:0017102	methionyl glutamyl tRNA synthetase complex	SPAC30C2.04	cofactor for methionyl-and glutamyl-tRNA synthetases	ISS	SPAC30C2.04
GO:0017109	glutamate-cysteine ligase complex	gcs1	glutamate-cysteine ligase Gcs1	ISS	SPAC22F3.10c
GO:0017109	glutamate-cysteine ligase complex	SPCC737.06c	glutamate-cysteine ligase regulatory subunit	ISS	SPCC737.06c
GO:0017119	Golgi transport complex	cog1	Golgi transport complex subunit Cog1	ISS	SPAC144.15c
GO:0017119	Golgi transport complex	cog2	Golgi transport complex subunit Cog2	ISS	SPBC36.08c
GO:0017119	Golgi transport complex	cog3	Golgi transport complex subunit Cog3	ISS	SPBC1539.05
GO:0017119	Golgi transport complex	cog4	Golgi transport complex subunit Cog4	ISS	SPCC338.13
GO:0017119	Golgi transport complex	cog5	Golgi transport complex subunit Cog5	ISS	SPBC19G7.14c
GO:0017119	Golgi transport complex	cog6	Golgi transport complex peripheral subunit Cog6	ISS	SPBC776.10c
GO:0017119	Golgi transport complex	cog8	Golgi transport complex subunit Cog8	ISS	SPBC11B10.03
GO:0018444	translation release factor complex	sup35	translation release factor class II eRF3	IPI	SPCC584.04
GO:0018444	translation release factor complex	sup45	translation release factor eRF1	IPI	SPAC1834.01
GO:0019005	SCF ubiquitin ligase complex	cul1	cullin 1	IDA	SPAC17G6.12
GO:0019005	SCF ubiquitin ligase complex	cul3	cullin 3	ISS	SPAC24H6.03
GO:0019005	SCF ubiquitin ligase complex	ned8	ubiquitin-like protein modifier Ned8	IDA	SPBC12D12.08c
GO:0019005	SCF ubiquitin ligase complex	pof14	F-box protein Pof14	IDA	SPAC13D6.01
GO:0019005	SCF ubiquitin ligase complex	pof1	F-box/WD repeat protein protein Pof1	IDA	SPAC57A10.05c
GO:0019005	SCF ubiquitin ligase complex	pop1	cullin 1 adaptor protein Pop1	IDA	SPBC1718.01
GO:0019005	SCF ubiquitin ligase complex	pop2	F-box/WD repeat protein Pop2	IDA	SPAC4D7.03
GO:0019005	SCF ubiquitin ligase complex	skp1	SCF ubiquitin ligase complex subunit Skp1	IDA	SPBC409.05
GO:0019773	proteasome core complex, alpha-subunit complex	pre10	20S proteasome component alpha 7, Pre10	ISS	SPCC1795.04c
GO:0019773	proteasome core complex, alpha-subunit complex	pre6	20S proteasome component alpha 4 Pre6	IDA	SPBC106.16
GO:0019773	proteasome core complex, alpha-subunit complex	pre8	20S proteasome component alpha 2, Pre8	ISS	SPCC1442.06
GO:0019773	proteasome core complex, alpha-subunit complex	pup2	20S proteasome component alpha 5, Pup2	ISS	SPAC323.02c
GO:0019773	proteasome core complex, alpha-subunit complex	SPAC13C5.01c	20S proteasome component alpha 3	ISS	SPAC13C5.01c
GO:0019773	proteasome core complex, alpha-subunit complex	SPAC6G10.04c	20S proteasome component alpha 6 subunit Pre5	ISS	SPAC6G10.04c
GO:0019773	proteasome core complex, alpha-subunit complex	SPBC646.16	20S proteasome component alpha 1	ISS	SPBC646.16
GO:0019774	proteasome core complex, beta-subunit complex	pam1	20S proteasome component beta 6	ISS	SPAC22F8.06
GO:0019774	proteasome core complex, beta-subunit complex	pre3	20S proteasome component beta 1 Pre3	ISS	SPBC4C3.10c
GO:0019774	proteasome core complex, beta-subunit complex	pts1	20S proteasome component beta 5	ISS	SPAC4A8.13c
GO:0019774	proteasome core complex, beta-subunit complex	pup1	20S proteasome component beta 2	ISS	SPAC23D3.07
GO:0019774	proteasome core complex, beta-subunit complex	pup3	20S proteasome component beta 3, Pup3	ISS	SPCC63.12c
GO:0019774	proteasome core complex, beta-subunit complex	SPAC31A2.04c	20S proteasome component beta 4	ISS	SPAC31A2.04c
GO:0019774	proteasome core complex, beta-subunit complex	SPBC577.10	20S proteasome component beta 7	ISS	SPBC577.10
GO:0022624	proteasome accessory complex	dss1	mRNA export protein Dss1	IDA	SPAC3G6.02
GO:0022624	proteasome accessory complex	mts4	19S proteasome regulatory subunit Mts4	ISS	SPBP19A11.03c
GO:0022624	proteasome accessory complex	rpn10	19S proteasome regulatory subunit Rpn10	ISS	SPAC637.10c
GO:0022624	proteasome accessory complex	rpn12	19S proteasome regulatory subunit Rpn12	ISS	SPBC16G5.01
GO:0022624	proteasome accessory complex	rpn1301	19S proteasome regulatory subunit Rpn13a	ISS	SPBC342.04
GO:0022624	proteasome accessory complex	rpn1302	19S proteasome regulatory subunit Rpn13b	ISS	SPCC16A11.16c
GO:0022624	proteasome accessory complex	rpn2	19S proteasome regulatory subunit Rpn2	ISS	SPBC17D11.07c
GO:0022624	proteasome accessory complex	rpn3	19S proteasome regulatory subunit Rpn3	ISS	SPBC119.01
GO:0022624	proteasome accessory complex	rpn6	19S proteasome regulatory subunit Rpn6	ISS	SPAC23G3.11
GO:0022624	proteasome accessory complex	rpn7	19S proteasome regulatory subunit Rpn7	ISS	SPBC582.07c
GO:0022624	proteasome accessory complex	rpn8	19S proteasome regulatory subunit Rpn8	ISS	SPCC1682.10
GO:0022624	proteasome accessory complex	rpn9	19S proteasome regulatory subunit Rpn9	ISS	SPAC607.05
GO:0022624	proteasome accessory complex	rpt1	19S proteasome regulatory subunit Rpt1	ISS	SPBC16C6.07c
GO:0022624	proteasome accessory complex	rpt2	19S proteasome regulatory subunit Rpt2	IGI	SPBC4.07c
GO:0022624	proteasome accessory complex	rpt3	19S proteasome regulatory subunit Rpt3	ISS	SPCC576.10c
GO:0022624	proteasome accessory complex	rpt4	19S proteasome regulatory subunit Rpt4	ISS	SPCC1682.16
GO:0022624	proteasome accessory complex	rpt5	19S proteasome regulatory subunit Rpt5	ISS	SPAC3A11.12c
GO:0022624	proteasome accessory complex	rpt6	19S proteasome regulatory subunit Rpt6	ISS	SPBC23G7.12c
GO:0022624	proteasome accessory complex	SPAC6C3.08	proteasome regulatory particle, gankyrin	ISS	SPAC6C3.08
GO:0022625	cytosolic large ribosomal subunit	rpl1001	60S ribosomal protein L10	ISS	SPBC18E5.04
GO:0022625	cytosolic large ribosomal subunit	rpl1002	60S ribosomal protein L10	ISS	SPAP7G5.05
GO:0022625	cytosolic large ribosomal subunit	rpl101	60S ribosomal protein L10a	ISS	SPCC1183.08c
GO:0022625	cytosolic large ribosomal subunit	rpl102	60S ribosomal protein L10a	ISS	SPBC30D10.18c
GO:0022625	cytosolic large ribosomal subunit	rpl1201	60S ribosomal protein L12.1/L12A	ISS	SPCC16C4.13c
GO:0022625	cytosolic large ribosomal subunit	rpl1202	60S ribosomal protein L12.1/L12A	ISS	SPCC31H12.04c
GO:0022625	cytosolic large ribosomal subunit	rpl13	60S ribosomal protein L13	ISS	SPAC664.05
GO:0022625	cytosolic large ribosomal subunit	rpl14	60S ribosomal protein L14	ISS	SPAC1805.13
GO:0022625	cytosolic large ribosomal subunit	rpl1502	60S ribosomal protein L15b	ISS	SPAC1783.08c
GO:0022625	cytosolic large ribosomal subunit	rpl15	60S ribosomal protein L15	ISS	SPCC576.11
GO:0022625	cytosolic large ribosomal subunit	rpl1601	60S ribosomal protein L13/L16	ISS	SPBC839.13c
GO:0022625	cytosolic large ribosomal subunit	rpl1602	60S ribosomal protein L13/L16	ISS	SPAC23A1.11
GO:0022625	cytosolic large ribosomal subunit	rpl1603	60S ribosomal protein L13/L16	ISS	SPBC2G2.05
GO:0022625	cytosolic large ribosomal subunit	rpl1701	60S ribosomal protein L17	ISS	SPBC2F12.04
GO:0022625	cytosolic large ribosomal subunit	rpl1702	60S ribosomal protein L17	ISS	SPCC364.03
GO:0022625	cytosolic large ribosomal subunit	rpl1801	60S ribosomal protein L18	ISS	SPBC11C11.07
GO:0022625	cytosolic large ribosomal subunit	rpl1802	60S ribosomal protein L18	ISS	SPAPB17E12.13
GO:0022625	cytosolic large ribosomal subunit	rpl1901	60S ribosomal protein L19	ISS	SPBC56F2.02
GO:0022625	cytosolic large ribosomal subunit	rpl1902	60S ribosomal protein L19	ISS	SPCC1682.14
GO:0022625	cytosolic large ribosomal subunit	rpl2001	60S ribosomal protein L20a	ISS	SPAC3A12.10
GO:0022625	cytosolic large ribosomal subunit	rpl2002	60S ribosomal protein L20	ISS	SPAC26A3.04
GO:0022625	cytosolic large ribosomal subunit	rpl2101	60S ribosomal protein L21	ISS	SPBC365.03c
GO:0022625	cytosolic large ribosomal subunit	rpl2102	60S ribosomal protein L21	ISS	SPAC959.08
GO:0022625	cytosolic large ribosomal subunit	rpl22	60S ribosomal protein L22	ISS	SPAC11E3.15
GO:0022625	cytosolic large ribosomal subunit	rpl2301	60S ribosomal protein L23	ISS	SPAC3G9.03
GO:0022625	cytosolic large ribosomal subunit	rpl2302	60S ribosomal protein L23	ISS	SPCC1322.11
GO:0022625	cytosolic large ribosomal subunit	rpl2401	60S ribosomal protein L24	ISS	SPAC6G9.09c
GO:0022625	cytosolic large ribosomal subunit	rpl2402	60S ribosomal protein L24	ISS	SPCC330.14c
GO:0022625	cytosolic large ribosomal subunit	rpl2501	60S ribosomal protein L25	ISS	SPBC106.18
GO:0022625	cytosolic large ribosomal subunit	rpl2502	60S ribosomal protein L25	ISS	SPBC4F6.04
GO:0022625	cytosolic large ribosomal subunit	rpl26	60S ribosomal protein L26	ISS	SPBC29B5.03c
GO:0022625	cytosolic large ribosomal subunit	rpl2701	60S ribosomal protein L27	ISS	SPBC685.07c
GO:0022625	cytosolic large ribosomal subunit	rpl2702	60S ribosomal protein L27	ISS	SPCC74.05
GO:0022625	cytosolic large ribosomal subunit	rpl2801	60S ribosomal protein L27/L28	ISS	SPBC776.11
GO:0022625	cytosolic large ribosomal subunit	rpl2802	60S ribosomal protein L27/L28	ISS	SPCC5E4.07
GO:0022625	cytosolic large ribosomal subunit	rpl29	60S ribosomal protein L29	ISS	SPBC776.01
GO:0022625	cytosolic large ribosomal subunit	rpl3001	60S ribosomal protein L30	ISS	SPAC9G1.03c
GO:0022625	cytosolic large ribosomal subunit	rpl3002	60S ribosomal protein L30	ISS	SPAC1250.05
GO:0022625	cytosolic large ribosomal subunit	rpl301	60S ribosomal protein L3	ISS	SPAC17A5.03
GO:0022625	cytosolic large ribosomal subunit	rpl302	60S ribosomal protein L3	ISS	SPAPB8E5.06c
GO:0022625	cytosolic large ribosomal subunit	rpl31	60S ribosomal protein L31	ISS	SPAC890.08
GO:0022625	cytosolic large ribosomal subunit	rpl3201	60S ribosomal protein L32	ISS	SPBC16C6.11
GO:0022625	cytosolic large ribosomal subunit	rpl3202	60S ribosomal protein L32	ISS	SPAC3H5.10
GO:0022625	cytosolic large ribosomal subunit	rpl3401	60S ribosomal protein L34	ISS	SPAC23A1.08c
GO:0022625	cytosolic large ribosomal subunit	rpl3402	60S ribosomal protein L34	ISS	SPCC1322.15
GO:0022625	cytosolic large ribosomal subunit	rpl35	60S ribosomal protein L35	ISS	SPCC613.05c
GO:0022625	cytosolic large ribosomal subunit	rpl35a	60S ribosomal protein L35a	ISS	SPCP31B10.08c
GO:0022625	cytosolic large ribosomal subunit	rpl35b	60S ribosomal protein L35a	ISS	SPBC1921.01c
GO:0022625	cytosolic large ribosomal subunit	rpl3601	60S ribosomal protein L36	ISS	SPCC970.05
GO:0022625	cytosolic large ribosomal subunit	rpl3602	60S ribosomal protein L36	ISS	SPBC405.07
GO:0022625	cytosolic large ribosomal subunit	rpl3702	60S ribosomal protein L37	ISS	SPCC1223.05c
GO:0022625	cytosolic large ribosomal subunit	rpl3703	60S ribosomal protein L37	ISS	SPAPB17E12.05
GO:0022625	cytosolic large ribosomal subunit	rpl3801	60S ribosomal protein L38	ISS	SPBC577.02
GO:0022625	cytosolic large ribosomal subunit	rpl3802	60S ribosomal protein L38	ISS	SPAC30D11.12
GO:0022625	cytosolic large ribosomal subunit	rpl39	60S ribosomal protein L39	ISS	SPCC663.04
GO:0022625	cytosolic large ribosomal subunit	rpl401	60S ribosomal protein L2	ISS	SPBC1711.06
GO:0022625	cytosolic large ribosomal subunit	rpl402	60S ribosomal protein L2	ISS	SPBP8B7.03c
GO:0022625	cytosolic large ribosomal subunit	rpl4101	60S ribosomal protein L41	ISS	SPAC3G6.13c
GO:0022625	cytosolic large ribosomal subunit	rpl4102	60S ribosomal protein L41	ISS	SPAC3F10.18c
GO:0022625	cytosolic large ribosomal subunit	rpl42	60S ribosomal protein L36/L42	ISS	SPAC15E1.03
GO:0022625	cytosolic large ribosomal subunit	rpl4301	60S ribosomal protein L37a	ISS	SPBC800.04c
GO:0022625	cytosolic large ribosomal subunit	rpl4302	60S ribosomal protein L37a	ISS	SPBC83.02c
GO:0022625	cytosolic large ribosomal subunit	rpl44	60S ribosomal protein L28/L44	ISS	SPAC1687.06c
GO:0022625	cytosolic large ribosomal subunit	rpl501	60S ribosomal protein L5	ISS	SPAC3H5.12c
GO:0022625	cytosolic large ribosomal subunit	rpl502	60S ribosomal protein L5	ISS	SPBC11C11.09c
GO:0022625	cytosolic large ribosomal subunit	rpl6	60S ribosomal protein L6	ISS	SPCC622.18
GO:0022625	cytosolic large ribosomal subunit	rpl701	60S ribosomal protein L7	ISS	SPBC18H10.12c
GO:0022625	cytosolic large ribosomal subunit	rpl702	60S ribosomal protein L7	ISS	SPAC3H5.07
GO:0022625	cytosolic large ribosomal subunit	rpl801	60S ribosomal protein L8	ISS	SPAC1F7.13c
GO:0022625	cytosolic large ribosomal subunit	rpl802	60S ribosomal protein L8	ISS	SPBC2F12.07c
GO:0022625	cytosolic large ribosomal subunit	rpl803	60S ribosomal protein L8	ISS	SPBC839.04
GO:0022625	cytosolic large ribosomal subunit	rpl8	60S ribosomal protein L7a/L8	ISS	SPBC29A3.04
GO:0022625	cytosolic large ribosomal subunit	rpl901	60S ribosomal protein L9	ISS	SPAC4G9.16c
GO:0022625	cytosolic large ribosomal subunit	rpl902	60S ribosomal protein L9	ISS	SPCC613.06
GO:0022625	cytosolic large ribosomal subunit	rpp101	60S acidic ribosomal protein Rpp1-1	ISS	SPAC644.15
GO:0022625	cytosolic large ribosomal subunit	rpp102	60S acidic ribosomal protein Rpp1-2	ISS	SPBC3B9.13c
GO:0022625	cytosolic large ribosomal subunit	rpp103	60S acidic ribosomal protein Rpp1-3	ISS	SPCP1E11.09c
GO:0022625	cytosolic large ribosomal subunit	rpp201	60S acidic ribosomal protein P2A subunit	ISS	SPBP8B7.06
GO:0022625	cytosolic large ribosomal subunit	rpp202	60S acidic ribosomal protein P2B subunit	ISS	SPBC23G7.15c
GO:0022625	cytosolic large ribosomal subunit	rpp203	60S acidic ribosomal protein P2C subunit	ISS	SPAC1071.08
GO:0022625	cytosolic large ribosomal subunit	ubi1	ribosomal-ubiquitin fusion protein Ubi1	ISS	SPAC11G7.04
GO:0022625	cytosolic large ribosomal subunit	uep1	ribosomal-ubiquitin fusion protein Ubi2	ISS	SPAC1805.12c
GO:0022626	cytosolic ribosome	fma1	methionine aminopeptidase Fma1	ISS	SPBC3E7.10
GO:0022626	cytosolic ribosome	gcn2	eIF2 alpha kinase Gcn2	ISS	SPBC36B7.09
GO:0022626	cytosolic ribosome	psi1	DNAJ domain protein, involved in translation initiation Psi1	ISS	SPCC830.07c
GO:0022626	cytosolic ribosome	rli1	iron-sulfur ATPase involved in ribosome biogenesis Rli1	ISS	SPBC14F5.06
GO:0022626	cytosolic ribosome	rlp24	ribosomal L24-like protein involved in ribosome biogenesis Rlp24	NAS	SPAC22E12.13c
GO:0022626	cytosolic ribosome	rlp7	ribosomal protein L7-like Rlp7 involved in ribosome biogenesis	NAS	SPAC664.06
GO:0022626	cytosolic ribosome	rmt3	type I ribosomal protein arginine N-methyltransferase Rmt3	IDA	SPBC8D2.10c
GO:0022626	cytosolic ribosome	rpl1001	60S ribosomal protein L10	ISS	SPBC18E5.04
GO:0022626	cytosolic ribosome	rpl1002	60S ribosomal protein L10	ISS	SPAP7G5.05
GO:0022626	cytosolic ribosome	rpl101	60S ribosomal protein L10a	ISS	SPCC1183.08c
GO:0022626	cytosolic ribosome	rpl102	60S ribosomal protein L10a	ISS	SPBC30D10.18c
GO:0022626	cytosolic ribosome	rpl1101	60S ribosomal protein L11	ISS	SPAC26A3.07c
GO:0022626	cytosolic ribosome	rpl1102	60S ribosomal protein L11	ISS	SPBC17G9.10
GO:0022626	cytosolic ribosome	rpl1201	60S ribosomal protein L12.1/L12A	ISS	SPCC16C4.13c
GO:0022626	cytosolic ribosome	rpl1202	60S ribosomal protein L12.1/L12A	ISS	SPCC31H12.04c
GO:0022626	cytosolic ribosome	rpl13	60S ribosomal protein L13	ISS	SPAC664.05
GO:0022626	cytosolic ribosome	rpl14	60S ribosomal protein L14	ISS	SPAC1805.13
GO:0022626	cytosolic ribosome	rpl1502	60S ribosomal protein L15b	ISS	SPAC1783.08c
GO:0022626	cytosolic ribosome	rpl15	60S ribosomal protein L15	ISS	SPCC576.11
GO:0022626	cytosolic ribosome	rpl1601	60S ribosomal protein L13/L16	ISS	SPBC839.13c
GO:0022626	cytosolic ribosome	rpl1602	60S ribosomal protein L13/L16	ISS	SPAC23A1.11
GO:0022626	cytosolic ribosome	rpl1603	60S ribosomal protein L13/L16	ISS	SPBC2G2.05
GO:0022626	cytosolic ribosome	rpl1701	60S ribosomal protein L17	ISS	SPBC2F12.04
GO:0022626	cytosolic ribosome	rpl1702	60S ribosomal protein L17	ISS	SPCC364.03
GO:0022626	cytosolic ribosome	rpl1801	60S ribosomal protein L18	ISS	SPBC11C11.07
GO:0022626	cytosolic ribosome	rpl1802	60S ribosomal protein L18	ISS	SPAPB17E12.13
GO:0022626	cytosolic ribosome	rpl1901	60S ribosomal protein L19	ISS	SPBC56F2.02
GO:0022626	cytosolic ribosome	rpl1902	60S ribosomal protein L19	ISS	SPCC1682.14
GO:0022626	cytosolic ribosome	rpl2001	60S ribosomal protein L20a	ISS	SPAC3A12.10
GO:0022626	cytosolic ribosome	rpl2002	60S ribosomal protein L20	ISS	SPAC26A3.04
GO:0022626	cytosolic ribosome	rpl2101	60S ribosomal protein L21	ISS	SPBC365.03c
GO:0022626	cytosolic ribosome	rpl2102	60S ribosomal protein L21	ISS	SPAC959.08
GO:0022626	cytosolic ribosome	rpl22	60S ribosomal protein L22	ISS	SPAC11E3.15
GO:0022626	cytosolic ribosome	rpl2301	60S ribosomal protein L23	ISS	SPAC3G9.03
GO:0022626	cytosolic ribosome	rpl2302	60S ribosomal protein L23	ISS	SPCC1322.11
GO:0022626	cytosolic ribosome	rpl2401	60S ribosomal protein L24	ISS	SPAC6G9.09c
GO:0022626	cytosolic ribosome	rpl2402	60S ribosomal protein L24	ISS	SPCC330.14c
GO:0022626	cytosolic ribosome	rpl2501	60S ribosomal protein L25	ISS	SPBC106.18
GO:0022626	cytosolic ribosome	rpl2502	60S ribosomal protein L25	ISS	SPBC4F6.04
GO:0022626	cytosolic ribosome	rpl26	60S ribosomal protein L26	ISS	SPBC29B5.03c
GO:0022626	cytosolic ribosome	rpl2701	60S ribosomal protein L27	ISS	SPBC685.07c
GO:0022626	cytosolic ribosome	rpl2702	60S ribosomal protein L27	ISS	SPCC74.05
GO:0022626	cytosolic ribosome	rpl2801	60S ribosomal protein L27/L28	ISS	SPBC776.11
GO:0022626	cytosolic ribosome	rpl2802	60S ribosomal protein L27/L28	ISS	SPCC5E4.07
GO:0022626	cytosolic ribosome	rpl29	60S ribosomal protein L29	ISS	SPBC776.01
GO:0022626	cytosolic ribosome	rpl3001	60S ribosomal protein L30	ISS	SPAC9G1.03c
GO:0022626	cytosolic ribosome	rpl3002	60S ribosomal protein L30	ISS	SPAC1250.05
GO:0022626	cytosolic ribosome	rpl301	60S ribosomal protein L3	ISS	SPAC17A5.03
GO:0022626	cytosolic ribosome	rpl302	60S ribosomal protein L3	ISS	SPAPB8E5.06c
GO:0022626	cytosolic ribosome	rpl31	60S ribosomal protein L31	ISS	SPAC890.08
GO:0022626	cytosolic ribosome	rpl3201	60S ribosomal protein L32	ISS	SPBC16C6.11
GO:0022626	cytosolic ribosome	rpl3202	60S ribosomal protein L32	ISS	SPAC3H5.10
GO:0022626	cytosolic ribosome	rpl3401	60S ribosomal protein L34	ISS	SPAC23A1.08c
GO:0022626	cytosolic ribosome	rpl3402	60S ribosomal protein L34	ISS	SPCC1322.15
GO:0022626	cytosolic ribosome	rpl35	60S ribosomal protein L35	ISS	SPCC613.05c
GO:0022626	cytosolic ribosome	rpl35a	60S ribosomal protein L35a	ISS	SPCP31B10.08c
GO:0022626	cytosolic ribosome	rpl35b	60S ribosomal protein L35a	ISS	SPBC1921.01c
GO:0022626	cytosolic ribosome	rpl3601	60S ribosomal protein L36	ISS	SPCC970.05
GO:0022626	cytosolic ribosome	rpl3602	60S ribosomal protein L36	ISS	SPBC405.07
GO:0022626	cytosolic ribosome	rpl3702	60S ribosomal protein L37	ISS	SPCC1223.05c
GO:0022626	cytosolic ribosome	rpl3703	60S ribosomal protein L37	ISS	SPAPB17E12.05
GO:0022626	cytosolic ribosome	rpl3801	60S ribosomal protein L38	ISS	SPBC577.02
GO:0022626	cytosolic ribosome	rpl3802	60S ribosomal protein L38	ISS	SPAC30D11.12
GO:0022626	cytosolic ribosome	rpl39	60S ribosomal protein L39	ISS	SPCC663.04
GO:0022626	cytosolic ribosome	rpl401	60S ribosomal protein L2	ISS	SPBC1711.06
GO:0022626	cytosolic ribosome	rpl402	60S ribosomal protein L2	ISS	SPBP8B7.03c
GO:0022626	cytosolic ribosome	rpl4101	60S ribosomal protein L41	ISS	SPAC3G6.13c
GO:0022626	cytosolic ribosome	rpl4102	60S ribosomal protein L41	ISS	SPAC3F10.18c
GO:0022626	cytosolic ribosome	rpl42	60S ribosomal protein L36/L42	ISS	SPAC15E1.03
GO:0022626	cytosolic ribosome	rpl4301	60S ribosomal protein L37a	ISS	SPBC800.04c
GO:0022626	cytosolic ribosome	rpl4302	60S ribosomal protein L37a	ISS	SPBC83.02c
GO:0022626	cytosolic ribosome	rpl44	60S ribosomal protein L28/L44	ISS	SPAC1687.06c
GO:0022626	cytosolic ribosome	rpl501	60S ribosomal protein L5	ISS	SPAC3H5.12c
GO:0022626	cytosolic ribosome	rpl502	60S ribosomal protein L5	ISS	SPBC11C11.09c
GO:0022626	cytosolic ribosome	rpl6	60S ribosomal protein L6	ISS	SPCC622.18
GO:0022626	cytosolic ribosome	rpl701	60S ribosomal protein L7	ISS	SPBC18H10.12c
GO:0022626	cytosolic ribosome	rpl702	60S ribosomal protein L7	ISS	SPAC3H5.07
GO:0022626	cytosolic ribosome	rpl801	60S ribosomal protein L8	ISS	SPAC1F7.13c
GO:0022626	cytosolic ribosome	rpl802	60S ribosomal protein L8	ISS	SPBC2F12.07c
GO:0022626	cytosolic ribosome	rpl803	60S ribosomal protein L8	ISS	SPBC839.04
GO:0022626	cytosolic ribosome	rpl8	60S ribosomal protein L7a/L8	ISS	SPBC29A3.04
GO:0022626	cytosolic ribosome	rpl901	60S ribosomal protein L9	ISS	SPAC4G9.16c
GO:0022626	cytosolic ribosome	rpl902	60S ribosomal protein L9	ISS	SPCC613.06
GO:0022626	cytosolic ribosome	rpp0	60S acidic ribosomal protein Rpp0	NAS	SPCC18.14c
GO:0022626	cytosolic ribosome	rpp101	60S acidic ribosomal protein Rpp1-1	ISS	SPAC644.15
GO:0022626	cytosolic ribosome	rpp102	60S acidic ribosomal protein Rpp1-2	ISS	SPBC3B9.13c
GO:0022626	cytosolic ribosome	rpp103	60S acidic ribosomal protein Rpp1-3	ISS	SPCP1E11.09c
GO:0022626	cytosolic ribosome	rpp201	60S acidic ribosomal protein P2A subunit	ISS	SPBP8B7.06
GO:0022626	cytosolic ribosome	rpp202	60S acidic ribosomal protein P2B subunit	ISS	SPBC23G7.15c
GO:0022626	cytosolic ribosome	rpp203	60S acidic ribosomal protein P2C subunit	ISS	SPAC1071.08
GO:0022626	cytosolic ribosome	rps001	40S ribosomal protein S0A	ISS	SPBC685.06
GO:0022626	cytosolic ribosome	rps002	40S ribosomal protein S0B	ISS	SPAPJ698.02c
GO:0022626	cytosolic ribosome	rps1001	40S ribosomal protein S10	ISS	SPAC31G5.17c
GO:0022626	cytosolic ribosome	rps1002	40S ribosomal protein S10	ISS	SPBP22H7.08
GO:0022626	cytosolic ribosome	rps101	40S ribosomal protein S3a	ISS	SPAC13G6.02c
GO:0022626	cytosolic ribosome	rps102	40S ribosomal protein S3a	ISS	SPAC22H12.04c
GO:0022626	cytosolic ribosome	rps1101	40S ribosomal protein S11	ISS	SPAC31G5.03
GO:0022626	cytosolic ribosome	rps1102	40S ribosomal protein S11	ISS	SPAC144.11
GO:0022626	cytosolic ribosome	rps1201	40S ribosomal protein S12	ISS	SPCC962.04
GO:0022626	cytosolic ribosome	rps1202	40S ribosomal protein S12	ISS	SPBC1685.02c
GO:0022626	cytosolic ribosome	rps13	40S ribosomal protein S13	ISS	SPAC6F6.07c
GO:0022626	cytosolic ribosome	rps1401	40S ribosomal protein S14	ISS	SPAC3H5.05c
GO:0022626	cytosolic ribosome	rps1402	40S ribosomal protein S14	ISS	SPBC18H10.13
GO:0022626	cytosolic ribosome	rps1501	40S ribosomal protein S15	ISS	SPCC1393.03
GO:0022626	cytosolic ribosome	rps1502	40S ribosomal protein S15	ISS	SPAC1071.07c
GO:0022626	cytosolic ribosome	rps1601	40S ribosomal protein S16	ISS	SPBC18H10.14
GO:0022626	cytosolic ribosome	rps1602	40S ribosomal protein S16	ISS	SPAC664.04c
GO:0022626	cytosolic ribosome	rps1701	40S ribosomal protein S17	ISS	SPBC839.05c
GO:0022626	cytosolic ribosome	rps1702	40S ribosomal protein S17	ISS	SPCC24B10.09
GO:0022626	cytosolic ribosome	rps1801	40S ribosomal protein S18	ISS	SPBC16D10.11c
GO:0022626	cytosolic ribosome	rps1802	40S ribosomal protein S18	ISS	SPCC1259.01c
GO:0022626	cytosolic ribosome	rps1901	40S ribosomal protein S19	ISS	SPBC21C3.13
GO:0022626	cytosolic ribosome	rps1902	40S ribosomal protein S19	ISS	SPBC649.02
GO:0022626	cytosolic ribosome	rps20	40S ribosomal protein S20	ISS	SPCC576.09
GO:0022626	cytosolic ribosome	rps21	40S ribosomal protein S21	ISS	SPBC18E5.06
GO:0022626	cytosolic ribosome	rps2201	40S ribosomal protein S15a	ISS	SPAC22A12.04c
GO:0022626	cytosolic ribosome	rps2202	40S ribosomal protein S15a	ISS	SPAC5D6.01
GO:0022626	cytosolic ribosome	rps2302	40S ribosomal protein S23	ISS	SPBP4H10.13
GO:0022626	cytosolic ribosome	rps23	40S ribosomal protein S23	ISS	SPAC23C11.02c
GO:0022626	cytosolic ribosome	rps2401	40S ribosomal protein S24	ISS	SPAC17G6.06
GO:0022626	cytosolic ribosome	rps2402	40S ribosomal protein S24	ISS	SPBC17G9.07
GO:0022626	cytosolic ribosome	rps2	40S ribosomal protein S2	ISS	SPCC576.08c
GO:0022626	cytosolic ribosome	rps2501	40S ribosomal protein S25	ISS	SPBC3D6.15
GO:0022626	cytosolic ribosome	rps2502	40S ribosomal protein S25	ISS	SPAC694.05c
GO:0022626	cytosolic ribosome	rps2601	40S ribosomal protein S26	ISS	SPAC806.03c
GO:0022626	cytosolic ribosome	rps2602	40S ribosomal protein S26	ISS	SPAC1805.11c
GO:0022626	cytosolic ribosome	rps27	40S ribosomal protein S27	ISS	SPBC1685.10
GO:0022626	cytosolic ribosome	rps2801	40S ribosomal protein S28	ISS	SPAC25G10.06
GO:0022626	cytosolic ribosome	rps2802	40S ribosomal protein S28, Rps2802	ISS	SPCC285.15c
GO:0022626	cytosolic ribosome	rps29	40S ribosomal protein S29	ISS	SPBC1685.09
GO:0022626	cytosolic ribosome	rps3001	40S ribosomal protein S30	ISS	SPAC19B12.04
GO:0022626	cytosolic ribosome	rps3002	40S ribosomal protein S30	ISS	SPBC19G7.03c
GO:0022626	cytosolic ribosome	rps3	40S ribosomal protein S3	ISS	SPBC16G5.14c
GO:0022626	cytosolic ribosome	rps401	40S ribosomal protein S4	ISS	SPBC19F8.08
GO:0022626	cytosolic ribosome	rps402	40S ribosomal protein S4	ISS	SPBC21B10.10
GO:0022626	cytosolic ribosome	rps403	40S ribosomal protein S4	ISS	SPAC959.07
GO:0022626	cytosolic ribosome	rps502	40S ribosomal protein S5	ISS	SPAC328.10c
GO:0022626	cytosolic ribosome	rps5	40S ribosomal protein S5	ISS	SPAC8C9.08
GO:0022626	cytosolic ribosome	rps601	40S ribosomal protein S6	ISS	SPAC13G6.07c
GO:0022626	cytosolic ribosome	rps602	40S ribosomal protein S6	ISS	SPAPB1E7.12
GO:0022626	cytosolic ribosome	rps7	40S ribosomal protein S7	ISS	SPAC18G6.14c
GO:0022626	cytosolic ribosome	rps801	40S ribosomal protein S8	ISS	SPAC2C4.16c
GO:0022626	cytosolic ribosome	rps802	40S ribosomal protein S8	ISS	SPAC521.05
GO:0022626	cytosolic ribosome	rps901	40S ribosomal protein S9	ISS	SPAC24H6.07
GO:0022626	cytosolic ribosome	rps902	40S ribosomal protein S9	ISS	SPBC29A3.12
GO:0022626	cytosolic ribosome	SPAC2F7.05c	translation initiation factor eIF5	ISS	SPAC2F7.05c
GO:0022626	cytosolic ribosome	SPAC56F8.03	translation initiation factor IF2	ISS	SPAC56F8.03
GO:0022626	cytosolic ribosome	SPBC29A3.09c	AAA family ATPase Gcn20	ISS	SPBC29A3.09c
GO:0022626	cytosolic ribosome	SPBC4B4.04	translation initiation factor eIF2A	ISS	SPBC4B4.04
GO:0022626	cytosolic ribosome	SPRRNA.03	5S rRNA	RCA	SPRRNA.03
GO:0022626	cytosolic ribosome	SPRRNA.04	5S rRNA	RCA	SPRRNA.04
GO:0022626	cytosolic ribosome	SPRRNA.05	5S rRNA	RCA	SPRRNA.05
GO:0022626	cytosolic ribosome	SPRRNA.06	5S rRNA	RCA	SPRRNA.06
GO:0022626	cytosolic ribosome	SPRRNA.07	5S rRNA	RCA	SPRRNA.07
GO:0022626	cytosolic ribosome	SPRRNA.10	5S rRNA	RCA	SPRRNA.10
GO:0022626	cytosolic ribosome	SPRRNA.11	5S rRNA	RCA	SPRRNA.11
GO:0022626	cytosolic ribosome	SPRRNA.12	5S rRNA	RCA	SPRRNA.12
GO:0022626	cytosolic ribosome	SPRRNA.13	5S rRNA	RCA	SPRRNA.13
GO:0022626	cytosolic ribosome	SPRRNA.14	5S rRNA	RCA	SPRRNA.14
GO:0022626	cytosolic ribosome	SPRRNA.15	5S rRNA	RCA	SPRRNA.15
GO:0022626	cytosolic ribosome	SPRRNA.16	5S rRNA	RCA	SPRRNA.16
GO:0022626	cytosolic ribosome	SPRRNA.17	5S rRNA	RCA	SPRRNA.17
GO:0022626	cytosolic ribosome	SPRRNA.18	5S rRNA	RCA	SPRRNA.18
GO:0022626	cytosolic ribosome	SPRRNA.19	5S rRNA	RCA	SPRRNA.19
GO:0022626	cytosolic ribosome	SPRRNA.20	5S rRNA	RCA	SPRRNA.20
GO:0022626	cytosolic ribosome	SPRRNA.24	5S rRNA	RCA	SPRRNA.24
GO:0022626	cytosolic ribosome	SPRRNA.26	5S rRNA	RCA	SPRRNA.26
GO:0022626	cytosolic ribosome	SPRRNA.27	5S rRNA	RCA	SPRRNA.27
GO:0022626	cytosolic ribosome	SPRRNA.28	5S rRNA	RCA	SPRRNA.28
GO:0022626	cytosolic ribosome	SPRRNA.29	5S rRNA	RCA	SPRRNA.29
GO:0022626	cytosolic ribosome	SPRRNA.30	5S rRNA	RCA	SPRRNA.30
GO:0022626	cytosolic ribosome	SPRRNA.31	5S rRNA	RCA	SPRRNA.31
GO:0022626	cytosolic ribosome	SPRRNA.32	5S rRNA	RCA	SPRRNA.32
GO:0022626	cytosolic ribosome	SPRRNA.33	5S rRNA	RCA	SPRRNA.33
GO:0022626	cytosolic ribosome	SPRRNA.34	5S rRNA	RCA	SPRRNA.34
GO:0022626	cytosolic ribosome	SPRRNA.35	5S rRNA	RCA	SPRRNA.35
GO:0022626	cytosolic ribosome	SPRRNA.36	5S rRNA	RCA	SPRRNA.36
GO:0022626	cytosolic ribosome	SPRRNA.37	5S rRNA	RCA	SPRRNA.37
GO:0022626	cytosolic ribosome	SPRRNA.38	5S rRNA	RCA	SPRRNA.38
GO:0022626	cytosolic ribosome	SPRRNA.39	5S rRNA	RCA	SPRRNA.39
GO:0022626	cytosolic ribosome	SPRRNA.40	5S rRNA	RCA	SPRRNA.40
GO:0022626	cytosolic ribosome	SPRRNA.41	5S rRNA	RCA	SPRRNA.41
GO:0022626	cytosolic ribosome	SPRRNA.42	18S ribosomal RNA	RCA	SPRRNA.42
GO:0022626	cytosolic ribosome	SPRRNA.43	18S ribosomal RNA	RCA	SPRRNA.43
GO:0022626	cytosolic ribosome	SPRRNA.44	18S ribosomal RNA	RCA	SPRRNA.44
GO:0022626	cytosolic ribosome	SPRRNA.45	18S ribosomal RNA	RCA	SPRRNA.45
GO:0022626	cytosolic ribosome	SPRRNA.46	18S ribosomal RNA	RCA	SPRRNA.46
GO:0022626	cytosolic ribosome	SPRRNA.47	28S ribosomal RNA	RCA	SPRRNA.47
GO:0022626	cytosolic ribosome	SPRRNA.48	28S ribosomal RNA	RCA	SPRRNA.48
GO:0022626	cytosolic ribosome	SPRRNA.49	28S ribosomal RNA	RCA	SPRRNA.49
GO:0022626	cytosolic ribosome	SPRRNA.50	5.8S ribosomal RNA	RCA	SPRRNA.50
GO:0022626	cytosolic ribosome	SPRRNA.51	5.8S ribosomal RNA	RCA	SPRRNA.51
GO:0022626	cytosolic ribosome	SPRRNA.52	5.8S ribosomal RNA	RCA	SPRRNA.52
GO:0022626	cytosolic ribosome	tef3	translation elongation factor eEF3	ISS	SPCC417.08
GO:0022626	cytosolic ribosome	tif512	translation elongation factor eIF5A	ISS	SPBC336.10c
GO:0022626	cytosolic ribosome	tif51	translation elongation factor eIF5A	ISS	SPAC26H5.10c
GO:0022626	cytosolic ribosome	ubi1	ribosomal-ubiquitin fusion protein Ubi1	ISS	SPAC11G7.04
GO:0022626	cytosolic ribosome	ubi3	ribosomal-ubiquitin fusion protein Ubi3	ISS	SPAC6G10.11c
GO:0022626	cytosolic ribosome	uep1	ribosomal-ubiquitin fusion protein Ubi2	ISS	SPAC1805.12c
GO:0022627	cytosolic small ribosomal subunit	psi1	DNAJ domain protein, involved in translation initiation Psi1	ISS	SPCC830.07c
GO:0022627	cytosolic small ribosomal subunit	rmt3	type I ribosomal protein arginine N-methyltransferase Rmt3	IDA	SPBC8D2.10c
GO:0022627	cytosolic small ribosomal subunit	rpl1101	60S ribosomal protein L11	ISS	SPAC26A3.07c
GO:0022627	cytosolic small ribosomal subunit	rpl1102	60S ribosomal protein L11	ISS	SPBC17G9.10
GO:0022627	cytosolic small ribosomal subunit	rps001	40S ribosomal protein S0A	ISS	SPBC685.06
GO:0022627	cytosolic small ribosomal subunit	rps002	40S ribosomal protein S0B	ISS	SPAPJ698.02c
GO:0022627	cytosolic small ribosomal subunit	rps1001	40S ribosomal protein S10	ISS	SPAC31G5.17c
GO:0022627	cytosolic small ribosomal subunit	rps1002	40S ribosomal protein S10	ISS	SPBP22H7.08
GO:0022627	cytosolic small ribosomal subunit	rps101	40S ribosomal protein S3a	ISS	SPAC13G6.02c
GO:0022627	cytosolic small ribosomal subunit	rps102	40S ribosomal protein S3a	ISS	SPAC22H12.04c
GO:0022627	cytosolic small ribosomal subunit	rps1101	40S ribosomal protein S11	ISS	SPAC31G5.03
GO:0022627	cytosolic small ribosomal subunit	rps1102	40S ribosomal protein S11	ISS	SPAC144.11
GO:0022627	cytosolic small ribosomal subunit	rps1201	40S ribosomal protein S12	ISS	SPCC962.04
GO:0022627	cytosolic small ribosomal subunit	rps1202	40S ribosomal protein S12	ISS	SPBC1685.02c
GO:0022627	cytosolic small ribosomal subunit	rps13	40S ribosomal protein S13	ISS	SPAC6F6.07c
GO:0022627	cytosolic small ribosomal subunit	rps1401	40S ribosomal protein S14	ISS	SPAC3H5.05c
GO:0022627	cytosolic small ribosomal subunit	rps1402	40S ribosomal protein S14	ISS	SPBC18H10.13
GO:0022627	cytosolic small ribosomal subunit	rps1501	40S ribosomal protein S15	ISS	SPCC1393.03
GO:0022627	cytosolic small ribosomal subunit	rps1502	40S ribosomal protein S15	ISS	SPAC1071.07c
GO:0022627	cytosolic small ribosomal subunit	rps1601	40S ribosomal protein S16	ISS	SPBC18H10.14
GO:0022627	cytosolic small ribosomal subunit	rps1602	40S ribosomal protein S16	ISS	SPAC664.04c
GO:0022627	cytosolic small ribosomal subunit	rps1701	40S ribosomal protein S17	ISS	SPBC839.05c
GO:0022627	cytosolic small ribosomal subunit	rps1702	40S ribosomal protein S17	ISS	SPCC24B10.09
GO:0022627	cytosolic small ribosomal subunit	rps1801	40S ribosomal protein S18	ISS	SPBC16D10.11c
GO:0022627	cytosolic small ribosomal subunit	rps1802	40S ribosomal protein S18	ISS	SPCC1259.01c
GO:0022627	cytosolic small ribosomal subunit	rps1901	40S ribosomal protein S19	ISS	SPBC21C3.13
GO:0022627	cytosolic small ribosomal subunit	rps1902	40S ribosomal protein S19	ISS	SPBC649.02
GO:0022627	cytosolic small ribosomal subunit	rps20	40S ribosomal protein S20	ISS	SPCC576.09
GO:0022627	cytosolic small ribosomal subunit	rps21	40S ribosomal protein S21	ISS	SPBC18E5.06
GO:0022627	cytosolic small ribosomal subunit	rps2201	40S ribosomal protein S15a	ISS	SPAC22A12.04c
GO:0022627	cytosolic small ribosomal subunit	rps2202	40S ribosomal protein S15a	ISS	SPAC5D6.01
GO:0022627	cytosolic small ribosomal subunit	rps2302	40S ribosomal protein S23	ISS	SPBP4H10.13
GO:0022627	cytosolic small ribosomal subunit	rps23	40S ribosomal protein S23	ISS	SPAC23C11.02c
GO:0022627	cytosolic small ribosomal subunit	rps2401	40S ribosomal protein S24	ISS	SPAC17G6.06
GO:0022627	cytosolic small ribosomal subunit	rps2402	40S ribosomal protein S24	ISS	SPBC17G9.07
GO:0022627	cytosolic small ribosomal subunit	rps2	40S ribosomal protein S2	ISS	SPCC576.08c
GO:0022627	cytosolic small ribosomal subunit	rps2501	40S ribosomal protein S25	ISS	SPBC3D6.15
GO:0022627	cytosolic small ribosomal subunit	rps2502	40S ribosomal protein S25	ISS	SPAC694.05c
GO:0022627	cytosolic small ribosomal subunit	rps2601	40S ribosomal protein S26	ISS	SPAC806.03c
GO:0022627	cytosolic small ribosomal subunit	rps2602	40S ribosomal protein S26	ISS	SPAC1805.11c
GO:0022627	cytosolic small ribosomal subunit	rps27	40S ribosomal protein S27	ISS	SPBC1685.10
GO:0022627	cytosolic small ribosomal subunit	rps2801	40S ribosomal protein S28	ISS	SPAC25G10.06
GO:0022627	cytosolic small ribosomal subunit	rps2802	40S ribosomal protein S28, Rps2802	ISS	SPCC285.15c
GO:0022627	cytosolic small ribosomal subunit	rps29	40S ribosomal protein S29	ISS	SPBC1685.09
GO:0022627	cytosolic small ribosomal subunit	rps3001	40S ribosomal protein S30	ISS	SPAC19B12.04
GO:0022627	cytosolic small ribosomal subunit	rps3002	40S ribosomal protein S30	ISS	SPBC19G7.03c
GO:0022627	cytosolic small ribosomal subunit	rps3	40S ribosomal protein S3	ISS	SPBC16G5.14c
GO:0022627	cytosolic small ribosomal subunit	rps401	40S ribosomal protein S4	ISS	SPBC19F8.08
GO:0022627	cytosolic small ribosomal subunit	rps402	40S ribosomal protein S4	ISS	SPBC21B10.10
GO:0022627	cytosolic small ribosomal subunit	rps403	40S ribosomal protein S4	ISS	SPAC959.07
GO:0022627	cytosolic small ribosomal subunit	rps502	40S ribosomal protein S5	ISS	SPAC328.10c
GO:0022627	cytosolic small ribosomal subunit	rps5	40S ribosomal protein S5	ISS	SPAC8C9.08
GO:0022627	cytosolic small ribosomal subunit	rps601	40S ribosomal protein S6	ISS	SPAC13G6.07c
GO:0022627	cytosolic small ribosomal subunit	rps602	40S ribosomal protein S6	ISS	SPAPB1E7.12
GO:0022627	cytosolic small ribosomal subunit	rps7	40S ribosomal protein S7	ISS	SPAC18G6.14c
GO:0022627	cytosolic small ribosomal subunit	rps801	40S ribosomal protein S8	ISS	SPAC2C4.16c
GO:0022627	cytosolic small ribosomal subunit	rps802	40S ribosomal protein S8	ISS	SPAC521.05
GO:0022627	cytosolic small ribosomal subunit	rps901	40S ribosomal protein S9	ISS	SPAC24H6.07
GO:0022627	cytosolic small ribosomal subunit	rps902	40S ribosomal protein S9	ISS	SPBC29A3.12
GO:0022627	cytosolic small ribosomal subunit	SPAC2F7.05c	translation initiation factor eIF5	ISS	SPAC2F7.05c
GO:0022627	cytosolic small ribosomal subunit	SPAC56F8.03	translation initiation factor IF2	ISS	SPAC56F8.03
GO:0022627	cytosolic small ribosomal subunit	SPBC4B4.04	translation initiation factor eIF2A	ISS	SPBC4B4.04
GO:0022627	cytosolic small ribosomal subunit	ubi3	ribosomal-ubiquitin fusion protein Ubi3	ISS	SPAC6G10.11c
GO:0030008	TRAPP complex	bet3	TRAPP complex subunit Bet3	ISS	SPAC644.18c
GO:0030008	TRAPP complex	bet5	TRAPP complex subunit Bet5	ISS	SPAC3G9.16c
GO:0030008	TRAPP complex	SPBC14F5.02	TRAPP complex subunit Trs65	ISS	SPBC14F5.02
GO:0030008	TRAPP complex	SPBC1604.19c	TRAPP complex subunit Trs85	ISS	SPBC1604.19c
GO:0030008	TRAPP complex	SPBC1734.07c	TRAPP complex subunit Trs85	ISS	SPBC1734.07c
GO:0030008	TRAPP complex	trs120	TRAPP complex subunit Trs120	ISS	SPAC6G10.05c
GO:0030008	TRAPP complex	trs130	TRAPP complex subunit Trs130	ISS	SPCC285.14
GO:0030008	TRAPP complex	trs20	TRAPP complex subunit Trs20	ISS	SPBC11G11.04
GO:0030008	TRAPP complex	trs23	TRAPP complex subunit Trs23	ISS	SPBC3B9.12
GO:0030008	TRAPP complex	trs31	TRAPP complex subunit Trs31	ISS	SPBC1718.05
GO:0030008	TRAPP complex	trs33	TRAPP complex subunit Trs33	ISS	SPAC13G6.05c
GO:0030014	CCR4-NOT complex	caf16	CCR4-Not complex subunit Caf16	ISS	SPAC20G4.01
GO:0030014	CCR4-NOT complex	caf16	CCR4-Not complex subunit Caf16	NAS	SPAC20G4.01
GO:0030014	CCR4-NOT complex	caf1	CCR4-Not complex CAF1 family ribonuclease subunit Caf1	ISS	SPCC18.06c
GO:0030014	CCR4-NOT complex	caf4	CCR4-Not complex subunit Caf4/Mdv1	ISS	SPAC664.15
GO:0030014	CCR4-NOT complex	caf4	CCR4-Not complex subunit Caf4/Mdv1	NAS	SPAC664.15
GO:0030014	CCR4-NOT complex	ccr4	CCR4-Not complex subunit Ccr4	ISS	SPCC31H12.08c
GO:0030014	CCR4-NOT complex	mot2	CCR4-Not complex subunit Mot2	ISS	SPAC16C9.04c
GO:0030014	CCR4-NOT complex	mot2	CCR4-Not complex subunit Mot2	NAS	SPAC16C9.04c
GO:0030014	CCR4-NOT complex	not1	CCR4-Not complex subunit Not1	ISS	SPAC20G8.06
GO:0030014	CCR4-NOT complex	not2	CCR4-Not complex subunit Not2	ISS	SPCC4G3.15c
GO:0030014	CCR4-NOT complex	not3	CCR4-Not complex subunit Not3/5	ISS	SPAC1B3.05
GO:0030014	CCR4-NOT complex	rcd1	RNA-binding protein, CCR4-NOT complex subunit Rcd1	ISS	SPAC29B12.06c
GO:0030015	CCR4-NOT core complex	caf16	CCR4-Not complex subunit Caf16	NAS	SPAC20G4.01
GO:0030015	CCR4-NOT core complex	caf1	CCR4-Not complex CAF1 family ribonuclease subunit Caf1	ISS	SPCC18.06c
GO:0030015	CCR4-NOT core complex	caf4	CCR4-Not complex subunit Caf4/Mdv1	NAS	SPAC664.15
GO:0030015	CCR4-NOT core complex	ccr4	CCR4-Not complex subunit Ccr4	ISS	SPCC31H12.08c
GO:0030015	CCR4-NOT core complex	mot2	CCR4-Not complex subunit Mot2	NAS	SPAC16C9.04c
GO:0030015	CCR4-NOT core complex	not1	CCR4-Not complex subunit Not1	ISS	SPAC20G8.06
GO:0030015	CCR4-NOT core complex	not2	CCR4-Not complex subunit Not2	ISS	SPCC4G3.15c
GO:0030015	CCR4-NOT core complex	not3	CCR4-Not complex subunit Not3/5	ISS	SPAC1B3.05
GO:0030118	clathrin coat	apl1	AP-2 adaptor complex subunit Apl1	ISS	SPBC2G2.06c
GO:0030118	clathrin coat	apl2	AP-1 adaptor complex subunit beta subunit Apl2	IDA	SPBC947.02
GO:0030118	clathrin coat	apl3	AP-2 adaptor complex subunit Alp3	ISS	SPBC691.03c
GO:0030118	clathrin coat	apl4	AP-1 adaptor complex gamma subunit Apl4	IDA	SPCP1E11.06
GO:0030118	clathrin coat	apm1	AP-1 adaptor complex mu subunit Apm1	IDA	SPBP16F5.07
GO:0030118	clathrin coat	apm3	AP-3 adaptor complex subunit Apm3	IEA	SPBC651.11c
GO:0030118	clathrin coat	apm4	AP-2 adaptor complex subunit Apm4	ISS	SPAC31A2.09c
GO:0030118	clathrin coat	aps2	AP-2 adaptor complex subunit Aps2	ISS	SPBC685.04c
GO:0030118	clathrin coat	chc1	clathrin heavy chain Chc1	IEA	SPAC26A3.05
GO:0030118	clathrin coat	chc1	clathrin heavy chain Chc1	ISS	SPAC26A3.05
GO:0030118	clathrin coat	clc1	clathrin light chain	ISS	SPBC9B6.08
GO:0030118	clathrin coat	SPBC19F8.03c	ENTH/VHS domain protein	IEA	SPBC19F8.03c
GO:0030118	clathrin coat	SPCC794.11c	ENTH/VHS domain protein Ent3	ISS	SPCC794.11c
GO:0030118	clathrin coat	vas2	AP-1 adaptor complex sigma subunit Aps1	IDA	SPAP27G11.06c
GO:0030119	AP-type membrane coat adaptor complex	apl1	AP-2 adaptor complex subunit Apl1	ISS	SPBC2G2.06c
GO:0030119	AP-type membrane coat adaptor complex	apl2	AP-1 adaptor complex subunit beta subunit Apl2	IDA	SPBC947.02
GO:0030119	AP-type membrane coat adaptor complex	apl3	AP-2 adaptor complex subunit Alp3	ISS	SPBC691.03c
GO:0030119	AP-type membrane coat adaptor complex	apl4	AP-1 adaptor complex gamma subunit Apl4	IDA	SPCP1E11.06
GO:0030119	AP-type membrane coat adaptor complex	apl5	AP-3 adaptor complex subunit Apl5	NAS	SPAC144.06
GO:0030119	AP-type membrane coat adaptor complex	apl6	AP-3 adaptor complex subunit Apl6	ISS	SPAC23H3.06
GO:0030119	AP-type membrane coat adaptor complex	apm1	AP-1 adaptor complex mu subunit Apm1	IDA	SPBP16F5.07
GO:0030119	AP-type membrane coat adaptor complex	apm3	AP-3 adaptor complex subunit Apm3	IEA	SPBC651.11c
GO:0030119	AP-type membrane coat adaptor complex	apm3	AP-3 adaptor complex subunit Apm3	ISS	SPBC651.11c
GO:0030119	AP-type membrane coat adaptor complex	apm4	AP-2 adaptor complex subunit Apm4	ISS	SPAC31A2.09c
GO:0030119	AP-type membrane coat adaptor complex	aps2	AP-2 adaptor complex subunit Aps2	ISS	SPBC685.04c
GO:0030119	AP-type membrane coat adaptor complex	aps3	AP-3 adaptor complex subunit Aps3	ISS	SPAC30D11.05
GO:0030119	AP-type membrane coat adaptor complex	vas2	AP-1 adaptor complex sigma subunit Aps1	IDA	SPAP27G11.06c
GO:0030121	AP-1 adaptor complex	apl2	AP-1 adaptor complex subunit beta subunit Apl2	IDA	SPBC947.02
GO:0030121	AP-1 adaptor complex	apl4	AP-1 adaptor complex gamma subunit Apl4	IDA	SPCP1E11.06
GO:0030121	AP-1 adaptor complex	apm1	AP-1 adaptor complex mu subunit Apm1	IDA	SPBP16F5.07
GO:0030121	AP-1 adaptor complex	vas2	AP-1 adaptor complex sigma subunit Aps1	IDA	SPAP27G11.06c
GO:0030122	AP-2 adaptor complex	apl1	AP-2 adaptor complex subunit Apl1	ISS	SPBC2G2.06c
GO:0030122	AP-2 adaptor complex	apl3	AP-2 adaptor complex subunit Alp3	ISS	SPBC691.03c
GO:0030122	AP-2 adaptor complex	apm4	AP-2 adaptor complex subunit Apm4	ISS	SPAC31A2.09c
GO:0030122	AP-2 adaptor complex	aps2	AP-2 adaptor complex subunit Aps2	ISS	SPBC685.04c
GO:0030123	AP-3 adaptor complex	apl5	AP-3 adaptor complex subunit Apl5	NAS	SPAC144.06
GO:0030123	AP-3 adaptor complex	apl6	AP-3 adaptor complex subunit Apl6	ISS	SPAC23H3.06
GO:0030123	AP-3 adaptor complex	apm3	AP-3 adaptor complex subunit Apm3	ISS	SPBC651.11c
GO:0030123	AP-3 adaptor complex	aps3	AP-3 adaptor complex subunit Aps3	ISS	SPAC30D11.05
GO:0030125	clathrin vesicle coat	apl1	AP-2 adaptor complex subunit Apl1	ISS	SPBC2G2.06c
GO:0030125	clathrin vesicle coat	apl2	AP-1 adaptor complex subunit beta subunit Apl2	IDA	SPBC947.02
GO:0030125	clathrin vesicle coat	apl3	AP-2 adaptor complex subunit Alp3	ISS	SPBC691.03c
GO:0030125	clathrin vesicle coat	apl4	AP-1 adaptor complex gamma subunit Apl4	IDA	SPCP1E11.06
GO:0030125	clathrin vesicle coat	apm1	AP-1 adaptor complex mu subunit Apm1	IDA	SPBP16F5.07
GO:0030125	clathrin vesicle coat	apm4	AP-2 adaptor complex subunit Apm4	ISS	SPAC31A2.09c
GO:0030125	clathrin vesicle coat	aps2	AP-2 adaptor complex subunit Aps2	ISS	SPBC685.04c
GO:0030125	clathrin vesicle coat	chc1	clathrin heavy chain Chc1	IEA	SPAC26A3.05
GO:0030125	clathrin vesicle coat	chc1	clathrin heavy chain Chc1	ISS	SPAC26A3.05
GO:0030125	clathrin vesicle coat	clc1	clathrin light chain	ISS	SPBC9B6.08
GO:0030125	clathrin vesicle coat	SPCC794.11c	ENTH/VHS domain protein Ent3	ISS	SPCC794.11c
GO:0030125	clathrin vesicle coat	vas2	AP-1 adaptor complex sigma subunit Aps1	IDA	SPAP27G11.06c
GO:0030126	COPI vesicle coat	glo3	ARF GTPase activating protein	ISS	SPAC22E12.17c
GO:0030126	COPI vesicle coat	ret2	coatomer delta subunit Ret2	ISS	SPCC285.08
GO:0030126	COPI vesicle coat	ret3	coatomer zeta subunit	ISS	SPCC576.07
GO:0030126	COPI vesicle coat	sec21	coatomer gamma subunit Sec21	ISS	SPAC57A7.10c
GO:0030126	COPI vesicle coat	sec26	coatomer beta subunit	ISS	SPBC146.14c
GO:0030126	COPI vesicle coat	sec27	coatomer beta' subunit	ISS	SPBC16C6.13c
GO:0030126	COPI vesicle coat	sec28	coatomer epsilon subunit	ISS	SPBC24C6.05
GO:0030126	COPI vesicle coat	SPBPJ4664.04	coatomer alpha subunit	ISS	SPBPJ4664.04
GO:0030127	COPII vesicle coat	sar1	ADP-ribosylation factor Sar1	ISS	SPBC31F10.06c
GO:0030127	COPII vesicle coat	sec13	COPII-coated vesicle component Sec13	ISS	SPBC215.15
GO:0030127	COPII vesicle coat	sec16	multidomain vesicle coat component Sec16	ISS	SPAC29B12.07
GO:0030127	COPII vesicle coat	sec2302	COPII cargo receptor subunit Sec23b	ISS	SPBC776.04
GO:0030127	COPII vesicle coat	sec231	COPII cargo receptor subunit Sec23a	ISS	SPCC31H12.07
GO:0030127	COPII vesicle coat	sec24	COPII cargo receptor Sec24/Sfb2 subunit	ISS	SPAC22F8.08
GO:0030127	COPII vesicle coat	sec31	COPII-coated vesicle component Sec31	ISS	SPBC8D2.20c
GO:0030127	COPII vesicle coat	SPBC4.03c	COPII-coated vesicle component Sfb3	ISS	SPBC4.03c
GO:0030128	clathrin coat of endocytic vesicle	apl1	AP-2 adaptor complex subunit Apl1	ISS	SPBC2G2.06c
GO:0030128	clathrin coat of endocytic vesicle	apl3	AP-2 adaptor complex subunit Alp3	ISS	SPBC691.03c
GO:0030128	clathrin coat of endocytic vesicle	apm4	AP-2 adaptor complex subunit Apm4	ISS	SPAC31A2.09c
GO:0030128	clathrin coat of endocytic vesicle	aps2	AP-2 adaptor complex subunit Aps2	ISS	SPBC685.04c
GO:0030130	clathrin coat of trans-Golgi network vesicle	apl2	AP-1 adaptor complex subunit beta subunit Apl2	IDA	SPBC947.02
GO:0030130	clathrin coat of trans-Golgi network vesicle	apl4	AP-1 adaptor complex gamma subunit Apl4	IDA	SPCP1E11.06
GO:0030130	clathrin coat of trans-Golgi network vesicle	apm1	AP-1 adaptor complex mu subunit Apm1	IDA	SPBP16F5.07
GO:0030130	clathrin coat of trans-Golgi network vesicle	chc1	clathrin heavy chain Chc1	IEA	SPAC26A3.05
GO:0030130	clathrin coat of trans-Golgi network vesicle	vas2	AP-1 adaptor complex sigma subunit Aps1	IDA	SPAP27G11.06c
GO:0030131	clathrin adaptor complex	apl1	AP-2 adaptor complex subunit Apl1	ISS	SPBC2G2.06c
GO:0030131	clathrin adaptor complex	apl2	AP-1 adaptor complex subunit beta subunit Apl2	IDA	SPBC947.02
GO:0030131	clathrin adaptor complex	apl3	AP-2 adaptor complex subunit Alp3	ISS	SPBC691.03c
GO:0030131	clathrin adaptor complex	apl4	AP-1 adaptor complex gamma subunit Apl4	IDA	SPCP1E11.06
GO:0030131	clathrin adaptor complex	apm1	AP-1 adaptor complex mu subunit Apm1	IDA	SPBP16F5.07
GO:0030131	clathrin adaptor complex	apm3	AP-3 adaptor complex subunit Apm3	IEA	SPBC651.11c
GO:0030131	clathrin adaptor complex	apm4	AP-2 adaptor complex subunit Apm4	ISS	SPAC31A2.09c
GO:0030131	clathrin adaptor complex	aps2	AP-2 adaptor complex subunit Aps2	ISS	SPBC685.04c
GO:0030131	clathrin adaptor complex	vas2	AP-1 adaptor complex sigma subunit Aps1	IDA	SPAP27G11.06c
GO:0030132	clathrin coat of coated pit	apl1	AP-2 adaptor complex subunit Apl1	ISS	SPBC2G2.06c
GO:0030132	clathrin coat of coated pit	apl3	AP-2 adaptor complex subunit Alp3	ISS	SPBC691.03c
GO:0030132	clathrin coat of coated pit	apm4	AP-2 adaptor complex subunit Apm4	ISS	SPAC31A2.09c
GO:0030132	clathrin coat of coated pit	aps2	AP-2 adaptor complex subunit Aps2	ISS	SPBC685.04c
GO:0030132	clathrin coat of coated pit	chc1	clathrin heavy chain Chc1	IEA	SPAC26A3.05
GO:0030286	dynein complex	dhc1	dynein heavy chain Dhc1	ISS	SPAC1093.06c
GO:0030286	dynein complex	dic1	dynein intermediate chain Dic1	TAS	SPBC646.17c
GO:0030286	dynein complex	dlc1	dynein light chain Dlc1	TAS	SPAC1805.08
GO:0030286	dynein complex	dlc2	dynein light chain Dlc2	ISS	SPAC926.07c
GO:0030532	small nuclear ribonucleoprotein complex	aar2	U5 snRNP-associated protein Aar2	ISS	SPAC3H5.04
GO:0030532	small nuclear ribonucleoprotein complex	brr2	U5 snRNP complex subunit Brr2	ISS	SPAC9.03c
GO:0030532	small nuclear ribonucleoprotein complex	cdc28	ATP-dependent RNA helicase Cdc28	ISS	SPBC19C2.01
GO:0030532	small nuclear ribonucleoprotein complex	cwf10	GTPase Cwf10	ISS	SPBC215.12
GO:0030532	small nuclear ribonucleoprotein complex	cwf29	RNA-binding protein Cwf29	ISS	SPBC887.05c
GO:0030532	small nuclear ribonucleoprotein complex	dim1	U4/U6 x U5 tri-snRNP complex subunit Dim1	ISS	SPCC16A11.05c
GO:0030532	small nuclear ribonucleoprotein complex	imp3	U3 snoRNP-associated protein Imp3	ISS	SPAC19D5.05c
GO:0030532	small nuclear ribonucleoprotein complex	lea1	U2 snRNP-associated protein Lea1	ISS	SPBC1861.08c
GO:0030532	small nuclear ribonucleoprotein complex	lsm2	U6 snRNP-associated protein core protein	ISS	SPCC1620.01c
GO:0030532	small nuclear ribonucleoprotein complex	lsm3	U6 snRNP-associated protein Lsm3	ISS	SPBC9B6.05c
GO:0030532	small nuclear ribonucleoprotein complex	lsm4	U6 snRNP-associated protein Lsm4	ISS	SPBC30D10.06
GO:0030532	small nuclear ribonucleoprotein complex	lsm5	U6 snRNP-associated protein Lsm5	ISS	SPBC20F10.09
[truncated: 1,087 more rows]
