# Supplementary material for: Proportionality: A Valid Alternative to Correlation for Relative Data
Source: PLoS Comput Biol. 2015 Mar 16;11(3):e1004075. doi: 10.1371/journal.pcbi.1004075 (PMC4361748; doi:10.1371/journal.pcbi.1004075)
Supplement: S2 Supporting Information — This Zip file contains SupplementaryInfo.Rnw, the Sweave source which is executed to analyse the contents of the ./data folder and present the results in S1 Supporting Information. (ZIP) [file pcbi.1004075.s012.zip › data/Complex_annotation.xlsx]

## Sheet: Sheet1
acc	name	symbol	full_name	code	Systematic.name
GO:0005643	nuclear pore	pom34	nucleoporin Pom34	ISS	SPAC1002.02
GO:0016591	DNA-directed RNA polymerase II, holoenzyme	taf11	transcription factor TFIID complex subunit Taf11	ISS	SPAC1002.04c
GO:0005669	transcription factor TFIID complex	taf11	transcription factor TFIID complex subunit Taf11	ISS	SPAC1002.04c
GO:0005960	glycine cleavage complex	dld1	dihydrolipoamide dehydrogenase Dld1	ISS	SPAC1002.09c
GO:0009353	mitochondrial oxoglutarate dehydrogenase complex	dld1	dihydrolipoamide dehydrogenase Dld1	IC	SPAC1002.09c
GO:0005967	mitochondrial pyruvate dehydrogenase complex	dld1	dihydrolipoamide dehydrogenase Dld1	ISS	SPAC1002.09c
GO:0045252	oxoglutarate dehydrogenase complex	dld1	dihydrolipoamide dehydrogenase Dld1	IC	SPAC1002.09c
GO:0045254	pyruvate dehydrogenase complex	dld1	dihydrolipoamide dehydrogenase Dld1	ISS	SPAC1002.09c
GO:0042765	GPI-anchor transamidase complex	gaa1	GPI-anchor transamidase complex subunit Gaa1	ISS	SPAC1002.11
GO:0016592	mediator complex	pmc5	mediator complex subunit Pmc5	IDA	SPAC1002.15c
GO:0016592	mediator complex	pmc5	mediator complex subunit Pmc5	NAS	SPAC1002.15c
GO:0070209	ASTRA complex	asa1	Astra associated protein 1 Asa1	IDA	SPAC1006.02
GO:0000136	alpha-1,6-mannosyltransferase complex	och1	alpha-1,6-mannosyltransferase Och1	ISS	SPAC1006.05c
GO:0031501	mannosyltransferase complex	och1	alpha-1,6-mannosyltransferase Och1	ISS	SPAC1006.05c
GO:0016281	eukaryotic translation initiation factor 4F complex	SPAC1006.07	translation initiation factor eIF4A	ISS	SPAC1006.07
GO:0005847	mRNA cleavage and polyadenylation specificity factor complex	pta1	mRNA cleavage and polyadenylation specificity factor complex subunit Pta1	IDA	SPAC1071.01c
GO:0005849	mRNA cleavage factor complex	pta1	mRNA cleavage and polyadenylation specificity factor complex subunit Pta1	IDA	SPAC1071.01c
GO:0016591	DNA-directed RNA polymerase II, holoenzyme	mms19	TFIIH regulator Mms19	NAS	SPAC1071.02
GO:0005675	holo TFIIH complex	mms19	TFIIH regulator Mms19	NAS	SPAC1071.02
GO:0005787	signal peptidase complex	spc2	signal peptidase subunit Spc2	ISS	SPAC1071.04c
GO:0016586	RSC complex	arp9	SWI/SNF and RSC complex subunit Arp9	IDA	SPAC1071.06
GO:0016514	SWI/SNF complex	arp9	SWI/SNF and RSC complex subunit Arp9	IDA	SPAC1071.06
GO:0070603	SWI/SNF-type complex	arp9	SWI/SNF and RSC complex subunit Arp9	IDA	SPAC1071.06
GO:0022626	cytosolic ribosome	rps1502	40S ribosomal protein S15	ISS	SPAC1071.07c
GO:0022627	cytosolic small ribosomal subunit	rps1502	40S ribosomal protein S15	ISS	SPAC1071.07c
GO:0022625	cytosolic large ribosomal subunit	rpp203	60S acidic ribosomal protein P2C subunit	ISS	SPAC1071.08
GO:0022626	cytosolic ribosome	rpp203	60S acidic ribosomal protein P2C subunit	ISS	SPAC1071.08
GO:0005868	cytoplasmic dynein complex	dhc1	dynein heavy chain Dhc1	ISS	SPAC1093.06c
GO:0005881	cytoplasmic microtubule	dhc1	dynein heavy chain Dhc1	IDA	SPAC1093.06c
GO:0030286	dynein complex	dhc1	dynein heavy chain Dhc1	ISS	SPAC1093.06c
GO:0009337	sulfite reductase complex (NADPH)	sir1	sulfite reductase Sir1	IMP	SPAC10F6.01c
GO:0005681	spliceosomal complex	prp22	ATP-dependent RNA helicase Prp22	ISS	SPAC10F6.02c
GO:0031011	Ino80 complex	nht1	Ino80 complex HMG box protein Nht1	IDA	SPAC10F6.08c
GO:0008278	cohesin complex	psm3	mitotic cohesin complex subunit Psm3	TAS	SPAC10F6.09c
GO:0030892	mitotic cohesin complex	psm3	mitotic cohesin complex subunit Psm3	TAS	SPAC10F6.09c
GO:0000932	cytoplasmic mRNA processing body	mug134	mRNA stability protein Igo1	ISS	SPAC10F6.16
GO:0008278	cohesin complex	pds5	cohesin-associated protein Pds5	IGI	SPAC110.02
GO:0030892	mitotic cohesin complex	pds5	cohesin-associated protein Pds5	IGI	SPAC110.02
GO:0071521	Cdc42 GTPase complex	cdc42	Rho family GTPase Cdc42	NAS	SPAC110.03
GO:0034974	Swi5-Swi2 complex	swi2	Swi5 complex subunit Swi2	IPI	SPAC1142.03c
GO:0030686	90S preribosome	SPAC1142.04	Noc complex subunit Noc2 family	ISS	SPAC1142.04
GO:0030689	Noc complex	SPAC1142.04	Noc complex subunit Noc2 family	ISS	SPAC1142.04
GO:0030690	Noc1p-Noc2p complex	SPAC1142.04	Noc complex subunit Noc2 family	ISS	SPAC1142.04
GO:0030691	Noc2p-Noc3p complex	SPAC1142.04	Noc complex subunit Noc2 family	ISS	SPAC1142.04
GO:0030684	preribosome	SPAC1142.04	Noc complex subunit Noc2 family	ISS	SPAC1142.04
GO:0030687	preribosome, large subunit precursor	SPAC1142.04	Noc complex subunit Noc2 family	ISS	SPAC1142.04
GO:0043529	GET complex	get3	GET complex ATPase subunit Get3	ISS	SPAC1142.06
GO:0000815	ESCRT III complex	vps32	ESCRT III complex subunit Vps32	ISS	SPAC1142.07c
GO:0000812	Swr1 complex	swr1	SNF2 family helicase Swr1	IDA	SPAC11E3.01c
GO:0000778	condensed nuclear chromosome kinetochore	pcs1	chromosome segregation protein Pcs1	ISS	SPAC11E3.03
GO:0033551	monopolin complex	pcs1	chromosome segregation protein Pcs1	IDA	SPAC11E3.03
GO:0033176	proton-transporting V-type ATPase complex	vma4	V-type ATPase V1 subunit E	ISS	SPAC11E3.07
GO:0033180	proton-transporting V-type ATPase, V1 domain	vma4	V-type ATPase V1 subunit E	ISS	SPAC11E3.07
GO:0000221	vacuolar proton-transporting V-type ATPase, V1 domain	vma4	V-type ATPase V1 subunit E	ISS	SPAC11E3.07
GO:0030915	Smc5-Smc6 complex	nse6	Smc5-6 complex non-SMC subunit Nse6	IDA	SPAC11E3.08c
GO:0005747	mitochondrial respiratory chain complex I	SPAC11E3.12	conserved eukaryotic protein	ISS	SPAC11E3.12
GO:0030964	NADH dehydrogenase complex	SPAC11E3.12	conserved eukaryotic protein	ISS	SPAC11E3.12
GO:0022625	cytosolic large ribosomal subunit	rpl22	60S ribosomal protein L22	ISS	SPAC11E3.15
GO:0022626	cytosolic ribosome	rpl22	60S ribosomal protein L22	ISS	SPAC11E3.15
GO:0022625	cytosolic large ribosomal subunit	ubi1	ribosomal-ubiquitin fusion protein Ubi1	ISS	SPAC11G7.04
GO:0022626	cytosolic ribosome	ubi1	ribosomal-ubiquitin fusion protein Ubi1	ISS	SPAC11G7.04
GO:0000813	ESCRT I complex	sst6	ESCRT I complex subunit Vps23	ISS	SPAC11H11.01
GO:0000939	condensed chromosome inner kinetochore	fta6	Sim4 and Mal2 associated	IDA	SPAC11H11.05c
GO:0000778	condensed nuclear chromosome kinetochore	fta6	Sim4 and Mal2 associated	IDA	SPAC11H11.05c
GO:0031511	Mis6-Sim4 complex	fta6	Sim4 and Mal2 associated	IDA	SPAC11H11.05c
GO:0005885	Arp2/3 protein complex	arp2	ARP2/3 actin-organizing complex subunit Arp2	IDA	SPAC11H11.06
GO:0016586	RSC complex	snf21	ATP-dependent DNA helicase Snf21	IDA	SPAC1250.01
GO:0022625	cytosolic large ribosomal subunit	rpl3002	60S ribosomal protein L30	ISS	SPAC1250.05
GO:0022626	cytosolic ribosome	rpl3002	60S ribosomal protein L30	ISS	SPAC1250.05
GO:0000127	transcription factor TFIIIC complex	sfc7	TFIIIC subunit Sfc7	ISS	SPAC1250.07
GO:0031501	mannosyltransferase complex	SPAC1296.01c	phosphoacetylglucosamine mutase	IC	SPAC1296.01c
GO:0005751	mitochondrial respiratory chain complex IV	cox4	cytochrome c oxidase subunit IV	ISS	SPAC1296.02
GO:0045277	respiratory chain complex IV	cox4	cytochrome c oxidase subunit IV	ISS	SPAC1296.02
GO:0045283	fumarate reductase complex	SPAC12B10.06c	succinate dehydrogenase subunit Emi5	ISS	SPAC12B10.06c
GO:0005749	mitochondrial respiratory chain complex II	SPAC12B10.06c	succinate dehydrogenase subunit Emi5	ISS	SPAC12B10.06c
GO:0045273	respiratory chain complex II	SPAC12B10.06c	succinate dehydrogenase subunit Emi5	ISS	SPAC12B10.06c
GO:0045281	succinate dehydrogenase complex	SPAC12B10.06c	succinate dehydrogenase subunit Emi5	ISS	SPAC12B10.06c
GO:0045257	succinate dehydrogenase complex (ubiquinone)	SPAC12B10.06c	succinate dehydrogenase subunit Emi5	ISS	SPAC12B10.06c
GO:0005884	actin filament	acp1	F-actin capping protein alpha subunit	IDA	SPAC12B10.07
GO:0008290	F-actin capping protein complex	acp1	F-actin capping protein alpha subunit	IDA	SPAC12B10.07
GO:0000109	nucleotide-excision repair complex	rhp41	DNA repair protein Rhp41	ISS	SPAC12B10.12c
GO:0034657	GID complex	SPAC12B10.13	proteasome-dependent catabolite inactivation protein, ubiquitin ligase complex subunit	ISS	SPAC12B10.13
GO:0032299	ribonuclease H2 complex	SPAC12B10.15c	ribonuclease H2 complex subunit	ISS	SPAC12B10.15c
GO:0016591	DNA-directed RNA polymerase II, holoenzyme	taf9	SAGA complex/ transcription initiation factor Taf9	ISS	SPAC12G12.05c
GO:0000124	SAGA complex	taf9	SAGA complex/ transcription initiation factor Taf9	IDA	SPAC12G12.05c
GO:0005669	transcription factor TFIID complex	taf9	SAGA complex/ transcription initiation factor Taf9	ISS	SPAC12G12.05c
GO:0005762	mitochondrial large ribosomal subunit	mrpl6	mitochondrial ribosomal protein subunit L16	ISS	SPAC12G12.08
GO:0070913	Ddb1-Wdr21 complex	wdr21	WD repeat protein, human WDR21 family	IDA	SPAC12G12.10
GO:0000109	nucleotide-excision repair complex	wdr21	WD repeat protein, human WDR21 family	IDA	SPAC12G12.10
GO:0031499	TRAMP complex	cid14	poly	IDA	SPAC12G12.13c
GO:0005847	mRNA cleavage and polyadenylation specificity factor complex	pfs2	WD repeat protein Pfs2	IDA	SPAC12G12.14c
GO:0005849	mRNA cleavage factor complex	pfs2	WD repeat protein Pfs2	IDA	SPAC12G12.14c
GO:0000124	SAGA complex	ubp8	SAGA complex ubiquitin C-terminal hydrolase Ubp8	IDA	SPAC13A11.04c
GO:0000502	proteasome complex	SPAC13C5.01c	20S proteasome component alpha 3	ISS	SPAC13C5.01c
GO:0005839	proteasome core complex	SPAC13C5.01c	20S proteasome component alpha 3	ISS	SPAC13C5.01c
GO:0019773	proteasome core complex, alpha-subunit complex	SPAC13C5.01c	20S proteasome component alpha 3	ISS	SPAC13C5.01c
GO:0030870	Mre11 complex	rad32	Rad32 nuclease	TAS	SPAC13C5.07
GO:0019005	SCF ubiquitin ligase complex	pof14	F-box protein Pof14	IDA	SPAC13D6.01
GO:0032300	mismatch repair complex	msh1	mitochondrial MutS protein Msh1	ISS	SPAC13F5.01c
GO:0016591	DNA-directed RNA polymerase II, holoenzyme	ptr6	transcription factor TFIID complex subunit Taf7	TAS	SPAC13F5.02c
GO:0005669	transcription factor TFIID complex	ptr6	transcription factor TFIID complex subunit Taf7	TAS	SPAC13F5.02c
GO:0000145	exocyst	sec10	exocyst complex subunit Sec10	IDA	SPAC13F5.06c
GO:0022626	cytosolic ribosome	rps101	40S ribosomal protein S3a	ISS	SPAC13G6.02c
GO:0022627	cytosolic small ribosomal subunit	rps101	40S ribosomal protein S3a	ISS	SPAC13G6.02c
GO:0042719	mitochondrial intermembrane space protein transporter complex	tim8	TIM22 inner membrane protein import complex subunit Tim8	ISS	SPAC13G6.04
GO:0030008	TRAPP complex	trs33	TRAPP complex subunit Trs33	ISS	SPAC13G6.05c
GO:0005960	glycine cleavage complex	gcv2	glycine cleavage complex subunit P	ISS	SPAC13G6.06c
GO:0022626	cytosolic ribosome	rps601	40S ribosomal protein S6	ISS	SPAC13G6.07c
GO:0022627	cytosolic small ribosomal subunit	rps601	40S ribosomal protein S6	ISS	SPAC13G6.07c
GO:0033167	ARC complex	arb2	argonaute binding protein 2	IDA	SPAC13G7.07
GO:0031332	RNAi effector complex	arb2	argonaute binding protein 2	IDA	SPAC13G7.07
GO:0000783	nuclear telomere cap complex	mug152	Myb family telomere binding protein	ISS	SPAC13G7.10
GO:0045283	fumarate reductase complex	sdh2	succinate dehydrogenase	ISS	SPAC140.01
GO:0005749	mitochondrial respiratory chain complex II	sdh2	succinate dehydrogenase	ISS	SPAC140.01
GO:0045273	respiratory chain complex II	sdh2	succinate dehydrogenase	ISS	SPAC140.01
GO:0045281	succinate dehydrogenase complex	sdh2	succinate dehydrogenase	ISS	SPAC140.01
GO:0045257	succinate dehydrogenase complex (ubiquinone)	sdh2	succinate dehydrogenase	ISS	SPAC140.01
GO:0005732	small nucleolar ribonucleoprotein complex	gar2	nucleolar protein required for rRNA processing	ISS	SPAC140.02
GO:0033167	ARC complex	arb1	argonaute binding protein 1	IDA	SPAC140.03
GO:0031332	RNAi effector complex	arb1	argonaute binding protein 1	IDA	SPAC140.03
GO:0005832	chaperonin-containing T-complex	cct5	chaperonin-containing T-complex epsilon subunit Cct5	IDA	SPAC1420.02c
GO:0000502	proteasome complex	rpn501	19S proteasome regulatory subunit Rpn501	ISS	SPAC1420.03
GO:0005763	mitochondrial small ribosomal subunit	cox1101	fusion cytochrome c oxidase assembly protein Cox1101, mitochondrial ribosomal protein Rsm22	ISS	SPAC1420.04c
GO:0031011	Ino80 complex	iec1	Ino80 complex subunit Iec1	IDA	SPAC144.02
GO:0030123	AP-3 adaptor complex	apl5	AP-3 adaptor complex subunit Apl5	NAS	SPAC144.06
GO:0030119	AP-type membrane coat adaptor complex	apl5	AP-3 adaptor complex subunit Apl5	NAS	SPAC144.06
GO:0022626	cytosolic ribosome	rps1102	40S ribosomal protein S11	ISS	SPAC144.11
GO:0022627	cytosolic small ribosomal subunit	rps1102	40S ribosomal protein S11	ISS	SPAC144.11
GO:0071341	medial cortical node	klp8	kinesin-like protein Klp8	IDA	SPAC144.14
GO:0017119	Golgi transport complex	cog1	Golgi transport complex subunit Cog1	ISS	SPAC144.15c
GO:0005681	spliceosomal complex	SPAC1486.03c	RNA-binding splicing factor	ISS	SPAC1486.03c
GO:0005643	nuclear pore	nup189	nucleoporin Nup98 and Nup96	IDA	SPAC1486.05
GO:0005643	nuclear pore	nup189	nucleoporin Nup98 and Nup96	TAS	SPAC1486.05
GO:0031080	Nup107-160 complex	nup189	nucleoporin Nup98 and Nup96	IDA	SPAC1486.05
GO:0005762	mitochondrial large ribosomal subunit	mrpl19	mitochondrial ribosomal protein subunit L19	ISS	SPAC1486.07c
GO:0030684	preribosome	SPAC1486.09	ribosome biogenesis protein Nob1	ISS	SPAC1486.09
GO:0030688	preribosome, small subunit precursor	SPAC1486.09	ribosome biogenesis protein Nob1	ISS	SPAC1486.09
GO:0030915	Smc5-Smc6 complex	smc5	Smc5-6 complex SMC subunit Smc5	IDA	SPAC14C4.02c
GO:0070210	Rpd3L-Expanded complex	laf1	clr6 L associated factor 1 Laf1	IDA	SPAC14C4.12c
GO:0032221	Rpd3S complex	laf1	clr6 L associated factor 1 Laf1	IDA	SPAC14C4.12c
GO:0070822	Sin3-type complex	laf1	clr6 L associated factor 1 Laf1	IDA	SPAC14C4.12c
GO:0031389	Rad17 RFC-like complex	rad17	RFC related checkpoint protein Rad17	TAS	SPAC14C4.13
GO:0005753	mitochondrial proton-transporting ATP synthase complex	atp1	F1-ATPase alpha subunit	TAS	SPAC14C4.14
GO:0000275	mitochondrial proton-transporting ATP synthase complex, catalytic core F(1)	atp1	F1-ATPase alpha subunit	TAS	SPAC14C4.14
GO:0005754	mitochondrial proton-transporting ATP synthase, catalytic core	atp1	F1-ATPase alpha subunit	TAS	SPAC14C4.14
GO:0045261	proton-transporting ATP synthase complex, catalytic core F(1)	atp1	F1-ATPase alpha subunit	TAS	SPAC14C4.14
GO:0045267	proton-transporting ATP synthase, catalytic core	atp1	F1-ATPase alpha subunit	TAS	SPAC14C4.14
GO:0000778	condensed nuclear chromosome kinetochore	dad3	DASH complex subunit Dad3	IDA	SPAC14C4.16
GO:0042729	DASH complex	dad3	DASH complex subunit Dad3	IDA	SPAC14C4.16
GO:0030870	Mre11 complex	rad50	DNA repair protein Rad50	TAS	SPAC1556.01c
GO:0045283	fumarate reductase complex	sdh1	succinate dehydrogenase Sdh1	ISS	SPAC1556.02c
GO:0005749	mitochondrial respiratory chain complex II	sdh1	succinate dehydrogenase Sdh1	ISS	SPAC1556.02c
GO:0045273	respiratory chain complex II	sdh1	succinate dehydrogenase Sdh1	ISS	SPAC1556.02c
GO:0045281	succinate dehydrogenase complex	sdh1	succinate dehydrogenase Sdh1	ISS	SPAC1556.02c
GO:0045257	succinate dehydrogenase complex (ubiquinone)	sdh1	succinate dehydrogenase Sdh1	ISS	SPAC1556.02c
GO:0034098	Cdc48p-Npl4p-Ufd1p AAA ATPase complex	cdc48	AAA family ATPase Cdc48	ISS	SPAC1565.08
GO:0016591	DNA-directed RNA polymerase II, holoenzyme	taf12	transcription factor TFIID complex subunit A/ SAGA complex subunit	ISS	SPAC15A10.02
GO:0000124	SAGA complex	taf12	transcription factor TFIID complex subunit A/ SAGA complex subunit	IDA	SPAC15A10.02
GO:0005669	transcription factor TFIID complex	taf12	transcription factor TFIID complex subunit A/ SAGA complex subunit	ISS	SPAC15A10.02
GO:0000778	condensed nuclear chromosome kinetochore	sgo2	inner centromere protein, shugoshin Sgo2	IDA	SPAC15A10.15
GO:0022625	cytosolic large ribosomal subunit	rpl42	60S ribosomal protein L36/L42	ISS	SPAC15E1.03
GO:0022626	cytosolic ribosome	rpl42	60S ribosomal protein L36/L42	ISS	SPAC15E1.03
GO:0030904	retromer complex	vps29	retromer complex subunit Vps29	IMP	SPAC15E1.06
GO:0030904	retromer complex	vps29	retromer complex subunit Vps29	ISS	SPAC15E1.06
GO:0008278	cohesin complex	moa1	meiotic cohesin complex associated protein Moa1	NAS	SPAC15E1.07c
GO:0000939	condensed chromosome inner kinetochore	moa1	meiotic cohesin complex associated protein Moa1	IDA	SPAC15E1.07c
GO:0030893	meiotic cohesin complex	moa1	meiotic cohesin complex associated protein Moa1	NAS	SPAC15E1.07c
GO:0031415	NatA complex	naa10	NatA N-acetyltransferase complex catalytic subunit Naa10	ISS	SPAC15E1.08
GO:0005643	nuclear pore	seh1	nucleoporin Seh1	IDA	SPAC15F9.02
GO:0005643	nuclear pore	seh1	nucleoporin Seh1	TAS	SPAC15F9.02
GO:0031080	Nup107-160 complex	seh1	nucleoporin Seh1	IDA	SPAC15F9.02
GO:0005762	mitochondrial large ribosomal subunit	SPAC1610.02c	mitochondrial ribosomal protein subunit L1	ISS	SPAC1610.02c
GO:0005968	Rab-protein geranylgeranyltransferase complex	ptb1	geranylgeranyltransferase II beta subunit Ptb1	ISS	SPAC167.02
GO:0030532	small nuclear ribonucleoprotein complex	snu66	U4/U6 x U5 tri-snRNP complex subunit Snu66	ISS	SPAC167.03c
GO:0005681	spliceosomal complex	snu66	U4/U6 x U5 tri-snRNP complex subunit Snu66	IC	SPAC167.03c
GO:0046540	U4/U6 x U5 tri-snRNP complex	snu66	U4/U6 x U5 tri-snRNP complex subunit Snu66	ISS	SPAC167.03c
GO:0005744	mitochondrial inner membrane presequence translocase complex	pam17	TIM23 translocase complex-associated motor subunit Pam17	ISS	SPAC167.04
GO:0001405	presequence translocase-associated import motor	pam17	TIM23 translocase complex-associated motor subunit Pam17	ISS	SPAC167.04
GO:0031501	mannosyltransferase complex	SPAC167.09	GPI-mannosyltransferase II complex subunit Pga1	ISS	SPAC167.09
GO:0000428	DNA-directed RNA polymerase complex	rpc19	DNA-directed RNA polymerase I and III subunit Rpc19	IGI	SPAC1687.01
GO:0005736	DNA-directed RNA polymerase I complex	rpc19	DNA-directed RNA polymerase I and III subunit Rpc19	IGI	SPAC1687.01
GO:0005666	DNA-directed RNA polymerase III complex	rpc19	DNA-directed RNA polymerase I and III subunit Rpc19	IGI	SPAC1687.01
GO:0030880	RNA polymerase complex	rpc19	DNA-directed RNA polymerase I and III subunit Rpc19	IGI	SPAC1687.01
GO:0031390	Ctf18 RFC-like complex	rfc4	DNA replication factor C complex subunit Rfc4	TAS	SPAC1687.03c
GO:0005663	DNA replication factor C complex	rfc4	DNA replication factor C complex subunit Rfc4	ISS	SPAC1687.03c
GO:0031391	Elg1 RFC-like complex	rfc4	DNA replication factor C complex subunit Rfc4	IDA	SPAC1687.03c
GO:0031389	Rad17 RFC-like complex	rfc4	DNA replication factor C complex subunit Rfc4	TAS	SPAC1687.03c
GO:0022625	cytosolic large ribosomal subunit	rpl44	60S ribosomal protein L28/L44	ISS	SPAC1687.06c
GO:0022626	cytosolic ribosome	rpl44	60S ribosomal protein L28/L44	ISS	SPAC1687.06c
GO:0008180	signalosome	csn5	COP9/signalosome complex subunit Csn5	IDA	SPAC1687.13c
GO:0032116	SMC loading complex	ssl3	cohesin loading factor Ssl3	IMP	SPAC1687.18c
GO:0000939	condensed chromosome inner kinetochore	mis6	inner centromere protein, CENP-I ortholog Mis6	IDA	SPAC1687.20c
GO:0000939	condensed chromosome inner kinetochore	mis6	inner centromere protein, CENP-I ortholog Mis6	TAS	SPAC1687.20c
GO:0031511	Mis6-Sim4 complex	mis6	inner centromere protein, CENP-I ortholog Mis6	TAS	SPAC1687.20c
GO:0000939	condensed chromosome inner kinetochore	dad1	DASH complex subunit Dad1	IDA	SPAC16A10.05c
GO:0000778	condensed nuclear chromosome kinetochore	dad1	DASH complex subunit Dad1	IDA	SPAC16A10.05c
GO:0042729	DASH complex	dad1	DASH complex subunit Dad1	IDA	SPAC16A10.05c
GO:0031511	Mis6-Sim4 complex	dad1	DASH complex subunit Dad1	IDA	SPAC16A10.05c
GO:0031617	NMS complex	dad1	DASH complex subunit Dad1	IDA	SPAC16A10.05c
GO:0005876	spindle microtubule	dad1	DASH complex subunit Dad1	IDA	SPAC16A10.05c
GO:0030915	Smc5-Smc6 complex	nse2	Smc5-6 complex non-SMC subunit 2	IDA	SPAC16A10.06c
GO:0000783	nuclear telomere cap complex	taz1	human TRF ortholog Taz1	TAS	SPAC16A10.07c
GO:0030014	CCR4-NOT complex	mot2	CCR4-Not complex subunit Mot2	ISS	SPAC16C9.04c
GO:0030014	CCR4-NOT complex	mot2	CCR4-Not complex subunit Mot2	NAS	SPAC16C9.04c
GO:0030015	CCR4-NOT core complex	mot2	CCR4-Not complex subunit Mot2	NAS	SPAC16C9.04c
GO:0032221	Rpd3S complex	cph1	Clr6 histone deacetylase associated PHD protein-1 Cph1	IDA	SPAC16C9.05
GO:0070822	Sin3-type complex	cph1	Clr6 histone deacetylase associated PHD protein-1 Cph1	IDA	SPAC16C9.05
GO:0033176	proton-transporting V-type ATPase complex	vph1	V-type ATPase V0 subunit a	ISS	SPAC16E8.07c
GO:0033179	proton-transporting V-type ATPase, V0 domain	vph1	V-type ATPase V0 subunit a	ISS	SPAC16E8.07c
GO:0000220	vacuolar proton-transporting V-type ATPase, V0 domain	vph1	V-type ATPase V0 subunit a	ISS	SPAC16E8.07c
GO:0071521	Cdc42 GTPase complex	scd1	RhoGEF Scd1	TAS	SPAC16E8.09
GO:0005763	mitochondrial small ribosomal subunit	SPAC16E8.10c	mitochondrial ribosomal protein subunit S7	ISS	SPAC16E8.10c
GO:0016591	DNA-directed RNA polymerase II, holoenzyme	tfb1	transcription factor TFIIH complex subunit Tfb1	ISS	SPAC16E8.11c
GO:0005675	holo TFIIH complex	tfb1	transcription factor TFIIH complex subunit Tfb1	ISS	SPAC16E8.11c
GO:0000109	nucleotide-excision repair complex	tfb1	transcription factor TFIIH complex subunit Tfb1	ISS	SPAC16E8.11c
GO:0000112	nucleotide-excision repair factor 3 complex	tfb1	transcription factor TFIIH complex subunit Tfb1	ISS	SPAC16E8.11c
GO:0016281	eukaryotic translation initiation factor 4F complex	tif45	translation initiation factor eIF4E, 4F complex subunit	TAS	SPAC16E8.15
GO:0042709	succinate-CoA ligase complex	SPAC16E8.17c	succinate-CoA ligase alpha subunit	IC	SPAC16E8.17c
GO:0045239	tricarboxylic acid cycle enzyme complex	SPAC16E8.17c	succinate-CoA ligase alpha subunit	IC	SPAC16E8.17c
GO:0005763	mitochondrial small ribosomal subunit	rsm19	mitochondrial ribosomal protein subunit S19	ISS	SPAC1751.02c
GO:0016282	eukaryotic 43S preinitiation complex	SPAC1751.03	translation initiation factor eIF3m	IDA	SPAC1751.03
GO:0005852	eukaryotic translation initiation factor 3 complex	SPAC1751.03	translation initiation factor eIF3m	IDA	SPAC1751.03
GO:0071541	eukaryotic translation initiation factor 3 complex, eIF3m	SPAC1751.03	translation initiation factor eIF3m	IDA	SPAC1751.03
GO:0070993	translation preinitiation complex	SPAC1751.03	translation initiation factor eIF3m	IDA	SPAC1751.03
GO:0000502	proteasome complex	ecm29	proteasome component Ecm29	IDA	SPAC1782.01
GO:0000502	proteasome complex	ecm29	proteasome component Ecm29	ISS	SPAC1782.01
GO:0005750	mitochondrial respiratory chain complex III	qcr8	ubiquinol-cytochrome-c reductase complex subunit 7	IC	SPAC1782.07
GO:0045275	respiratory chain complex III	qcr8	ubiquinol-cytochrome-c reductase complex subunit 7	IC	SPAC1782.07
GO:0072588	box H/ACA RNP complex	nhp2	box H/ACA snoRNP complex subunit Nhp2	IGI	SPAC1782.10c
GO:0031429	box H/ACA snoRNP complex	nhp2	box H/ACA snoRNP complex subunit Nhp2	IGI	SPAC1782.10c
GO:0005732	small nucleolar ribonucleoprotein complex	nhp2	box H/ACA snoRNP complex subunit Nhp2	IGI	SPAC1782.10c
GO:0000939	condensed chromosome inner kinetochore	fta2	Sim4 and Mal2 associated	IDA	SPAC1783.03
GO:0000778	condensed nuclear chromosome kinetochore	fta2	Sim4 and Mal2 associated	IDA	SPAC1783.03
GO:0031511	Mis6-Sim4 complex	fta2	Sim4 and Mal2 associated	IDA	SPAC1783.03
GO:0043189	H4/H2A histone acetyltransferase complex	pap1	transcription factor Pap1/Caf3	IDA	SPAC1783.07c
GO:0035267	NuA4 histone acetyltransferase complex	pap1	transcription factor Pap1/Caf3	IDA	SPAC1783.07c
GO:0022625	cytosolic large ribosomal subunit	rpl1502	60S ribosomal protein L15b	ISS	SPAC1783.08c
GO:0022626	cytosolic ribosome	rpl1502	60S ribosomal protein L15b	ISS	SPAC1783.08c
GO:0005643	nuclear pore	cut11	spindle pole body docking protein Cut11	NAS	SPAC1786.03
GO:0033176	proton-transporting V-type ATPase complex	vma6	V-type ATPase V0 subunit d	ISS	SPAC17A2.03c
GO:0033179	proton-transporting V-type ATPase, V0 domain	vma6	V-type ATPase V0 subunit d	ISS	SPAC17A2.03c
GO:0000220	vacuolar proton-transporting V-type ATPase, V0 domain	vma6	V-type ATPase V0 subunit d	ISS	SPAC17A2.03c
GO:0033263	CORVET complex	vps8	WD repeat protein Vps8	ISS	SPAC17A2.06c
GO:0000932	cytoplasmic mRNA processing body	csx1	RNA-binding protein Csx1	ISS	SPAC17A2.09c
GO:0022625	cytosolic large ribosomal subunit	rpl301	60S ribosomal protein L3	ISS	SPAC17A5.03
GO:0022626	cytosolic ribosome	rpl301	60S ribosomal protein L3	ISS	SPAC17A5.03
GO:0016591	DNA-directed RNA polymerase II, holoenzyme	ptr8	transcription factor TFIIH complex ERCC-3 subunit	ISS	SPAC17A5.06
GO:0005675	holo TFIIH complex	ptr8	transcription factor TFIIH complex ERCC-3 subunit	ISS	SPAC17A5.06
GO:0000109	nucleotide-excision repair complex	ptr8	transcription factor TFIIH complex ERCC-3 subunit	ISS	SPAC17A5.06
GO:0000112	nucleotide-excision repair factor 3 complex	ptr8	transcription factor TFIIH complex ERCC-3 subunit	ISS	SPAC17A5.06
GO:0000932	cytoplasmic mRNA processing body	exo2	exonuclease II Exo2	ISS	SPAC17A5.14
GO:0005680	anaphase-promoting complex	nuc2	anaphase-promoting complex subunit Apc3	IDA	SPAC17C9.01c
GO:0016592	mediator complex	pmc3	mediator complex subunit Pmc3/Med27	IDA	SPAC17C9.05c
GO:0016592	mediator complex	pmc3	mediator complex subunit Pmc3/Med27	NAS	SPAC17C9.05c
GO:0001401	mitochondrial sorting and assembly machinery complex	sam50	mitochondrial sorting and assembly machinery complex subunit Sam50	ISS	SPAC17C9.06
GO:0042719	mitochondrial intermembrane space protein transporter complex	tim13	TIM22 inner membrane protein import complex subunit Tim13	ISS	SPAC17C9.09c
GO:0031261	DNA replication preinitiation complex	cdc45	DNA replication pre-initiation complex subunit Cdc45	IDA	SPAC17D4.02
GO:0022626	cytosolic ribosome	rps2401	40S ribosomal protein S24	ISS	SPAC17G6.06
GO:0022627	cytosolic small ribosomal subunit	rps2401	40S ribosomal protein S24	ISS	SPAC17G6.06
GO:0031205	endoplasmic reticulum Sec complex	sec62	ER protein translocation subcomplex subunit Sec62	ISS	SPAC17G6.09
GO:0031207	Sec62/Sec63 complex	sec62	ER protein translocation subcomplex subunit Sec62	ISS	SPAC17G6.09
GO:0016586	RSC complex	ssr1	SWI/SNF and RSC complex subunit Ssr1	IDA	SPAC17G6.10
GO:0016514	SWI/SNF complex	ssr1	SWI/SNF and RSC complex subunit Ssr1	IDA	SPAC17G6.10
GO:0070603	SWI/SNF-type complex	ssr1	SWI/SNF and RSC complex subunit Ssr1	IDA	SPAC17G6.10
GO:0019005	SCF ubiquitin ligase complex	cul1	cullin 1	IDA	SPAC17G6.12
GO:0005681	spliceosomal complex	uap56	ATP-dependent RNA helicase Uap56	ISS	SPAC17G6.14c
GO:0000346	transcription export complex	uap56	ATP-dependent RNA helicase Uap56	ISS	SPAC17G6.14c
GO:0005847	mRNA cleavage and polyadenylation specificity factor complex	ysh1	mRNA cleavage and polyadenylation specificity factor complex endoribonuclease subunit Ysh1	IDA	SPAC17G6.16c
GO:0005849	mRNA cleavage factor complex	ysh1	mRNA cleavage and polyadenylation specificity factor complex endoribonuclease subunit Ysh1	IDA	SPAC17G6.16c
GO:0042575	DNA polymerase complex	dpb3	DNA polymerase epsilon subunit Dpb3	IPI	SPAC17G8.03c
GO:0031261	DNA replication preinitiation complex	dpb3	DNA polymerase epsilon subunit Dpb3	IC	SPAC17G8.03c
GO:0008622	epsilon DNA polymerase complex	dpb3	DNA polymerase epsilon subunit Dpb3	IPI	SPAC17G8.03c
GO:0000109	nucleotide-excision repair complex	dpb3	DNA polymerase epsilon subunit Dpb3	IPI	SPAC17G8.03c
GO:0030894	replisome	dpb3	DNA polymerase epsilon subunit Dpb3	IPI	SPAC17G8.03c
GO:0005885	Arp2/3 protein complex	arc5	ARP2/3 actin-organizing complex subunit Arc5	IDA	SPAC17G8.04c
GO:0016592	mediator complex	med20	mediator complex subunit Med20	IDA	SPAC17G8.05
GO:0043189	H4/H2A histone acetyltransferase complex	yaf9	YEATS family histone acetyltransferase subunit Yaf9	IDA	SPAC17G8.07
GO:0035267	NuA4 histone acetyltransferase complex	yaf9	YEATS family histone acetyltransferase subunit Yaf9	IDA	SPAC17G8.07
GO:0000812	Swr1 complex	yaf9	YEATS family histone acetyltransferase subunit Yaf9	IDA	SPAC17G8.07
GO:0035097	histone methyltransferase complex	shg1	Set1C complex subunit Shg1	IDA	SPAC17G8.09
GO:0048188	Set1C/COMPASS complex	shg1	Set1C complex subunit Shg1	IDA	SPAC17G8.09
GO:0031499	TRAMP complex	SPAC17H9.02	TRAMP complex ATP-dependent RNA helicase	ISS	SPAC17H9.02
GO:0048500	signal recognition particle	SPAC17H9.07	signal recognition particle subunit Srp21	ISS	SPAC17H9.07
GO:0005786	signal recognition particle, endoplasmic reticulum targeting	SPAC17H9.07	signal recognition particle subunit Srp21	ISS	SPAC17H9.07
GO:0071521	Cdc42 GTPase complex	ras1	GTPase Ras1	TAS	SPAC17H9.09c
GO:0080008	CUL4 RING ubiquitin ligase complex	ddb1	damaged DNA binding protein Ddb1	IDA	SPAC17H9.10c
GO:0031465	Cul4B-RING ubiquitin ligase complex	ddb1	damaged DNA binding protein Ddb1	IDA	SPAC17H9.10c
GO:0070912	Ddb1-Ckn1 complex	ddb1	damaged DNA binding protein Ddb1	IDA	SPAC17H9.10c
GO:0070913	Ddb1-Wdr21 complex	ddb1	damaged DNA binding protein Ddb1	IDA	SPAC17H9.10c
GO:0000109	nucleotide-excision repair complex	ddb1	damaged DNA binding protein Ddb1	IDA	SPAC17H9.10c
GO:0008180	signalosome	ddb1	damaged DNA binding protein Ddb1	IDA	SPAC17H9.10c
GO:0005742	mitochondrial outer membrane translocase complex	tom22	mitochondrial TOM complex subunit Tom22	ISS	SPAC17H9.16
GO:0032865	ERMES complex	mdm10	Mdm10/Mdm12/Mmm1 complex subunit Mdm10	ISS	SPAC17H9.17c
GO:0001401	mitochondrial sorting and assembly machinery complex	mdm10	Mdm10/Mdm12/Mmm1 complex subunit Mdm10	ISS	SPAC17H9.17c
GO:0080008	CUL4 RING ubiquitin ligase complex	cdt2	WD repeat protein Cdt2	IDA	SPAC17H9.19c
GO:0031464	Cul4A-RING ubiquitin ligase complex	cdt2	WD repeat protein Cdt2	IDA	SPAC17H9.19c
GO:0008180	signalosome	cdt2	WD repeat protein Cdt2	IPI	SPAC17H9.19c
GO:0008278	cohesin complex	psc3	mitotic cohesin complex, non-SMC subunit Psc3	IDA	SPAC17H9.20
GO:0030892	mitotic cohesin complex	psc3	mitotic cohesin complex, non-SMC subunit Psc3	IDA	SPAC17H9.20
GO:0005643	nuclear pore	nup132	nucleoporin Nup132	IDA	SPAC1805.04
GO:0005643	nuclear pore	nup132	nucleoporin Nup132	TAS	SPAC1805.04
GO:0031080	Nup107-160 complex	nup132	nucleoporin Nup132	IDA	SPAC1805.04
GO:0000778	condensed nuclear chromosome kinetochore	dad2	DASH complex subunit Dad2	IDA	SPAC1805.07c
GO:0042729	DASH complex	dad2	DASH complex subunit Dad2	IDA	SPAC1805.07c
GO:0000235	astral microtubule	dlc1	dynein light chain Dlc1	IDA	SPAC1805.08
GO:0005881	cytoplasmic microtubule	dlc1	dynein light chain Dlc1	IDA	SPAC1805.08
GO:0030286	dynein complex	dlc1	dynein light chain Dlc1	TAS	SPAC1805.08
GO:0005876	spindle microtubule	dlc1	dynein light chain Dlc1	IDA	SPAC1805.08
GO:0022626	cytosolic ribosome	rps2602	40S ribosomal protein S26	ISS	SPAC1805.11c
GO:0022627	cytosolic small ribosomal subunit	rps2602	40S ribosomal protein S26	ISS	SPAC1805.11c
GO:0022625	cytosolic large ribosomal subunit	uep1	ribosomal-ubiquitin fusion protein Ubi2	ISS	SPAC1805.12c
GO:0022626	cytosolic ribosome	uep1	ribosomal-ubiquitin fusion protein Ubi2	ISS	SPAC1805.12c
GO:0022625	cytosolic large ribosomal subunit	rpl14	60S ribosomal protein L14	ISS	SPAC1805.13
GO:0022626	cytosolic ribosome	rpl14	60S ribosomal protein L14	ISS	SPAC1805.13
GO:0005643	nuclear pore	crm1	importin family nuclear export receptor Crm1	ISS	SPAC1805.17
GO:0018444	translation release factor complex	sup45	translation release factor eRF1	IPI	SPAC1834.01
GO:0000788	nuclear nucleosome	hhf1	histone H4 h4.1	NAS	SPAC1834.03c
GO:0000786	nucleosome	hhf1	histone H4 h4.1	NAS	SPAC1834.03c
GO:0000788	nuclear nucleosome	hht1	histone H3 h3.1	NAS	SPAC1834.04
GO:0000786	nucleosome	hht1	histone H3 h3.1	NAS	SPAC1834.04
GO:0005956	protein kinase CK2 complex	ckb1	CK2 family regulatory subunit Ckb1	ISS	SPAC1851.03
GO:0032045	guanyl-nucleotide exchange factor complex	ric1	Ypt/Rab-specific guanyl-nucleotide exchange factor	ISS	SPAC1851.04c
GO:0005732	small nucleolar ribonucleoprotein complex	SPAC18B11.06	U3 snoRNP-associated protein Lcp5	ISS	SPAC18B11.06
GO:0033503	HULC complex	rhp6	Rad6 homolog, ubiquitin conjugating enzyme E2 Rhp6	IDA	SPAC18B11.07c
GO:0031371	ubiquitin conjugating enzyme complex	rhp6	Rad6 homolog, ubiquitin conjugating enzyme E2 Rhp6	IDA	SPAC18B11.07c
GO:0030958	RITS complex	chp1	chromodomain protein Chp1	IDA	SPAC18G6.02c
GO:0031332	RNAi effector complex	chp1	chromodomain protein Chp1	IDA	SPAC18G6.02c
GO:0030684	preribosome	SPAC18G6.06	U3 snoRNP-associated protein Utp11	IEA	SPAC18G6.06
GO:0005732	small nucleolar ribonucleoprotein complex	SPAC18G6.06	U3 snoRNP-associated protein Utp11	ISS	SPAC18G6.06
GO:0032040	small-subunit processome	SPAC18G6.06	U3 snoRNP-associated protein Utp11	IEA	SPAC18G6.06
GO:0005880	nuclear microtubule	mra1	ribosome biogenesis protein Mra1	IDA	SPAC18G6.07c
GO:0030684	preribosome	mra1	ribosome biogenesis protein Mra1	ISS	SPAC18G6.07c
GO:0032040	small-subunit processome	mra1	ribosome biogenesis protein Mra1	ISS	SPAC18G6.07c
GO:0000120	RNA polymerase I transcription factor complex	rrn3	ribosomal DNA	IC	SPAC18G6.11c
GO:0030686	90S preribosome	rps7	40S ribosomal protein S7	ISS	SPAC18G6.14c
GO:0022626	cytosolic ribosome	rps7	40S ribosomal protein S7	ISS	SPAC18G6.14c
GO:0022627	cytosolic small ribosomal subunit	rps7	40S ribosomal protein S7	ISS	SPAC18G6.14c
GO:0030684	preribosome	rps7	40S ribosomal protein S7	ISS	SPAC18G6.14c
GO:0032040	small-subunit processome	rps7	40S ribosomal protein S7	ISS	SPAC18G6.14c
GO:0000235	astral microtubule	mal3	EB1 family Mal3	IDA	SPAC18G6.15
GO:0005881	cytoplasmic microtubule	mal3	EB1 family Mal3	IDA	SPAC18G6.15
GO:0005828	kinetochore microtubule	mal3	EB1 family Mal3	IDA	SPAC18G6.15
GO:0005876	spindle microtubule	mal3	EB1 family Mal3	IDA	SPAC18G6.15
GO:0042765	GPI-anchor transamidase complex	SPAC1952.01	Pig-U	ISS	SPAC1952.01
GO:0000124	SAGA complex	gcn5	SAGA complex histone acetyltransferase catalytic subunit Gcn5	IDA	SPAC1952.05
GO:0030896	checkpoint clamp complex	rad1	checkpoint clamp complex protein Rad1	IDA	SPAC1952.07
GO:0008180	signalosome	csn71	COP9/signalosome complex subunit 7a	NAS	SPAC1952.12c
GO:0005762	mitochondrial large ribosomal subunit	mrpl25	mitochondrial ribosomal protein subunit L25	ISS	SPAC1952.14c
GO:0033565	ESCRT-0 complex	sst4	sorting receptor for ubiquitinated membrane proteins, ESCRT 0 complex subunit Sst4	IPI	SPAC19A8.05c
GO:0030684	preribosome	SPAC19A8.07c	U3 snoRNP-associated protein Imp4	ISS	SPAC19A8.07c
GO:0032040	small-subunit processome	SPAC19A8.07c	U3 snoRNP-associated protein Imp4	ISS	SPAC19A8.07c
GO:0033768	SUMO-targeted ubiquitin ligase complex	rfp1	SUMO-targeted ubiquitin-protein ligase subunit Rfp1	IPI	SPAC19A8.10
GO:0000932	cytoplasmic mRNA processing body	dcp2	mRNA decapping complex catalytic subunit Dcp2	IGI	SPAC19A8.12
GO:0005845	mRNA cap binding complex	dcp2	mRNA decapping complex catalytic subunit Dcp2	IDA	SPAC19A8.12
GO:0005845	mRNA cap binding complex	dcp2	mRNA decapping complex catalytic subunit Dcp2	IGI	SPAC19A8.12
GO:0034518	RNA cap binding complex	dcp2	mRNA decapping complex catalytic subunit Dcp2	IDA	SPAC19A8.12
GO:0034518	RNA cap binding complex	dcp2	mRNA decapping complex catalytic subunit Dcp2	IGI	SPAC19A8.12
GO:0000243	commitment complex	usp101	U1 snRNP-associated protein Usp101	ISS	SPAC19A8.13
GO:0030532	small nuclear ribonucleoprotein complex	usp101	U1 snRNP-associated protein Usp101	IDA	SPAC19A8.13
GO:0005681	spliceosomal complex	usp101	U1 snRNP-associated protein Usp101	ISS	SPAC19A8.13
GO:0005685	U1 snRNP	usp101	U1 snRNP-associated protein Usp101	IDA	SPAC19A8.13
GO:0005684	U2-type spliceosomal complex	usp101	U1 snRNP-associated protein Usp101	ISS	SPAC19A8.13
GO:0000148	1,3-beta-D-glucan synthase complex	bgs3	1,3-beta-glucan synthase subunit Bgs3	IC	SPAC19B12.03
GO:0022626	cytosolic ribosome	rps3001	40S ribosomal protein S30	ISS	SPAC19B12.04
GO:0022627	cytosolic small ribosomal subunit	rps3001	40S ribosomal protein S30	ISS	SPAC19B12.04
GO:0048500	signal recognition particle	srp14	signal recognition particle subunit Srp14	ISS	SPAC19B12.09
GO:0005786	signal recognition particle, endoplasmic reticulum targeting	srp14	signal recognition particle subunit Srp14	ISS	SPAC19B12.09
GO:0005681	spliceosomal complex	yip11	SMN family protein Yip11	ISS	SPAC19B12.12c
GO:0005763	mitochondrial small ribosomal subunit	cox1102	fusion cytochrome c oxidase assembly protein Cox1102, mitochondrial ribosomal protein Rsm2202	ISS	SPAC19B12.13
GO:0030684	preribosome	imp3	U3 snoRNP-associated protein Imp3	ISS	SPAC19D5.05c
GO:0030532	small nuclear ribonucleoprotein complex	imp3	U3 snoRNP-associated protein Imp3	ISS	SPAC19D5.05c
GO:0005732	small nucleolar ribonucleoprotein complex	imp3	U3 snoRNP-associated protein Imp3	ISS	SPAC19D5.05c
GO:0032040	small-subunit processome	imp3	U3 snoRNP-associated protein Imp3	ISS	SPAC19D5.05c
GO:0031390	Ctf18 RFC-like complex	ctf8	DNA replication factor C complex subunit Ctf8	IC	SPAC19D5.11c
GO:0031390	Ctf18 RFC-like complex	ctf8	DNA replication factor C complex subunit Ctf8	TAS	SPAC19D5.11c
GO:0005643	nuclear pore	nup40	nucleoporin Nup40	TAS	SPAC19E9.01c
GO:0000307	cyclin-dependent protein kinase holoenzyme complex	pas1	cyclin Pas1	ISS	SPAC19E9.03
GO:0005680	anaphase-promoting complex	cut20	anaphase-promoting complex subunit Apc4	IDA	SPAC19G12.01c
GO:0032300	mismatch repair complex	pms1	MutL family mismatch-repair protein Pms1	ISS	SPAC19G12.02c
GO:0032389	MutLalpha complex	pms1	MutL family mismatch-repair protein Pms1	ISS	SPAC19G12.02c
GO:0000786	nucleosome	hta2	histone H2A beta	IEA	SPAC19G12.06c
GO:0005681	spliceosomal complex	rsd1	RNA-binding protein Rsd1	ISS	SPAC19G12.07c
GO:0032476	decaprenyl diphosphate synthase complex	dlp1	decaprenyl diphosphate synthase subunit 2 Dlp1	IPI	SPAC19G12.12
GO:0000783	nuclear telomere cap complex	poz1	Pot1 associated protein Poz1	IDA	SPAC19G12.13c
GO:0070187	telosome	poz1	Pot1 associated protein Poz1	IDA	SPAC19G12.13c
GO:0005643	nuclear pore	kap95	karyopherin Kap95	TAS	SPAC1B1.03c
GO:0031251	PAN complex	SPAC1B1.04c	poly	ISS	SPAC1B1.04c
GO:0005751	mitochondrial respiratory chain complex IV	cox6	cytochrome c oxidase subunit VI	ISS	SPAC1B2.04
GO:0045277	respiratory chain complex IV	cox6	cytochrome c oxidase subunit VI	ISS	SPAC1B2.04
GO:0031390	Ctf18 RFC-like complex	mcm5	MCM complex subunit Mcm5	IC	SPAC1B2.05
GO:0031261	DNA replication preinitiation complex	mcm5	MCM complex subunit Mcm5	IC	SPAC1B2.05
GO:0042555	MCM complex	mcm5	MCM complex subunit Mcm5	IDA	SPAC1B2.05
GO:0005656	pre-replicative complex	mcm5	MCM complex subunit Mcm5	IC	SPAC1B2.05
GO:0030014	CCR4-NOT complex	not3	CCR4-Not complex subunit Not3/5	ISS	SPAC1B3.05
GO:0030015	CCR4-NOT core complex	not3	CCR4-Not complex subunit Not3/5	ISS	SPAC1B3.05
GO:0000813	ESCRT I complex	vps28	ESCRT I complex subunit Vps28	ISS	SPAC1B3.07c
GO:0030686	90S preribosome	SPAC1B3.09c	Noc2p-Noc3p complex subunit Noc2 family	ISS	SPAC1B3.09c
GO:0030689	Noc complex	SPAC1B3.09c	Noc2p-Noc3p complex subunit Noc2 family	ISS	SPAC1B3.09c
GO:0030690	Noc1p-Noc2p complex	SPAC1B3.09c	Noc2p-Noc3p complex subunit Noc2 family	ISS	SPAC1B3.09c
GO:0030691	Noc2p-Noc3p complex	SPAC1B3.09c	Noc2p-Noc3p complex subunit Noc2 family	ISS	SPAC1B3.09c
GO:0030684	preribosome	SPAC1B3.09c	Noc2p-Noc3p complex subunit Noc2 family	ISS	SPAC1B3.09c
GO:0030687	preribosome, large subunit precursor	SPAC1B3.09c	Noc2p-Noc3p complex subunit Noc2 family	ISS	SPAC1B3.09c
GO:0000428	DNA-directed RNA polymerase complex	rpb10	DNA-directed RNA polymerase I, II, and III subunit Rpb10	IGI	SPAC1B3.12c
GO:0005736	DNA-directed RNA polymerase I complex	rpb10	DNA-directed RNA polymerase I, II, and III subunit Rpb10	IGI	SPAC1B3.12c
GO:0005665	DNA-directed RNA polymerase II, core complex	rpb10	DNA-directed RNA polymerase I, II, and III subunit Rpb10	IGI	SPAC1B3.12c
GO:0016591	DNA-directed RNA polymerase II, holoenzyme	rpb10	DNA-directed RNA polymerase I, II, and III subunit Rpb10	IGI	SPAC1B3.12c
GO:0005666	DNA-directed RNA polymerase III complex	rpb10	DNA-directed RNA polymerase I, II, and III subunit Rpb10	IGI	SPAC1B3.12c
GO:0030880	RNA polymerase complex	rpb10	DNA-directed RNA polymerase I, II, and III subunit Rpb10	IGI	SPAC1B3.12c
GO:0030686	90S preribosome	SPAC1B3.13	U3 snoRNP-associated protein Nan1	ISS	SPAC1B3.13
GO:0030684	preribosome	SPAC1B3.13	U3 snoRNP-associated protein Nan1	ISS	SPAC1B3.13
GO:0032040	small-subunit processome	SPAC1B3.13	U3 snoRNP-associated protein Nan1	ISS	SPAC1B3.13
GO:0034455	t-UTP complex	SPAC1B3.13	U3 snoRNP-associated protein Nan1	ISS	SPAC1B3.13
GO:0033176	proton-transporting V-type ATPase complex	vma3	V-type ATPase V0 subunit c	ISS	SPAC1B3.14
GO:0033179	proton-transporting V-type ATPase, V0 domain	vma3	V-type ATPase V0 subunit c	ISS	SPAC1B3.14
GO:0000220	vacuolar proton-transporting V-type ATPase, V0 domain	vma3	V-type ATPase V0 subunit c	ISS	SPAC1B3.14
GO:0016581	NuRD complex	clr2	chromatin silencing protein Clr2	IDA	SPAC1B3.17
GO:0005763	mitochondrial small ribosomal subunit	mrps18	mitochondrial ribosomal protein subunit S18	ISS	SPAC1B3.18c
GO:0005832	chaperonin-containing T-complex	cct2	chaperonin-containing T-complex beta subunit Cct2	IDA	SPAC1D4.04
GO:0016591	DNA-directed RNA polymerase II, holoenzyme	rad15	transcription factor TFIIH complex subunit Rad15	ISS	SPAC1D4.12
GO:0005675	holo TFIIH complex	rad15	transcription factor TFIIH complex subunit Rad15	ISS	SPAC1D4.12
GO:0000109	nucleotide-excision repair complex	rad15	transcription factor TFIIH complex subunit Rad15	IGI	SPAC1D4.12
GO:0000112	nucleotide-excision repair factor 3 complex	rad15	transcription factor TFIIH complex subunit Rad15	IGI	SPAC1D4.12
GO:0000347	THO complex	tho2	THO complex subunit Tho2	ISS	SPAC1D4.14
GO:0042765	GPI-anchor transamidase complex	gpi17	pig-S	ISS	SPAC1F12.09
GO:0000176	nuclear exosome (RNase complex)	rrp6	exosome 3'-5' exoribonuclease subunit Rrp6	ISS	SPAC1F3.01
GO:0016586	RSC complex	rsc58	RSC complex subunit Rsc58	IDA	SPAC1F3.07c
GO:0043189	H4/H2A histone acetyltransferase complex	tra2	phosphatidylinositol kinase-related protein Tra2	IDA	SPAC1F5.11c
GO:0035267	NuA4 histone acetyltransferase complex	tra2	phosphatidylinositol kinase-related protein Tra2	IDA	SPAC1F5.11c
GO:0008023	transcription elongation factor complex	spt6	transcription elongation factor Spt6	ISS	SPAC1F7.01c
GO:0005971	ribonucleoside-diphosphate reductase complex	cdc22	ribonucleoside reductase large subunit Cdc22	TAS	SPAC1F7.05
GO:0022625	cytosolic large ribosomal subunit	rpl801	60S ribosomal protein L8	ISS	SPAC1F7.13c
GO:0022626	cytosolic ribosome	rpl801	60S ribosomal protein L8	ISS	SPAC1F7.13c
GO:0030014	CCR4-NOT complex	caf16	CCR4-Not complex subunit Caf16	ISS	SPAC20G4.01
GO:0030014	CCR4-NOT complex	caf16	CCR4-Not complex subunit Caf16	NAS	SPAC20G4.01
GO:0030015	CCR4-NOT core complex	caf16	CCR4-Not complex subunit Caf16	NAS	SPAC20G4.01
GO:0030896	checkpoint clamp complex	hus1	checkpoint clamp complex protein Hus1	IDA	SPAC20G4.04c
GO:0030014	CCR4-NOT complex	not1	CCR4-Not complex subunit Not1	ISS	SPAC20G8.06
GO:0030015	CCR4-NOT core complex	not1	CCR4-Not complex subunit Not1	ISS	SPAC20G8.06
GO:0030686	90S preribosome	SPAC20G8.09c	ribosome biogenesis ATPase	ISS	SPAC20G8.09c
GO:0030684	preribosome	SPAC20G8.09c	ribosome biogenesis ATPase	ISS	SPAC20G8.09c
GO:0005942	phosphatidylinositol 3-kinase complex	atg6	beclin family protein, involved in autophagy	ISS	SPAC20G8.10c
GO:0034271	phosphatidylinositol 3-kinase complex I	atg6	beclin family protein, involved in autophagy	ISS	SPAC20G8.10c
GO:0030686	90S preribosome	utp5	U3 snoRNP-associated protein Utp5	ISS	SPAC20H4.01
GO:0030684	preribosome	utp5	U3 snoRNP-associated protein Utp5	ISS	SPAC20H4.01
GO:0032040	small-subunit processome	utp5	U3 snoRNP-associated protein Utp5	ISS	SPAC20H4.01
GO:0034455	t-UTP complex	utp5	U3 snoRNP-associated protein Utp5	ISS	SPAC20H4.01
GO:0033061	DNA recombinase mediator complex	rhp57	RecA family ATPase Rhp57	NAS	SPAC20H4.07
GO:0033062	Rhp55-Rhp57 complex	rhp57	RecA family ATPase Rhp57	NAS	SPAC20H4.07
GO:0005681	spliceosomal complex	SPAC20H4.09	ATP-dependent RNA helicase, spliceosomal	ISS	SPAC20H4.09
GO:0005851	eukaryotic translation initiation factor 2B complex	tif224	translation initiation factor eIF2B delta subunit	ISS	SPAC21E11.06
GO:0031211	endoplasmic reticulum palmitoyltransferase complex	lcb2	serine palmitoyltransferase Lcb2	ISS	SPAC21E11.08
GO:0002178	palmitoyltransferase complex	lcb2	serine palmitoyltransferase Lcb2	ISS	SPAC21E11.08
GO:0017059	serine C-palmitoyltransferase complex	lcb2	serine palmitoyltransferase Lcb2	ISS	SPAC21E11.08
GO:0042719	mitochondrial intermembrane space protein transporter complex	tim10	Tim9-Tim10 complex subunit Tim10	ISS	SPAC222.03c
GO:0031011	Ino80 complex	ies6	Ino80 complex subunit Ies6	IDA	SPAC222.04c
GO:0035649	Nrd1 complex	seb1	RNA-binding protein Seb1	ISS	SPAC222.09
GO:0005753	mitochondrial proton-transporting ATP synthase complex	atp2	F1-ATPase beta subunit Atp2	IGI	SPAC222.12c
GO:0000275	mitochondrial proton-transporting ATP synthase complex, catalytic core F(1)	atp2	F1-ATPase beta subunit Atp2	IGI	SPAC222.12c
GO:0005754	mitochondrial proton-transporting ATP synthase, catalytic core	atp2	F1-ATPase beta subunit Atp2	IGI	SPAC222.12c
GO:0045261	proton-transporting ATP synthase complex, catalytic core F(1)	atp2	F1-ATPase beta subunit Atp2	IGI	SPAC222.12c
GO:0045267	proton-transporting ATP synthase, catalytic core	atp2	F1-ATPase beta subunit Atp2	IGI	SPAC222.12c
GO:0008180	signalosome	csn3	COP9/signalosome complex subunit Csn3	ISS	SPAC222.16c
GO:0016272	prefoldin complex	SPAC227.05	prefoldin subunit 4	ISS	SPAC227.05
GO:0000159	protein phosphatase type 2A complex	pab1	protein phosphatase regulatory subunit Pab1	IC	SPAC227.07c
GO:0005847	mRNA cleavage and polyadenylation specificity factor complex	yth1	mRNA cleavage and polyadenylation specificity factor complex Yth1	IDA	SPAC227.08c
GO:0005849	mRNA cleavage factor complex	yth1	mRNA cleavage and polyadenylation specificity factor complex Yth1	IDA	SPAC227.08c
GO:0016272	prefoldin complex	SPAC227.10	prefoldin subunit 2	ISS	SPAC227.10
GO:0030532	small nuclear ribonucleoprotein complex	SPAC227.12	U4/U6 x U5 tri-snRNP complex subunit Prp4 family	ISS	SPAC227.12
GO:0046540	U4/U6 x U5 tri-snRNP complex	SPAC227.12	U4/U6 x U5 tri-snRNP complex subunit Prp4 family	ISS	SPAC227.12
GO:0000164	protein phosphatase type 1 complex	SPAC227.15	protein phosphatase regulatory subunit Reg1	ISS	SPAC227.15
GO:0031261	DNA replication preinitiation complex	psf3	GINS complex subunit Psf3	IC	SPAC227.16c
GO:0000811	GINS complex	psf3	GINS complex subunit Psf3	ISS	SPAC227.16c
GO:0008180	signalosome	csn4	COP9/signalosome complex subunit Csn4	NAS	SPAC22A12.03c
GO:0022626	cytosolic ribosome	rps2201	40S ribosomal protein S15a	ISS	SPAC22A12.04c
GO:0022627	cytosolic small ribosomal subunit	rps2201	40S ribosomal protein S15a	ISS	SPAC22A12.04c
GO:0000428	DNA-directed RNA polymerase complex	rpc11	DNA-directed RNA polymerase III complex subunit Rpc11	TAS	SPAC22A12.05
GO:0005666	DNA-directed RNA polymerase III complex	rpc11	DNA-directed RNA polymerase III complex subunit Rpc11	TAS	SPAC22A12.05
GO:0030880	RNA polymerase complex	rpc11	DNA-directed RNA polymerase III complex subunit Rpc11	TAS	SPAC22A12.05
GO:0031502	dolichyl-phosphate-mannose-protein mannosyltransferase complex	ogm1	protein O-mannosyltransferase Ogm1	IDA	SPAC22A12.07c
GO:0031501	mannosyltransferase complex	ogm1	protein O-mannosyltransferase Ogm1	IDA	SPAC22A12.07c
GO:0030532	small nuclear ribonucleoprotein complex	sap114	splicing factor Sap114	ISS	SPAC22A12.09c
GO:0005681	spliceosomal complex	sap114	splicing factor Sap114	IC	SPAC22A12.09c
GO:0005686	U2 snRNP	sap114	splicing factor Sap114	ISS	SPAC22A12.09c
GO:0000177	cytoplasmic exosome (RNase complex)	SPAC22A12.12c	exosome subunit Rrp40	ISS	SPAC22A12.12c
GO:0000176	nuclear exosome (RNase complex)	SPAC22A12.12c	exosome subunit Rrp40	ISS	SPAC22A12.12c
GO:0000120	RNA polymerase I transcription factor complex	rrn10	RNA polymerase I upstream activation factor complex subunit Rrn10	TAS	SPAC22E12.08
GO:0000500	RNA polymerase I upstream activating factor complex	rrn10	RNA polymerase I upstream activation factor complex subunit Rrn10	TAS	SPAC22E12.08
GO:0070210	Rpd3L-Expanded complex	set3	histone lysine methyltransferase Set3	IDA	SPAC22E12.11c
GO:0034967	Set3 complex	set3	histone lysine methyltransferase Set3	IDA	SPAC22E12.11c
GO:0022626	cytosolic ribosome	rlp24	ribosomal L24-like protein involved in ribosome biogenesis Rlp24	NAS	SPAC22E12.13c
GO:0030684	preribosome	rlp24	ribosomal L24-like protein involved in ribosome biogenesis Rlp24	ISS	SPAC22E12.13c
GO:0030687	preribosome, large subunit precursor	rlp24	ribosomal L24-like protein involved in ribosome biogenesis Rlp24	ISS	SPAC22E12.13c
GO:0030126	COPI vesicle coat	glo3	ARF GTPase activating protein	ISS	SPAC22E12.17c
GO:0070210	Rpd3L-Expanded complex	snt1	Set3 complex subunit Snt1	IDA	SPAC22E12.19
GO:0034967	Set3 complex	snt1	Set3 complex subunit Snt1	IDA	SPAC22E12.19
GO:0005753	mitochondrial proton-transporting ATP synthase complex	atp20	F0-ATPase subunit G	ISS	SPAC22F3.07c
GO:0000276	mitochondrial proton-transporting ATP synthase complex, coupling factor F(o)	atp20	F0-ATPase subunit G	ISS	SPAC22F3.07c
GO:0030907	MBF transcription complex	res2	MBF transcription factor complex subunit Res2	TAS	SPAC22F3.09c
GO:0017109	glutamate-cysteine ligase complex	gcs1	glutamate-cysteine ligase Gcs1	ISS	SPAC22F3.10c
GO:0030532	small nuclear ribonucleoprotein complex	snu23	U4/U6 x U5 tri-snRNP complex subunit Snu23	ISS	SPAC22F3.11c
GO:0046540	U4/U6 x U5 tri-snRNP complex	snu23	U4/U6 x U5 tri-snRNP complex subunit Snu23	ISS	SPAC22F3.11c
GO:0033596	TSC1-TSC2 complex	tsc1	hamartin	IPI	SPAC22F3.13
GO:0005946	alpha,alpha-trehalose-phosphate synthase complex (UDP-forming)	SPAC22F8.05	alpha,alpha-trehalose-phosphate synthase	ISS	SPAC22F8.05
GO:0000502	proteasome complex	pam1	20S proteasome component beta 6	ISS	SPAC22F8.06
GO:0005839	proteasome core complex	pam1	20S proteasome component beta 6	ISS	SPAC22F8.06
GO:0019774	proteasome core complex, beta-subunit complex	pam1	20S proteasome component beta 6	ISS	SPAC22F8.06
GO:0030127	COPII vesicle coat	sec24	COPII cargo receptor Sec24/Sfb2 subunit	ISS	SPAC22F8.08
GO:0030532	small nuclear ribonucleoprotein complex	sap145	U2 snRNP-associated protein Sap145	ISS	SPAC22F8.10c
GO:0005681	spliceosomal complex	sap145	U2 snRNP-associated protein Sap145	IDA	SPAC22F8.10c
GO:0005686	U2 snRNP	sap145	U2 snRNP-associated protein Sap145	ISS	SPAC22F8.10c
GO:0033503	HULC complex	shf1	small histone ubiquitination factor Shf1	IDA	SPAC22F8.12c
GO:0031371	ubiquitin conjugating enzyme complex	shf1	small histone ubiquitination factor Shf1	IDA	SPAC22F8.12c
GO:0005643	nuclear pore	kap111	karyopherin Kap111	TAS	SPAC22G7.02
GO:0031251	PAN complex	ubp13	ubiquitin C-terminal hydrolase, poly	ISS	SPAC22G7.04
GO:0005643	nuclear pore	nup45	nucleoporin Nup45	TAS	SPAC22G7.09c
GO:0005847	mRNA cleavage and polyadenylation specificity factor complex	SPAC22G7.10	mRNA cleavage and polyadenylation specificity factor complex subunit, Fip1 homolog	IDA	SPAC22G7.10
GO:0005849	mRNA cleavage factor complex	SPAC22G7.10	mRNA cleavage and polyadenylation specificity factor complex subunit, Fip1 homolog	IDA	SPAC22G7.10
GO:0005643	nuclear pore	kap114	karyopherin Kap14	NAS	SPAC22H10.03c
GO:0005849	mRNA cleavage factor complex	SPAC22H10.05c	mRNA cleavage and polyadenylation specificity factor complex subunit	ISS	SPAC22H10.05c
GO:0071521	Cdc42 GTPase complex	scd2	scaffold protein Scd2	TAS	SPAC22H10.07
GO:0016591	DNA-directed RNA polymerase II, holoenzyme	tfg3	transcription factor TFIIF complex subunit Tfg3	IDA	SPAC22H12.02
GO:0016514	SWI/SNF complex	tfg3	transcription factor TFIIF complex subunit Tfg3	IDA	SPAC22H12.02
GO:0070603	SWI/SNF-type complex	tfg3	transcription factor TFIIF complex subunit Tfg3	IDA	SPAC22H12.02
GO:0005669	transcription factor TFIID complex	tfg3	transcription factor TFIIF complex subunit Tfg3	IDA	SPAC22H12.02
GO:0005674	transcription factor TFIIF complex	tfg3	transcription factor TFIIF complex subunit Tfg3	IDA	SPAC22H12.02
GO:0022626	cytosolic ribosome	rps102	40S ribosomal protein S3a	ISS	SPAC22H12.04c
GO:0022627	cytosolic small ribosomal subunit	rps102	40S ribosomal protein S3a	ISS	SPAC22H12.04c
GO:0031211	endoplasmic reticulum palmitoyltransferase complex	SPAC23A1.05	serine palmitoyl transferase A subunit	ISS	SPAC23A1.05
GO:0002178	palmitoyltransferase complex	SPAC23A1.05	serine palmitoyl transferase A subunit	ISS	SPAC23A1.05
GO:0017059	serine C-palmitoyltransferase complex	SPAC23A1.05	serine palmitoyl transferase A subunit	ISS	SPAC23A1.05
GO:0022625	cytosolic large ribosomal subunit	rpl3401	60S ribosomal protein L34	ISS	SPAC23A1.08c
GO:0022626	cytosolic ribosome	rpl3401	60S ribosomal protein L34	ISS	SPAC23A1.08c
GO:0005853	eukaryotic translation elongation factor 1 complex	tef102	translation elongation factor EF-1 alpha Ef1a-b	ISS	SPAC23A1.10
GO:0022625	cytosolic large ribosomal subunit	rpl1602	60S ribosomal protein L13/L16	ISS	SPAC23A1.11
GO:0022626	cytosolic ribosome	rpl1602	60S ribosomal protein L13/L16	ISS	SPAC23A1.11
GO:0009328	phenylalanine-tRNA ligase complex	frs1	phenylalanine-tRNA ligase beta subunit Frs1	IC	SPAC23A1.12c
GO:0005763	mitochondrial small ribosomal subunit	mrp51	mitochondrial ribosomal protein subunit L51-b	ISS	SPAC23A1.18c
GO:0022626	cytosolic ribosome	rps23	40S ribosomal protein S23	ISS	SPAC23C11.02c
GO:0022627	cytosolic small ribosomal subunit	rps23	40S ribosomal protein S23	ISS	SPAC23C11.02c
GO:0030684	preribosome	SPAC23C11.03	U3 snoRNP-associated protein Mpp1	ISS	SPAC23C11.03
GO:0030532	small nuclear ribonucleoprotein complex	SPAC23C11.03	U3 snoRNP-associated protein Mpp1	ISS	SPAC23C11.03
GO:0005732	small nucleolar ribonucleoprotein complex	SPAC23C11.03	U3 snoRNP-associated protein Mpp1	ISS	SPAC23C11.03
GO:0032040	small-subunit processome	SPAC23C11.03	U3 snoRNP-associated protein Mpp1	ISS	SPAC23C11.03
GO:0016602	CCAAT-binding factor complex	php3	CCAAT-binding factor complex subunit Php3	ISS	SPAC23C11.08
GO:0005956	protein kinase CK2 complex	cka1	serine/threonine protein kinase Cka1	TAS	SPAC23C11.11
GO:0031931	TORC1 complex	cka1	serine/threonine protein kinase Cka1	IDA	SPAC23C11.11
GO:0031932	TORC2 complex	cka1	serine/threonine protein kinase Cka1	IDA	SPAC23C11.11
GO:0005680	anaphase-promoting complex	hcn1	anaphase-promoting complex subunit Hcn1	IDA	SPAC23C11.12
GO:0032221	Rpd3S complex	pst2	Clr6 histone deacetylase complex subunit Pst2	IDA	SPAC23C11.15
GO:0070822	Sin3-type complex	pst2	Clr6 histone deacetylase complex subunit Pst2	IDA	SPAC23C11.15
GO:0005885	Arp2/3 protein complex	crn1	actin binding protein, coronin Crn1	ISS	SPAC23C4.02
GO:0005753	mitochondrial proton-transporting ATP synthase complex	atp18	F0-ATPase subunit J	ISS	SPAC23C4.11
GO:0000276	mitochondrial proton-transporting ATP synthase complex, coupling factor F(o)	atp18	F0-ATPase subunit J	ISS	SPAC23C4.11
GO:0033551	monopolin complex	hhp2	serine/threonine protein kinase Hhp2	ISS	SPAC23C4.12
GO:0000428	DNA-directed RNA polymerase complex	rpb5	DNA-directed RNA polymerase I, II and III subunit Rpb5	IDA	SPAC23C4.15
GO:0000428	DNA-directed RNA polymerase complex	rpb5	DNA-directed RNA polymerase I, II and III subunit Rpb5	IGI	SPAC23C4.15
GO:0005736	DNA-directed RNA polymerase I complex	rpb5	DNA-directed RNA polymerase I, II and III subunit Rpb5	IGI	SPAC23C4.15
GO:0005665	DNA-directed RNA polymerase II, core complex	rpb5	DNA-directed RNA polymerase I, II and III subunit Rpb5	IDA	SPAC23C4.15
GO:0016591	DNA-directed RNA polymerase II, holoenzyme	rpb5	DNA-directed RNA polymerase I, II and III subunit Rpb5	IDA	SPAC23C4.15
GO:0005666	DNA-directed RNA polymerase III complex	rpb5	DNA-directed RNA polymerase I, II and III subunit Rpb5	IGI	SPAC23C4.15
GO:0030880	RNA polymerase complex	rpb5	DNA-directed RNA polymerase I, II and III subunit Rpb5	IDA	SPAC23C4.15
GO:0030880	RNA polymerase complex	rpb5	DNA-directed RNA polymerase I, II and III subunit Rpb5	IGI	SPAC23C4.15
GO:0031261	DNA replication preinitiation complex	rad4	BRCT domain protein Rad4	ISS	SPAC23C4.18c
GO:0032044	DSIF complex	spt5	transcription elongation factor Spt5	IDA	SPAC23C4.19
GO:0008023	transcription elongation factor complex	spt5	transcription elongation factor Spt5	IDA	SPAC23C4.19
GO:0031390	Ctf18 RFC-like complex	rfc2	DNA replication factor C complex subunit Rfc2	TAS	SPAC23D3.02
GO:0005663	DNA replication factor C complex	rfc2	DNA replication factor C complex subunit Rfc2	ISS	SPAC23D3.02
GO:0031391	Elg1 RFC-like complex	rfc2	DNA replication factor C complex subunit Rfc2	IDA	SPAC23D3.02
GO:0031389	Rad17 RFC-like complex	rfc2	DNA replication factor C complex subunit Rfc2	TAS	SPAC23D3.02
GO:0009331	glycerol-3-phosphate dehydrogenase complex	gpd2	glycerol-3-phosphate dehydrogenase Gpd2	IEA	SPAC23D3.04c
GO:0005643	nuclear pore	nup146	nucleoporin Nup146	TAS	SPAC23D3.06c
GO:0000502	proteasome complex	pup1	20S proteasome component beta 2	ISS	SPAC23D3.07
GO:0005839	proteasome core complex	pup1	20S proteasome component beta 2	ISS	SPAC23D3.07
GO:0019774	proteasome core complex, beta-subunit complex	pup1	20S proteasome component beta 2	ISS	SPAC23D3.07
GO:0030532	small nuclear ribonucleoprotein complex	usp108	U1 snRNP-associated protein Usp108	IDA	SPAC23D3.08
GO:0005685	U1 snRNP	usp108	U1 snRNP-associated protein Usp108	IDA	SPAC23D3.08
GO:0016586	RSC complex	arp42	SWI/SNF and RSC complex subunit Arp42	IDA	SPAC23D3.09
GO:0016514	SWI/SNF complex	arp42	SWI/SNF and RSC complex subunit Arp42	IDA	SPAC23D3.09
GO:0070603	SWI/SNF-type complex	arp42	SWI/SNF and RSC complex subunit Arp42	IDA	SPAC23D3.09
GO:0033193	Lsd1/2 complex	lsd2	histone demethylase SWIRM2	IDA	SPAC23E2.02
GO:0000428	DNA-directed RNA polymerase complex	rpb2	RNA polymerase II complex subunit Rpb2	IDA	SPAC23G3.01
GO:0005665	DNA-directed RNA polymerase II, core complex	rpb2	RNA polymerase II complex subunit Rpb2	IDA	SPAC23G3.01
GO:0016591	DNA-directed RNA polymerase II, holoenzyme	rpb2	RNA polymerase II complex subunit Rpb2	IDA	SPAC23G3.01
GO:0030880	RNA polymerase complex	rpb2	RNA polymerase II complex subunit Rpb2	IDA	SPAC23G3.01
GO:0031011	Ino80 complex	ies4	Ino80 complex subunit Ies4	IDA	SPAC23G3.04
GO:0030684	preribosome	SPAC23G3.06	U3 snoRNP protein Nop58	ISS	SPAC23G3.06
GO:0032040	small-subunit processome	SPAC23G3.06	U3 snoRNP protein Nop58	ISS	SPAC23G3.06
GO:0016514	SWI/SNF complex	snf30	SWI/SNF complex subunit Snf30	IDA	SPAC23G3.07c
GO:0070603	SWI/SNF-type complex	snf30	SWI/SNF complex subunit Snf30	IDA	SPAC23G3.07c
GO:0016591	DNA-directed RNA polymerase II, holoenzyme	taf4	transcription factor TFIID complex subunit Taf4	ISS	SPAC23G3.09
GO:0005669	transcription factor TFIID complex	taf4	transcription factor TFIID complex subunit Taf4	ISS	SPAC23G3.09
GO:0016586	RSC complex	ssr3	SWI/SNF and RSC complex subunit Ssr3	IDA	SPAC23G3.10c
GO:0016514	SWI/SNF complex	ssr3	SWI/SNF and RSC complex subunit Ssr3	IDA	SPAC23G3.10c
GO:0070603	SWI/SNF-type complex	ssr3	SWI/SNF and RSC complex subunit Ssr3	IDA	SPAC23G3.10c
GO:0022624	proteasome accessory complex	rpn6	19S proteasome regulatory subunit Rpn6	ISS	SPAC23G3.11
GO:0000502	proteasome complex	rpn6	19S proteasome regulatory subunit Rpn6	ISS	SPAC23G3.11
GO:0005838	proteasome regulatory particle	rpn6	19S proteasome regulatory subunit Rpn6	ISS	SPAC23G3.11
GO:0008540	proteasome regulatory particle, base subcomplex	rpn6	19S proteasome regulatory subunit Rpn6	ISS	SPAC23G3.11
GO:0005681	spliceosomal complex	ini1	RING finger-like protein Ini1	ISS	SPAC23H3.02c
GO:0035097	histone methyltransferase complex	swd1	Set1C complex subunit Swd1	IDA	SPAC23H3.05c
GO:0048188	Set1C/COMPASS complex	swd1	Set1C complex subunit Swd1	IDA	SPAC23H3.05c
GO:0030123	AP-3 adaptor complex	apl6	AP-3 adaptor complex subunit Apl6	ISS	SPAC23H3.06
GO:0030119	AP-type membrane coat adaptor complex	apl6	AP-3 adaptor complex subunit Apl6	ISS	SPAC23H3.06
GO:0005763	mitochondrial small ribosomal subunit	mrp2	mitochondrial ribosomal protein subunit S14	ISS	SPAC23H3.07c
GO:0000778	condensed nuclear chromosome kinetochore	bub3	mitotic spindle checkpoint protein Bub3	IDA	SPAC23H3.08c
GO:0033597	mitotic checkpoint complex	bub3	mitotic spindle checkpoint protein Bub3	ISS	SPAC23H3.08c
GO:0016586	RSC complex	ssr2	SWI/SNF and RSC complex subunit Ssr2	IDA	SPAC23H3.10
GO:0016514	SWI/SNF complex	ssr2	SWI/SNF and RSC complex subunit Ssr2	IDA	SPAC23H3.10
GO:0070603	SWI/SNF-type complex	ssr2	SWI/SNF and RSC complex subunit Ssr2	IDA	SPAC23H3.10
GO:0005834	heterotrimeric G-protein complex	gpa2	heterotrimeric G protein alpha-2 subunit Gpa2	TAS	SPAC23H3.13c
GO:0005785	signal recognition particle receptor complex	srp102	signal recognition particle receptor beta subunit Srp102	ISS	SPAC23H4.07c
GO:0016591	DNA-directed RNA polymerase II, holoenzyme	iwr1	RNA polymerase II nuclear import protein Iwr1	ISS	SPAC23H4.08
GO:0043189	H4/H2A histone acetyltransferase complex	alp13	MRG family Clr6 histone deacetylase complex subunit Alp13	IDA	SPAC23H4.12
GO:0035267	NuA4 histone acetyltransferase complex	alp13	MRG family Clr6 histone deacetylase complex subunit Alp13	IDA	SPAC23H4.12
GO:0032221	Rpd3S complex	alp13	MRG family Clr6 histone deacetylase complex subunit Alp13	IDA	SPAC23H4.12
GO:0070822	Sin3-type complex	alp13	MRG family Clr6 histone deacetylase complex subunit Alp13	IDA	SPAC23H4.12
GO:0030897	HOPS complex	vam6	guanyl-nucleotide exchange factor, HOPS complex subunit Vam6	ISS	SPAC23H4.14
GO:0016592	mediator complex	srb10	cyclin-dependent protein Srb mediator subunit kinase Srb10	IDA	SPAC23H4.17c
GO:0080008	CUL4 RING ubiquitin ligase complex	rbx1	RING-box protein 1	TAS	SPAC23H4.18c
GO:0031465	Cul4B-RING ubiquitin ligase complex	rbx1	RING-box protein 1	TAS	SPAC23H4.18c
GO:0034973	Sid2-Mob1 complex	sid2	NDR kinase Sid2	IPI	SPAC24B11.11c
GO:0000148	1,3-beta-D-glucan synthase complex	bgs2	1,3-beta-glucan synthase subunit Bgs2	IC	SPAC24C9.07c
GO:0005763	mitochondrial small ribosomal subunit	mrp4	mitochondrial ribosomal protein subunit S2	ISS	SPAC24C9.10c
GO:0005763	mitochondrial small ribosomal subunit	mrp10	mitochondrial ribosomal protein subunit Mrp10	ISS	SPAC24C9.13c
GO:0031105	septin complex	spn5	septin Spn5	IEA	SPAC24C9.15c
GO:0005751	mitochondrial respiratory chain complex IV	cox8	cytochrome c oxidase subunit VIII	ISS	SPAC24C9.16c
GO:0045277	respiratory chain complex IV	cox8	cytochrome c oxidase subunit VIII	ISS	SPAC24C9.16c
GO:0005744	mitochondrial inner membrane presequence translocase complex	SPAC24H6.02c	TIM23 translocase complex subunit Tim15	NAS	SPAC24H6.02c
GO:0019005	SCF ubiquitin ligase complex	cul3	cullin 3	ISS	SPAC24H6.03
GO:0031261	DNA replication preinitiation complex	sld3	DNA replication pre-initiation complex subunit Sld3	IDA	SPAC24H6.06
GO:0022626	cytosolic ribosome	rps901	40S ribosomal protein S9	ISS	SPAC24H6.07
GO:0022627	cytosolic small ribosomal subunit	rps901	40S ribosomal protein S9	ISS	SPAC24H6.07
GO:0033698	Rpd3L complex	sds3	Clr6 histone deacetylase complex subunit Sds3	IDA	SPAC25B8.02
GO:0070210	Rpd3L-Expanded complex	sds3	Clr6 histone deacetylase complex subunit Sds3	IDA	SPAC25B8.02
GO:0032221	Rpd3S complex	sds3	Clr6 histone deacetylase complex subunit Sds3	IDA	SPAC25B8.02
GO:0070822	Sin3-type complex	sds3	Clr6 histone deacetylase complex subunit Sds3	IDA	SPAC25B8.02
GO:0000939	condensed chromosome inner kinetochore	mal2	kinetochore protein, CENP-O ortholog Mal2	IDA	SPAC25B8.14
GO:0000939	condensed chromosome inner kinetochore	mal2	kinetochore protein, CENP-O ortholog Mal2	TAS	SPAC25B8.14
GO:0031511	Mis6-Sim4 complex	mal2	kinetochore protein, CENP-O ortholog Mal2	IDA	SPAC25B8.14
GO:0005655	nucleolar ribonuclease P complex	SPAC25B8.16	RNase P and RNase MRP subunit	ISS	SPAC25B8.16
GO:0000172	ribonuclease MRP complex	SPAC25B8.16	RNase P and RNase MRP subunit	ISS	SPAC25B8.16
GO:0030677	ribonuclease P complex	SPAC25B8.16	RNase P and RNase MRP subunit	ISS	SPAC25B8.16
GO:0005732	small nucleolar ribonucleoprotein complex	SPAC25B8.16	RNase P and RNase MRP subunit	ISS	SPAC25B8.16
GO:0022626	cytosolic ribosome	rps2801	40S ribosomal protein S28	ISS	SPAC25G10.06
GO:0022627	cytosolic small ribosomal subunit	rps2801	40S ribosomal protein S28	ISS	SPAC25G10.06
GO:0005876	spindle microtubule	cut7	kinesin-like protein Cut7	IDA	SPAC25G10.07c
GO:0016282	eukaryotic 43S preinitiation complex	SPAC25G10.08	translation initiation factor eIF3b	IDA	SPAC25G10.08
GO:0005852	eukaryotic translation initiation factor 3 complex	SPAC25G10.08	translation initiation factor eIF3b	IDA	SPAC25G10.08
GO:0071540	eukaryotic translation initiation factor 3 complex, eIF3e	SPAC25G10.08	translation initiation factor eIF3b	IDA	SPAC25G10.08
GO:0071541	eukaryotic translation initiation factor 3 complex, eIF3m	SPAC25G10.08	translation initiation factor eIF3b	IDA	SPAC25G10.08
GO:0070993	translation preinitiation complex	SPAC25G10.08	translation initiation factor eIF3b	IDA	SPAC25G10.08
GO:0033186	CAF-1 complex	pcf3	CAF assembly factor	IDA	SPAC25H1.06
GO:0005678	chromatin assembly complex	pcf3	CAF assembly factor	IDA	SPAC25H1.06
GO:0072546	ER membrane protein complex	emc1	ER membrane protein complex subunit Emc1	ISS	SPAC25H1.07
GO:0005753	mitochondrial proton-transporting ATP synthase complex	atp19	F0-ATPase subunit K	ISS	SPAC25H1.10c
GO:0000276	mitochondrial proton-transporting ATP synthase complex, coupling factor F(o)	atp19	F0-ATPase subunit K	ISS	SPAC25H1.10c
GO:0031422	RecQ helicase-Topo III complex	rmi1	RecQ mediated genome instability protein Rmi1	IDA	SPAC26A3.03c
GO:0022625	cytosolic large ribosomal subunit	rpl2002	60S ribosomal protein L20	ISS	SPAC26A3.04
GO:0022626	cytosolic ribosome	rpl2002	60S ribosomal protein L20	ISS	SPAC26A3.04
GO:0030118	clathrin coat	chc1	clathrin heavy chain Chc1	IEA	SPAC26A3.05
GO:0030118	clathrin coat	chc1	clathrin heavy chain Chc1	ISS	SPAC26A3.05
GO:0030132	clathrin coat of coated pit	chc1	clathrin heavy chain Chc1	IEA	SPAC26A3.05
GO:0030130	clathrin coat of trans-Golgi network vesicle	chc1	clathrin heavy chain Chc1	IEA	SPAC26A3.05
GO:0030125	clathrin vesicle coat	chc1	clathrin heavy chain Chc1	IEA	SPAC26A3.05
GO:0030125	clathrin vesicle coat	chc1	clathrin heavy chain Chc1	ISS	SPAC26A3.05
GO:0022626	cytosolic ribosome	rpl1101	60S ribosomal protein L11	ISS	SPAC26A3.07c
GO:0022627	cytosolic small ribosomal subunit	rpl1101	60S ribosomal protein L11	ISS	SPAC26A3.07c
GO:0030532	small nuclear ribonucleoprotein complex	smb1	Sm snRNP core protein Smb1	IDA	SPAC26A3.08
GO:0030532	small nuclear ribonucleoprotein complex	smb1	Sm snRNP core protein Smb1	ISS	SPAC26A3.08
GO:0005681	spliceosomal complex	smb1	Sm snRNP core protein Smb1	IC	SPAC26A3.08
GO:0005685	U1 snRNP	smb1	Sm snRNP core protein Smb1	IDA	SPAC26A3.08
GO:0046540	U4/U6 x U5 tri-snRNP complex	smb1	Sm snRNP core protein Smb1	ISS	SPAC26A3.08
GO:0005643	nuclear pore	nsp1	nucleoporin Nsp1	IDA	SPAC26A3.15c
GO:0005681	spliceosomal complex	pnn1	pinin ortholog, involved in splicing Pnn1	ISS	SPAC26F1.02
GO:0005967	mitochondrial pyruvate dehydrogenase complex	pda1	pyruvate dehydrogenase e1 component alpha subunit Pda1	ISS	SPAC26F1.03
GO:0045254	pyruvate dehydrogenase complex	pda1	pyruvate dehydrogenase e1 component alpha subunit Pda1	ISS	SPAC26F1.03
GO:0033186	CAF-1 complex	pcf2	CAF assembly factor	IDA	SPAC26H5.03
GO:0005678	chromatin assembly complex	pcf2	CAF assembly factor	IDA	SPAC26H5.03
GO:0034657	GID complex	SPAC26H5.04	vacuolar import and degradation protein Vid28	ISS	SPAC26H5.04
GO:0000783	nuclear telomere cap complex	pot1	telomere end-binding protein Pot1	IC	SPAC26H5.06
GO:0070187	telosome	pot1	telomere end-binding protein Pot1	IC	SPAC26H5.06
GO:0022626	cytosolic ribosome	tif51	translation elongation factor eIF5A	ISS	SPAC26H5.10c
GO:0070916	inositol phosphoceramide synthase complex	kei1	inositol phoshorylceramide synthase regulatory subunit Kei1	ISS	SPAC26H5.13c
GO:0034064	Tor2-Mei2-Ste11 complex	mei2	RNA-binding protein involved in meiosis Mei2	IDA	SPAC27D7.03c
GO:0005680	anaphase-promoting complex	apc14	anaphase-promoting complex subunit Apc14	IDA	SPAC27D7.05c
GO:0000243	commitment complex	smd1	Sm snRNP core protein Smd1	ISS	SPAC27D7.07c
GO:0030532	small nuclear ribonucleoprotein complex	smd1	Sm snRNP core protein Smd1	IDA	SPAC27D7.07c
GO:0030532	small nuclear ribonucleoprotein complex	smd1	Sm snRNP core protein Smd1	ISS	SPAC27D7.07c
GO:0005681	spliceosomal complex	smd1	Sm snRNP core protein Smd1	ISS	SPAC27D7.07c
GO:0005685	U1 snRNP	smd1	Sm snRNP core protein Smd1	IDA	SPAC27D7.07c
GO:0005684	U2-type spliceosomal complex	smd1	Sm snRNP core protein Smd1	ISS	SPAC27D7.07c
GO:0046540	U4/U6 x U5 tri-snRNP complex	smd1	Sm snRNP core protein Smd1	ISS	SPAC27D7.07c
GO:0005881	cytoplasmic microtubule	ssm4	p150-Glued	IDA	SPAC27D7.13c
GO:0005869	dynactin complex	ssm4	p150-Glued	ISS	SPAC27D7.13c
GO:0016593	Cdc73/Paf1 complex	tpr1	RNA polymerase II associated Paf1 complex subunit Tpr1	ISS	SPAC27D7.14c
GO:0016591	DNA-directed RNA polymerase II, holoenzyme	tpr1	RNA polymerase II associated Paf1 complex subunit Tpr1	ISS	SPAC27D7.14c
GO:0008023	transcription elongation factor complex	tpr1	RNA polymerase II associated Paf1 complex subunit Tpr1	ISS	SPAC27D7.14c
GO:0043625	delta DNA polymerase complex	cdc1	DNA polymerase delta small subunit Cdc1	TAS	SPAC27E2.05
GO:0042575	DNA polymerase complex	cdc1	DNA polymerase delta small subunit Cdc1	TAS	SPAC27E2.05
GO:0030894	replisome	cdc1	DNA polymerase delta small subunit Cdc1	TAS	SPAC27E2.05
GO:0031390	Ctf18 RFC-like complex	rfc3	DNA replication factor C complex subunit Rfc3	TAS	SPAC27E2.10c
GO:0005663	DNA replication factor C complex	rfc3	DNA replication factor C complex subunit Rfc3	TAS	SPAC27E2.10c
GO:0031391	Elg1 RFC-like complex	rfc3	DNA replication factor C complex subunit Rfc3	IDA	SPAC27E2.10c
GO:0031389	Rad17 RFC-like complex	rfc3	DNA replication factor C complex subunit Rfc3	TAS	SPAC27E2.10c
GO:0000778	condensed nuclear chromosome kinetochore	nuf2	spindle pole body protein Nuf2	IDA	SPAC27F1.04c
GO:0031262	Ndc80 complex	nuf2	spindle pole body protein Nuf2	TAS	SPAC27F1.04c
GO:0031617	NMS complex	nuf2	spindle pole body protein Nuf2	IDA	SPAC27F1.04c
GO:0008250	oligosaccharyltransferase complex	ost1	dolichyl-diphospho-oligosaccharide-protein glycosyltransferase Ost1	ISS	SPAC27F1.07
GO:0030532	small nuclear ribonucleoprotein complex	prp10	U2 snRNP-associated protein Sap155	ISS	SPAC27F1.09c
GO:0005681	spliceosomal complex	prp10	U2 snRNP-associated protein Sap155	NAS	SPAC27F1.09c
GO:0005686	U2 snRNP	prp10	U2 snRNP-associated protein Sap155	ISS	SPAC27F1.09c
GO:0005853	eukaryotic translation elongation factor 1 complex	SPAC29A4.02c	translation elongation factor EF-1 gamma subunit	IEA	SPAC29A4.02c
GO:0005763	mitochondrial small ribosomal subunit	SPAC29A4.03c	mitochondrial ribosomal protein subunit Mrps9	ISS	SPAC29A4.03c
GO:0072588	box H/ACA RNP complex	cbf5	pseudouridylate synthase Cbf5	ISS	SPAC29A4.04c
GO:0031429	box H/ACA snoRNP complex	cbf5	pseudouridylate synthase Cbf5	ISS	SPAC29A4.04c
GO:0005732	small nucleolar ribonucleoprotein complex	cbf5	pseudouridylate synthase Cbf5	ISS	SPAC29A4.04c
GO:0045160	myosin I complex	cam2	myosin I light chain Cam2	IDA	SPAC29A4.05
GO:0016461	unconventional myosin complex	cam2	myosin I light chain Cam2	IDA	SPAC29A4.05
GO:0016592	mediator complex	srb6	mediator complex subunit Srb6	IDA	SPAC29A4.07
GO:0016592	mediator complex	srb6	mediator complex subunit Srb6	NAS	SPAC29A4.07
GO:0005681	spliceosomal complex	prp19	ubiquitin-protein ligase E4	TAS	SPAC29A4.08c
GO:0000120	RNA polymerase I transcription factor complex	rrn5	RNA polymerase I upstream activation factor complex subunit Rrn5	TAS	SPAC29A4.10
GO:0000500	RNA polymerase I upstream activating factor complex	rrn5	RNA polymerase I upstream activation factor complex subunit Rrn5	TAS	SPAC29A4.10
GO:0033698	Rpd3L complex	prw1	Clr6 histone deacetylase complex subunit Prw1	IDA	SPAC29A4.18
GO:0070210	Rpd3L-Expanded complex	prw1	Clr6 histone deacetylase complex subunit Prw1	IDA	SPAC29A4.18
GO:0032221	Rpd3S complex	prw1	Clr6 histone deacetylase complex subunit Prw1	IDA	SPAC29A4.18
GO:0070822	Sin3-type complex	prw1	Clr6 histone deacetylase complex subunit Prw1	IDA	SPAC29A4.18
GO:0033588	Elongator holoenzyme complex	elp3	elongator complex, histone acetyltransferase subunit Elp3	ISS	SPAC29A4.20
GO:0031011	Ino80 complex	ino80	SNF2 family helicase Ino80	IDA	SPAC29B12.01
GO:0016591	DNA-directed RNA polymerase II, holoenzyme	set2	histone lysine methyltransferase Set2	IDA	SPAC29B12.02c
GO:0030014	CCR4-NOT complex	rcd1	RNA-binding protein, CCR4-NOT complex subunit Rcd1	ISS	SPAC29B12.06c
GO:0030127	COPII vesicle coat	sec16	multidomain vesicle coat component Sec16	ISS	SPAC29B12.07
GO:0030532	small nuclear ribonucleoprotein complex	prp3	U4/U6 x U5 tri-snRNP complex subunit Prp3	ISS	SPAC29E6.02
GO:0046540	U4/U6 x U5 tri-snRNP complex	prp3	U4/U6 x U5 tri-snRNP complex subunit Prp3	ISS	SPAC29E6.02
GO:0000778	condensed nuclear chromosome kinetochore	nnf1	kinetochore protein Nnf1	NAS	SPAC29E6.04
GO:0000444	MIS12/MIND type complex	nnf1	kinetochore protein Nnf1	NAS	SPAC29E6.04
GO:0031617	NMS complex	nnf1	kinetochore protein Nnf1	IDA	SPAC29E6.04
GO:0000818	nuclear MIS12/MIND type complex	nnf1	kinetochore protein Nnf1	NAS	SPAC29E6.04
GO:0016591	DNA-directed RNA polymerase II, holoenzyme	tbp1	TATA-binding protein	ISS	SPAC29E6.08
GO:0000120	RNA polymerase I transcription factor complex	tbp1	TATA-binding protein	ISS	SPAC29E6.08
GO:0005669	transcription factor TFIID complex	tbp1	TATA-binding protein	ISS	SPAC29E6.08
GO:0000126	transcription factor TFIIIB complex	tbp1	TATA-binding protein	ISS	SPAC29E6.08
GO:0030532	small nuclear ribonucleoprotein complex	smd2	Sm snRNP core protein Smd2	IDA	SPAC2C4.03c
GO:0030532	small nuclear ribonucleoprotein complex	smd2	Sm snRNP core protein Smd2	ISS	SPAC2C4.03c
GO:0005681	spliceosomal complex	smd2	Sm snRNP core protein Smd2	NAS	SPAC2C4.03c
GO:0005685	U1 snRNP	smd2	Sm snRNP core protein Smd2	IDA	SPAC2C4.03c
GO:0046540	U4/U6 x U5 tri-snRNP complex	smd2	Sm snRNP core protein Smd2	ISS	SPAC2C4.03c
GO:0005643	nuclear pore	SPAC2C4.09	DUF1640 family protein	IEA	SPAC2C4.09
GO:0033176	proton-transporting V-type ATPase complex	vma16	V-type ATPase V0 subunit c''	ISS	SPAC2C4.13
GO:0033179	proton-transporting V-type ATPase, V0 domain	vma16	V-type ATPase V0 subunit c''	ISS	SPAC2C4.13
GO:0000220	vacuolar proton-transporting V-type ATPase, V0 domain	vma16	V-type ATPase V0 subunit c''	ISS	SPAC2C4.13
GO:0022626	cytosolic ribosome	rps801	40S ribosomal protein S8	ISS	SPAC2C4.16c
GO:0022627	cytosolic small ribosomal subunit	rps801	40S ribosomal protein S8	ISS	SPAC2C4.16c
GO:0005953	CAAX-protein geranylgeranyltransferase complex	cwg2	geranylgeranyltransferase I beta subunit Cwg2	NAS	SPAC2E1P5.04c
GO:0030684	preribosome	SPAC2E1P5.05	U3 snoRNP-associated protein Rrp9	ISS	SPAC2E1P5.05
GO:0032040	small-subunit processome	SPAC2E1P5.05	U3 snoRNP-associated protein Rrp9	ISS	SPAC2E1P5.05
GO:0031205	endoplasmic reticulum Sec complex	SPAC2F3.02	ER protein translocation subcomplex subunit Sec72	ISS	SPAC2F3.02
GO:0031207	Sec62/Sec63 complex	SPAC2F3.02	ER protein translocation subcomplex subunit Sec72	ISS	SPAC2F3.02
GO:0000428	DNA-directed RNA polymerase complex	rpa49	DNA-directed RNA polymerase I complex subunit Rpa49	ISS	SPAC2F3.03c
GO:0005736	DNA-directed RNA polymerase I complex	rpa49	DNA-directed RNA polymerase I complex subunit Rpa49	ISS	SPAC2F3.03c
GO:0030880	RNA polymerase complex	rpa49	DNA-directed RNA polymerase I complex subunit Rpa49	ISS	SPAC2F3.03c
GO:0005643	nuclear pore	kap104	karyopherin Kap104	NAS	SPAC2F3.06c
GO:0000938	GARP complex	vps54	GARP complex subunit Vps54	ISS	SPAC2F3.10
GO:0032806	carboxy-terminal domain protein kinase complex	lsk1	P-TEFb-associated cyclin-dependent protein kinase Lsk1	IPI	SPAC2F3.15
GO:0032806	carboxy-terminal domain protein kinase complex	lsk1	P-TEFb-associated cyclin-dependent protein kinase Lsk1	NAS	SPAC2F3.15
GO:0008024	positive transcription elongation factor complex b	lsk1	P-TEFb-associated cyclin-dependent protein kinase Lsk1	NAS	SPAC2F3.15
GO:0008023	transcription elongation factor complex	lsk1	P-TEFb-associated cyclin-dependent protein kinase Lsk1	NAS	SPAC2F3.15
GO:0030532	small nuclear ribonucleoprotein complex	lsm6	U6 snRNP-associated protein Lsm6	ISS	SPAC2F3.17c
GO:0046540	U4/U6 x U5 tri-snRNP complex	lsm6	U6 snRNP-associated protein Lsm6	ISS	SPAC2F3.17c
GO:0005688	U6 snRNP	lsm6	U6 snRNP-associated protein Lsm6	ISS	SPAC2F3.17c
GO:0016592	mediator complex	pmc2	mediator complex subunit Pmc2/Med1	IDA	SPAC2F7.04
GO:0022626	cytosolic ribosome	SPAC2F7.05c	translation initiation factor eIF5	ISS	SPAC2F7.05c
GO:0022627	cytosolic small ribosomal subunit	SPAC2F7.05c	translation initiation factor eIF5	ISS	SPAC2F7.05c
GO:0032221	Rpd3S complex	cph2	Clr6 histone deacetylase associated PHD protein-2 Cph2	IDA	SPAC2F7.07c
GO:0070822	Sin3-type complex	cph2	Clr6 histone deacetylase associated PHD protein-2 Cph2	IDA	SPAC2F7.07c
GO:0016514	SWI/SNF complex	snf5	SWI/SNF complex subunit Snf5	IDA	SPAC2F7.08c
GO:0070603	SWI/SNF-type complex	snf5	SWI/SNF complex subunit Snf5	IDA	SPAC2F7.08c
GO:0000177	cytoplasmic exosome (RNase complex)	SPAC2F7.14c	exosome subunit Rrp4	ISS	SPAC2F7.14c
GO:0000176	nuclear exosome (RNase complex)	SPAC2F7.14c	exosome subunit Rrp4	ISS	SPAC2F7.14c
GO:0005763	mitochondrial small ribosomal subunit	rsm24	mitochondrial ribosomal protein subunit S24	ISS	SPAC2F7.15
GO:0031422	RecQ helicase-Topo III complex	rqh1	RecQ type DNA helicase Rqh1	IDA	SPAC2G11.12
GO:0016591	DNA-directed RNA polymerase II, holoenzyme	taf111	transcription factor TFIID complex subunit Taf111	ISS	SPAC2G11.14
GO:0005669	transcription factor TFIID complex	taf111	transcription factor TFIID complex subunit Taf111	ISS	SPAC2G11.14
GO:0017102	methionyl glutamyl tRNA synthetase complex	SPAC30C2.04	cofactor for methionyl-and glutamyl-tRNA synthetases	ISS	SPAC30C2.04
GO:0005643	nuclear pore	nup124	nucleoporin Nup124	TAS	SPAC30D11.04c
GO:0030123	AP-3 adaptor complex	aps3	AP-3 adaptor complex subunit Aps3	ISS	SPAC30D11.05
GO:0030119	AP-type membrane coat adaptor complex	aps3	AP-3 adaptor complex subunit Aps3	ISS	SPAC30D11.05
GO:0033193	Lsd1/2 complex	phf2	Lsd1/2 complex PHD finger containing protein Phf2	IDA	SPAC30D11.08c
GO:0005681	spliceosomal complex	cwf19	complexed with Cdc5 protein Cwf19	IDA	SPAC30D11.09
GO:0022625	cytosolic large ribosomal subunit	rpl3802	60S ribosomal protein L38	ISS	SPAC30D11.12
GO:0022626	cytosolic ribosome	rpl3802	60S ribosomal protein L38	ISS	SPAC30D11.12
GO:0035657	eRF1 methyltransferase complex	trm112	protein and tRNA methyltransferase regulatory subunit Trm112	ISS	SPAC31A2.02
GO:0043528	tRNA (m2G10) methyltransferase complex	trm112	protein and tRNA methyltransferase regulatory subunit Trm112	ISS	SPAC31A2.02
GO:0043527	tRNA methyltransferase complex	trm112	protein and tRNA methyltransferase regulatory subunit Trm112	ISS	SPAC31A2.02
GO:0005762	mitochondrial large ribosomal subunit	mrpl11	mitochondrial ribosomal protein subunit L11	ISS	SPAC31A2.03
GO:0000502	proteasome complex	SPAC31A2.04c	20S proteasome component beta 4	ISS	SPAC31A2.04c
GO:0005839	proteasome core complex	SPAC31A2.04c	20S proteasome component beta 4	ISS	SPAC31A2.04c
GO:0019774	proteasome core complex, beta-subunit complex	SPAC31A2.04c	20S proteasome component beta 4	ISS	SPAC31A2.04c
GO:0008278	cohesin complex	mis4	adherin, cohesin loading factor Mis4	IDA	SPAC31A2.05c
GO:0030892	mitotic cohesin complex	mis4	adherin, cohesin loading factor Mis4	IDA	SPAC31A2.05c
GO:0032116	SMC loading complex	mis4	adherin, cohesin loading factor Mis4	IMP	SPAC31A2.05c
GO:0005762	mitochondrial large ribosomal subunit	mrp20	mitochondrial ribosomal protein subunit L23	ISS	SPAC31A2.08
GO:0030122	AP-2 adaptor complex	apm4	AP-2 adaptor complex subunit Apm4	ISS	SPAC31A2.09c
GO:0030119	AP-type membrane coat adaptor complex	apm4	AP-2 adaptor complex subunit Apm4	ISS	SPAC31A2.09c
GO:0030131	clathrin adaptor complex	apm4	AP-2 adaptor complex subunit Apm4	ISS	SPAC31A2.09c
GO:0030118	clathrin coat	apm4	AP-2 adaptor complex subunit Apm4	ISS	SPAC31A2.09c
GO:0030132	clathrin coat of coated pit	apm4	AP-2 adaptor complex subunit Apm4	ISS	SPAC31A2.09c
GO:0030128	clathrin coat of endocytic vesicle	apm4	AP-2 adaptor complex subunit Apm4	ISS	SPAC31A2.09c
GO:0030125	clathrin vesicle coat	apm4	AP-2 adaptor complex subunit Apm4	ISS	SPAC31A2.09c
GO:0031390	Ctf18 RFC-like complex	dcc1	Ctf18 RFC-like complex subunit Dcc1	TAS	SPAC31A2.15c
GO:0030532	small nuclear ribonucleoprotein complex	sap49	U2 snRNP-associated RNA-binding protein Sap49	ISS	SPAC31G5.01
GO:0005686	U2 snRNP	sap49	U2 snRNP-associated RNA-binding protein Sap49	ISS	SPAC31G5.01
GO:0022626	cytosolic ribosome	rps1101	40S ribosomal protein S11	ISS	SPAC31G5.03
GO:0022627	cytosolic small ribosomal subunit	rps1101	40S ribosomal protein S11	ISS	SPAC31G5.03
GO:0000502	proteasome complex	rpn11	19S proteasome regulatory subunit Rpn11	IDA	SPAC31G5.13
GO:0000502	proteasome complex	rpn11	19S proteasome regulatory subunit Rpn11	IPI	SPAC31G5.13
GO:0005960	glycine cleavage complex	gcv1	glycine decarboxylase T subunit	ISS	SPAC31G5.14
GO:0022626	cytosolic ribosome	rps1001	40S ribosomal protein S10	ISS	SPAC31G5.17c
GO:0022627	cytosolic small ribosomal subunit	rps1001	40S ribosomal protein S10	ISS	SPAC31G5.17c
GO:0000502	proteasome complex	pup2	20S proteasome component alpha 5, Pup2	ISS	SPAC323.02c
GO:0005839	proteasome core complex	pup2	20S proteasome component alpha 5, Pup2	ISS	SPAC323.02c
GO:0019773	proteasome core complex, alpha-subunit complex	pup2	20S proteasome component alpha 5, Pup2	ISS	SPAC323.02c
GO:0035657	eRF1 methyltransferase complex	SPAC323.05c	protein methyltransferase Mtq2	ISS	SPAC323.05c
GO:0000172	ribonuclease MRP complex	SPAC323.08	ribonuclease MRP complex subunit	ISS	SPAC323.08
GO:0005732	small nucleolar ribonucleoprotein complex	SPAC323.08	ribonuclease MRP complex subunit	ISS	SPAC323.08
GO:0005643	nuclear pore	SPAC328.01c	karyopherin	NAS	SPAC328.01c
GO:0022626	cytosolic ribosome	rps502	40S ribosomal protein S5	ISS	SPAC328.10c
GO:0022627	cytosolic small ribosomal subunit	rps502	40S ribosomal protein S5	ISS	SPAC328.10c
GO:0005850	eukaryotic translation initiation factor 2 complex	tif212	translation initiation factor eIF2 beta subunit	ISS	SPAC32A11.04c
GO:0043614	multi-eIF complex	tif212	translation initiation factor eIF2 beta subunit	ISS	SPAC32A11.04c
GO:0005762	mitochondrial large ribosomal subunit	img1	mitochondrial ribosomal protein subunit L19	ISS	SPAC343.02
GO:0005680	anaphase-promoting complex	apc11	anaphase-promoting complex subunit Apc11	IDA	SPAC343.03
GO:0034657	GID complex	SPAC343.04c	WD repeat protein, human WDR26 family, ubiquitin ligase complex subunit	ISS	SPAC343.04c
GO:0033176	proton-transporting V-type ATPase complex	vma1	V-type ATPase V1 domain, subunit A	ISS	SPAC343.05
GO:0033180	proton-transporting V-type ATPase, V1 domain	vma1	V-type ATPase V1 domain, subunit A	ISS	SPAC343.05
GO:0000221	vacuolar proton-transporting V-type ATPase, V1 domain	vma1	V-type ATPase V1 domain, subunit A	ISS	SPAC343.05
GO:0005763	mitochondrial small ribosomal subunit	mrp17	mitochondrial ribosomal protein subunit Mrp17	ISS	SPAC343.08c
GO:0000812	Swr1 complex	msc1	multi-copy suppressor of Chk1	IDA	SPAC343.11c
GO:0005851	eukaryotic translation initiation factor 2B complex	SPAC343.14c	translation initiation factor eIF2B beta subunit	ISS	SPAC343.14c
GO:0033768	SUMO-targeted ubiquitin ligase complex	rfp2	SUMO-targeted ubiquitin-protein ligase subunit Rfp2	IPI	SPAC343.18
GO:0034993	SUN-KASH complex	kms1	meiotic spindle pole body protein Kms1	IPI	SPAC3A11.05c
GO:0043494	CLRC ubiquitin ligase complex	pcu4	cullin 4	IDA	SPAC3A11.08
GO:0080008	CUL4 RING ubiquitin ligase complex	pcu4	cullin 4	IDA	SPAC3A11.08
GO:0031465	Cul4B-RING ubiquitin ligase complex	pcu4	cullin 4	IDA	SPAC3A11.08
GO:0008180	signalosome	pcu4	cullin 4	IDA	SPAC3A11.08
GO:0022624	proteasome accessory complex	rpt5	19S proteasome regulatory subunit Rpt5	ISS	SPAC3A11.12c
GO:0000502	proteasome complex	rpt5	19S proteasome regulatory subunit Rpt5	ISS	SPAC3A11.12c
GO:0005838	proteasome regulatory particle	rpt5	19S proteasome regulatory subunit Rpt5	ISS	SPAC3A11.12c
GO:0008540	proteasome regulatory particle, base subcomplex	rpt5	19S proteasome regulatory subunit Rpt5	ISS	SPAC3A11.12c
GO:0016272	prefoldin complex	SPAC3A11.13	prefoldin subunit 6	ISS	SPAC3A11.13
GO:0000778	condensed nuclear chromosome kinetochore	pkl1	kinesin-like protein Pkl1	IDA	SPAC3A11.14c
GO:0005655	nucleolar ribonuclease P complex	SPAC3A12.04c	RNase P and RNase MRP subunit p30	ISS	SPAC3A12.04c
GO:0000172	ribonuclease MRP complex	SPAC3A12.04c	RNase P and RNase MRP subunit p30	ISS	SPAC3A12.04c
GO:0030677	ribonuclease P complex	SPAC3A12.04c	RNase P and RNase MRP subunit p30	ISS	SPAC3A12.04c
GO:0005732	small nucleolar ribonucleoprotein complex	SPAC3A12.04c	RNase P and RNase MRP subunit p30	ISS	SPAC3A12.04c
GO:0016591	DNA-directed RNA polymerase II, holoenzyme	taf2	TATA-binding protein associated factor Taf2	ISS	SPAC3A12.05c
GO:0005669	transcription factor TFIID complex	taf2	TATA-binding protein associated factor Taf2	ISS	SPAC3A12.05c
GO:0000428	DNA-directed RNA polymerase complex	rpb11	RNA polymerase II complex subunit Rpb11	IDA	SPAC3A12.07
GO:0005665	DNA-directed RNA polymerase II, core complex	rpb11	RNA polymerase II complex subunit Rpb11	IDA	SPAC3A12.07
GO:0016591	DNA-directed RNA polymerase II, holoenzyme	rpb11	RNA polymerase II complex subunit Rpb11	IDA	SPAC3A12.07
GO:0030880	RNA polymerase complex	rpb11	RNA polymerase II complex subunit Rpb11	IDA	SPAC3A12.07
GO:0022625	cytosolic large ribosomal subunit	rpl2001	60S ribosomal protein L20a	ISS	SPAC3A12.10
GO:0022626	cytosolic ribosome	rpl2001	60S ribosomal protein L20a	ISS	SPAC3A12.10
GO:0005681	spliceosomal complex	cwf2	RNA-binding protein Cwf2	IDA	SPAC3A12.11c
GO:0005852	eukaryotic translation initiation factor 3 complex	SPAC3A12.13c	translation initiation factor eIF3j	IDA	SPAC3A12.13c
GO:0071540	eukaryotic translation initiation factor 3 complex, eIF3e	SPAC3A12.13c	translation initiation factor eIF3j	IDA	SPAC3A12.13c
GO:0071541	eukaryotic translation initiation factor 3 complex, eIF3m	SPAC3A12.13c	translation initiation factor eIF3j	IDA	SPAC3A12.13c
GO:0000938	GARP complex	vps53	GARP complex subunit Vps53	ISS	SPAC3A12.15
GO:0005744	mitochondrial inner membrane presequence translocase complex	tim17	TIM23 translocase complex subunit Tim17	ISS	SPAC3A12.16c
GO:0005762	mitochondrial large ribosomal subunit	SPAC3A12.19	mitochondrial ribosomal protein subunit L27	ISS	SPAC3A12.19
GO:0032126	eisosome	SPAC3C7.02c	protein kinase inhibitor associated with endocytosis	ISS	SPAC3C7.02c
GO:0033061	DNA recombinase mediator complex	rhp55	RecA family ATPase Rhp55	NAS	SPAC3C7.03c
GO:0033062	Rhp55-Rhp57 complex	rhp55	RecA family ATPase Rhp55	NAS	SPAC3C7.03c
GO:0031211	endoplasmic reticulum palmitoyltransferase complex	erf4	palmitoyltransferase complex subunit Erf4	ISS	SPAC3F10.07c
GO:0002178	palmitoyltransferase complex	erf4	palmitoyltransferase complex subunit Erf4	ISS	SPAC3F10.07c
GO:0030684	preribosome	SPAC3F10.17	ribosome biogenesis protein Ltv1	ISS	SPAC3F10.17
GO:0030688	preribosome, small subunit precursor	SPAC3F10.17	ribosome biogenesis protein Ltv1	ISS	SPAC3F10.17
GO:0022625	cytosolic large ribosomal subunit	rpl4102	60S ribosomal protein L41	ISS	SPAC3F10.18c
GO:0022626	cytosolic ribosome	rpl4102	60S ribosomal protein L41	ISS	SPAC3F10.18c
GO:0005643	nuclear pore	dss1	mRNA export protein Dss1	IDA	SPAC3G6.02
GO:0022624	proteasome accessory complex	dss1	mRNA export protein Dss1	IDA	SPAC3G6.02
GO:0000502	proteasome complex	dss1	mRNA export protein Dss1	IDA	SPAC3G6.02
GO:0005838	proteasome regulatory particle	dss1	mRNA export protein Dss1	IDA	SPAC3G6.02
GO:0008541	proteasome regulatory particle, lid subcomplex	dss1	mRNA export protein Dss1	IDA	SPAC3G6.02
GO:0005946	alpha,alpha-trehalose-phosphate synthase complex (UDP-forming)	tps2	trehalose-phosphate synthase Tps2	ISS	SPAC3G6.09c
GO:0000938	GARP complex	vps51	GARP complex subunit Vps51	ISS	SPAC3G6.10c
GO:0022625	cytosolic large ribosomal subunit	rpl4101	60S ribosomal protein L41	ISS	SPAC3G6.13c
GO:0022626	cytosolic ribosome	rpl4101	60S ribosomal protein L41	ISS	SPAC3G6.13c
GO:0022625	cytosolic large ribosomal subunit	rpl2301	60S ribosomal protein L23	ISS	SPAC3G9.03
GO:0022626	cytosolic ribosome	rpl2301	60S ribosomal protein L23	ISS	SPAC3G9.03
GO:0005847	mRNA cleavage and polyadenylation specificity factor complex	ssu72	phosphoric ester hydrolase Ssu72	IDA	SPAC3G9.04
GO:0005849	mRNA cleavage factor complex	ssu72	phosphoric ester hydrolase Ssu72	IDA	SPAC3G9.04
GO:0009328	phenylalanine-tRNA ligase complex	frs2	cytoplasmic phenylalanine-tRNA ligase alpha subunit Frs2	ISS	SPAC3G9.06
GO:0070210	Rpd3L-Expanded complex	hos2	histone deacetylase	IDA	SPAC3G9.07c
GO:0034967	Set3 complex	hos2	histone deacetylase	IDA	SPAC3G9.07c
GO:0043189	H4/H2A histone acetyltransferase complex	png1	ING family homolog Png1	IDA	SPAC3G9.08
GO:0035267	NuA4 histone acetyltransferase complex	png1	ING family homolog Png1	IDA	SPAC3G9.08
GO:0005850	eukaryotic translation initiation factor 2 complex	tif211	translation initiation factor eIF2 alpha subunit	ISS	SPAC3G9.09c
GO:0000177	cytoplasmic exosome (RNase complex)	rrp41	exosomal 3'-to-5' phosphorolytic exoribonuclease Rrp41	ISS	SPAC3G9.10c
GO:0000176	nuclear exosome (RNase complex)	rrp41	exosomal 3'-to-5' phosphorolytic exoribonuclease Rrp41	ISS	SPAC3G9.10c
GO:0005876	spindle microtubule	peg1	CLASP family microtubule-associated protein	IDA	SPAC3G9.12
GO:0030008	TRAPP complex	bet5	TRAPP complex subunit Bet5	ISS	SPAC3G9.16c
GO:0031261	DNA replication preinitiation complex	orc3	origin recognition complex subunit Orp3	IC	SPAC3H1.01c
GO:0005664	nuclear origin of replication recognition complex	orc3	origin recognition complex subunit Orp3	IDA	SPAC3H1.01c
GO:0000808	origin recognition complex	orc3	origin recognition complex subunit Orp3	IDA	SPAC3H1.01c
GO:0005656	pre-replicative complex	orc3	origin recognition complex subunit Orp3	IC	SPAC3H1.01c
GO:0048189	Lid2 complex	snt2	Lid2 complex subunit Snt2	IDA	SPAC3H1.12c
GO:0034657	GID complex	SPAC3H1.14	cytoplasmic vesicle protein, Vid24 family	ISS	SPAC3H1.14
GO:0030532	small nuclear ribonucleoprotein complex	aar2	U5 snRNP-associated protein Aar2	ISS	SPAC3H5.04
GO:0005681	spliceosomal complex	aar2	U5 snRNP-associated protein Aar2	NAS	SPAC3H5.04
GO:0005682	U5 snRNP	aar2	U5 snRNP-associated protein Aar2	ISS	SPAC3H5.04
GO:0022626	cytosolic ribosome	rps1401	40S ribosomal protein S14	ISS	SPAC3H5.05c
GO:0022627	cytosolic small ribosomal subunit	rps1401	40S ribosomal protein S14	ISS	SPAC3H5.05c
GO:0005658	alpha DNA polymerase:primase complex	pol1	DNA polymerase alpha catalytic subunit	IGI	SPAC3H5.06c
GO:0030894	replisome	pol1	DNA polymerase alpha catalytic subunit	IGI	SPAC3H5.06c
GO:0022625	cytosolic large ribosomal subunit	rpl702	60S ribosomal protein L7	ISS	SPAC3H5.07
GO:0022626	cytosolic ribosome	rpl702	60S ribosomal protein L7	ISS	SPAC3H5.07
GO:0022625	cytosolic large ribosomal subunit	rpl3202	60S ribosomal protein L32	ISS	SPAC3H5.10
GO:0022626	cytosolic ribosome	rpl3202	60S ribosomal protein L32	ISS	SPAC3H5.10
GO:0022625	cytosolic large ribosomal subunit	rpl501	60S ribosomal protein L5	ISS	SPAC3H5.12c
GO:0022626	cytosolic ribosome	rpl501	60S ribosomal protein L5	ISS	SPAC3H5.12c
GO:0005762	mitochondrial large ribosomal subunit	img2	mitochondrial ribosomal protein subunit Img2	ISS	SPAC3H8.03
GO:0070916	inositol phosphoceramide synthase complex	aur1	inositol phosphorylceramide synthase Aur1	ISS	SPAC3H8.06
GO:0016272	prefoldin complex	pac10	prefoldin subunit 3 Pac10	ISS	SPAC3H8.07c
GO:0035649	Nrd1 complex	nab3	poly	ISS	SPAC3H8.09c
GO:0070209	ASTRA complex	tel2	Tel2/Rad-5/Clk-2 family protein Tel2	IDA	SPAC458.03
GO:0031931	TORC1 complex	tel2	Tel2/Rad-5/Clk-2 family protein Tel2	IDA	SPAC458.03
GO:0031932	TORC2 complex	tel2	Tel2/Rad-5/Clk-2 family protein Tel2	IDA	SPAC458.03
GO:0005942	phosphatidylinositol 3-kinase complex	pik3	phosphatidylinositol 3-kinase Pik3	IC	SPAC458.05
GO:0016591	DNA-directed RNA polymerase II, holoenzyme	tfa1	transcription factor TFIIE alpha subunit, TFIIEA, Tfa1	IDA	SPAC458.07
GO:0005673	transcription factor TFIIE complex	tfa1	transcription factor TFIIE alpha subunit, TFIIEA, Tfa1	IDA	SPAC458.07
GO:0016460	myosin II complex	myp2	myosin II heavy chain Myo3	TAS	SPAC4A8.05c
GO:0005681	spliceosomal complex	cwf21	complexed with Cdc5 protein Cwf21	IDA	SPAC4A8.09c
GO:0005835	fatty acid synthase complex	fas2	fatty acid synthase alpha subunit Lsd1	IDA	SPAC4A8.11c
GO:0000502	proteasome complex	pts1	20S proteasome component beta 5	ISS	SPAC4A8.13c
GO:0005839	proteasome core complex	pts1	20S proteasome component beta 5	ISS	SPAC4A8.13c
GO:0019774	proteasome core complex, beta-subunit complex	pts1	20S proteasome component beta 5	ISS	SPAC4A8.13c
GO:0005852	eukaryotic translation initiation factor 3 complex	tif33	translation initiation factor eIF3c	IDA	SPAC4A8.16c
GO:0071540	eukaryotic translation initiation factor 3 complex, eIF3e	tif33	translation initiation factor eIF3c	IDA	SPAC4A8.16c
GO:0071541	eukaryotic translation initiation factor 3 complex, eIF3m	tif33	translation initiation factor eIF3c	IDA	SPAC4A8.16c
GO:0031510	SUMO activating enzyme complex	rad31	SUMO E1-like activator enzyme Rad31	TAS	SPAC4C5.04
GO:0019005	SCF ubiquitin ligase complex	pop2	F-box/WD repeat protein Pop2	IDA	SPAC4D7.03
GO:0016282	eukaryotic 43S preinitiation complex	sum1	translation initiation factor eIF3i	IDA	SPAC4D7.05
GO:0005852	eukaryotic translation initiation factor 3 complex	sum1	translation initiation factor eIF3i	IDA	SPAC4D7.05
GO:0071540	eukaryotic translation initiation factor 3 complex, eIF3e	sum1	translation initiation factor eIF3i	IDA	SPAC4D7.05
GO:0071541	eukaryotic translation initiation factor 3 complex, eIF3m	sum1	translation initiation factor eIF3i	IDA	SPAC4D7.05
GO:0070993	translation preinitiation complex	sum1	translation initiation factor eIF3i	IDA	SPAC4D7.05
GO:0005851	eukaryotic translation initiation factor 2B complex	tif223	translation initiation factor eIF2B gamma subunit	ISS	SPAC4D7.09
GO:0000124	SAGA complex	spt20	SAGA complex subunit Spt20	IDA	SPAC4D7.10c
GO:0000243	commitment complex	usp104	U1 snRNP-associated protein Usp104	ISS	SPAC4D7.13
GO:0030532	small nuclear ribonucleoprotein complex	usp104	U1 snRNP-associated protein Usp104	IDA	SPAC4D7.13
GO:0005681	spliceosomal complex	usp104	U1 snRNP-associated protein Usp104	ISS	SPAC4D7.13
GO:0005685	U1 snRNP	usp104	U1 snRNP-associated protein Usp104	IDA	SPAC4D7.13
GO:0005684	U2-type spliceosomal complex	usp104	U1 snRNP-associated protein Usp104	ISS	SPAC4D7.13
GO:0030686	90S preribosome	SPAC4F10.06	ribosome small subunit biogenesis protein, BUD22 family	ISS	SPAC4F10.06
GO:0030684	preribosome	SPAC4F10.06	ribosome small subunit biogenesis protein, BUD22 family	ISS	SPAC4F10.06
GO:0030686	90S preribosome	SPAC4F10.09c	ribosome biogenesis protein Noc1	ISS	SPAC4F10.09c
GO:0030689	Noc complex	SPAC4F10.09c	ribosome biogenesis protein Noc1	ISS	SPAC4F10.09c
GO:0030690	Noc1p-Noc2p complex	SPAC4F10.09c	ribosome biogenesis protein Noc1	ISS	SPAC4F10.09c
GO:0030684	preribosome	SPAC4F10.09c	ribosome biogenesis protein Noc1	ISS	SPAC4F10.09c
GO:0030687	preribosome, large subunit precursor	SPAC4F10.09c	ribosome biogenesis protein Noc1	ISS	SPAC4F10.09c
GO:0000136	alpha-1,6-mannosyltransferase complex	mnn9	mannosyltransferase complex subunit, Anp family Mnn9	ISS	SPAC4F10.10c
GO:0031501	mannosyltransferase complex	mnn9	mannosyltransferase complex subunit, Anp family Mnn9	ISS	SPAC4F10.10c
GO:0031105	septin complex	spn1	septin Spn1	IDA	SPAC4F10.11
GO:0000939	condensed chromosome inner kinetochore	fta1	CENP-L homolog Fta1	IDA	SPAC4F10.12
GO:0000778	condensed nuclear chromosome kinetochore	fta1	CENP-L homolog Fta1	IDA	SPAC4F10.12
GO:0031511	Mis6-Sim4 complex	fta1	CENP-L homolog Fta1	IDA	SPAC4F10.12
GO:0005854	nascent polypeptide-associated complex	btf3	nascent polypeptide-associated complex beta subunit	ISS	SPAC4F10.14c
GO:0005643	nuclear pore	nup37	WD repeat protein, nucleoporin Nup37	ISS	SPAC4F10.18
GO:0000815	ESCRT III complex	did4	ESCRT III complex subunit Did4	ISS	SPAC4F8.01
GO:0005762	mitochondrial large ribosomal subunit	mrpl40	mitochondrial ribosomal protein subunit L40	ISS	SPAC4F8.02c
GO:0030684	preribosome	sdo1	SBDS family ribosome maturation protein Sdo1	ISS	SPAC4F8.03
GO:0030687	preribosome, large subunit precursor	sdo1	SBDS family ribosome maturation protein Sdo1	ISS	SPAC4F8.03
GO:0005732	small nucleolar ribonucleoprotein complex	SPAC4F8.04	Brix domain protein Rpf1	ISS	SPAC4F8.04
GO:0005762	mitochondrial large ribosomal subunit	mrpl28	mitochondrial ribosomal protein subunit L28	ISS	SPAC4F8.05c
GO:0005763	mitochondrial small ribosomal subunit	SPAC4F8.06	mitochondrial ribosomal protein subunit S12	ISS	SPAC4F8.06
GO:0030532	small nuclear ribonucleoprotein complex	spp42	U5 snRNP complex subunit Spp42	ISS	SPAC4F8.12c
GO:0005681	spliceosomal complex	spp42	U5 snRNP complex subunit Spp42	IEA	SPAC4F8.12c
GO:0046540	U4/U6 x U5 tri-snRNP complex	spp42	U5 snRNP complex subunit Spp42	ISS	SPAC4F8.12c
GO:0005682	U5 snRNP	spp42	U5 snRNP complex subunit Spp42	ISS	SPAC4F8.12c
GO:0005784	Sec61 translocon complex	sss1	translocon gamma subunit Sss1	ISS	SPAC4G8.02c
GO:0071256	translocon complex	sss1	translocon gamma subunit Sss1	ISS	SPAC4G8.02c
GO:0032299	ribonuclease H2 complex	rnh201	ribonuclease H2 complex subunit Rnh201	ISS	SPAC4G9.02
GO:0005849	mRNA cleavage factor complex	SPAC4G9.04c	cleavage and polyadenylation specificity factor	ISS	SPAC4G9.04c
GO:0005678	chromatin assembly complex	chz1	histone chaperone Chz1	ISS	SPAC4G9.06c
GO:0000428	DNA-directed RNA polymerase complex	rpc2	DNA-directed RNA polymerase III complex subunit Rpc2	NAS	SPAC4G9.08c
GO:0005666	DNA-directed RNA polymerase III complex	rpc2	DNA-directed RNA polymerase III complex subunit Rpc2	NAS	SPAC4G9.08c
GO:0030880	RNA polymerase complex	rpc2	DNA-directed RNA polymerase III complex subunit Rpc2	NAS	SPAC4G9.08c
GO:0030904	retromer complex	vps26	retromer complex subunit Vps26	IMP	SPAC4G9.13c
GO:0030904	retromer complex	vps26	retromer complex subunit Vps26	ISS	SPAC4G9.13c
GO:0022625	cytosolic large ribosomal subunit	rpl901	60S ribosomal protein L9	ISS	SPAC4G9.16c
GO:0022626	cytosolic ribosome	rpl901	60S ribosomal protein L9	ISS	SPAC4G9.16c
GO:0005763	mitochondrial small ribosomal subunit	mrps5	mitochondrial ribosomal protein subunit S5	ISS	SPAC4G9.17c
GO:0000812	Swr1 complex	swc3	Swr1 complex subunit Swc3	IDA	SPAC4H3.02c
GO:0000408	EKC/KEOPS complex	SPAC4H3.13	transcriptional regulator Pcc1	ISS	SPAC4H3.13
GO:0022626	cytosolic ribosome	rps802	40S ribosomal protein S8	ISS	SPAC521.05
GO:0022627	cytosolic small ribosomal subunit	rps802	40S ribosomal protein S8	ISS	SPAC521.05
GO:0022626	cytosolic ribosome	SPAC56F8.03	translation initiation factor IF2	ISS	SPAC56F8.03
GO:0022627	cytosolic small ribosomal subunit	SPAC56F8.03	translation initiation factor IF2	ISS	SPAC56F8.03
GO:0005787	signal peptidase complex	spc3	signal peptidase subunit Spc3	ISS	SPAC56F8.11
GO:0071341	medial cortical node	cdr2	serine/threonine protein kinase Cdr2	IDA	SPAC57A10.02
GO:0019005	SCF ubiquitin ligase complex	pof1	F-box/WD repeat protein protein Pof1	IDA	SPAC57A10.05c
GO:0042721	mitochondrial inner membrane protein insertion complex	tim40	TIM22 inner membrane protein import complex subunit Tim40	ISS	SPAC57A10.11c
GO:0000124	SAGA complex	sgf11	SAGA complex subunit Sgf11	IDA	SPAC57A10.14
GO:0030684	preribosome	SPAC57A7.06	U3 snoRNP protein Utp14	IEA	SPAC57A7.06
GO:0005732	small nucleolar ribonucleoprotein complex	SPAC57A7.06	U3 snoRNP protein Utp14	ISS	SPAC57A7.06
GO:0032040	small-subunit processome	SPAC57A7.06	U3 snoRNP protein Utp14	IEA	SPAC57A7.06
GO:0030126	COPI vesicle coat	sec21	coatomer gamma subunit Sec21	ISS	SPAC57A7.10c
GO:0031931	TORC1 complex	mip1	WD repeat protein, Raptor homolog Mip1	IDA	SPAC57A7.11
GO:0016592	mediator complex	med13	mediator complex subunit Srb9	IDA	SPAC589.02c
GO:0001401	mitochondrial sorting and assembly machinery complex	SPAC589.04	metaxin 1	ISS	SPAC589.04
GO:0070772	PAS complex	atg18	WD repeat protein involved in autophagy Atg18a	ISS	SPAC589.07c
GO:0000778	condensed nuclear chromosome kinetochore	dam1	DASH complex subunit Dam1	IDA	SPAC589.08c
GO:0042729	DASH complex	dam1	DASH complex subunit Dam1	IDA	SPAC589.08c
GO:0022626	cytosolic ribosome	rps2202	40S ribosomal protein S15a	ISS	SPAC5D6.01
GO:0022627	cytosolic small ribosomal subunit	rps2202	40S ribosomal protein S15a	ISS	SPAC5D6.01
GO:0016592	mediator complex	2011-09-01	mediator complex subunit Pmc6	IDA	SPAC5D6.05
GO:0016592	mediator complex	2011-09-01	mediator complex subunit Pmc6	NAS	SPAC5D6.05
GO:0030684	preribosome	snu13	U3 snoRNP-associated protein Snu13	ISS	SPAC607.03c
GO:0030532	small nuclear ribonucleoprotein complex	snu13	U3 snoRNP-associated protein Snu13	ISS	SPAC607.03c
GO:0032040	small-subunit processome	snu13	U3 snoRNP-associated protein Snu13	ISS	SPAC607.03c
GO:0046540	U4/U6 x U5 tri-snRNP complex	snu13	U3 snoRNP-associated protein Snu13	ISS	SPAC607.03c
GO:0022624	proteasome accessory complex	rpn9	19S proteasome regulatory subunit Rpn9	ISS	SPAC607.05
GO:0000502	proteasome complex	rpn9	19S proteasome regulatory subunit Rpn9	ISS	SPAC607.05
GO:0005838	proteasome regulatory particle	rpn9	19S proteasome regulatory subunit Rpn9	ISS	SPAC607.05
GO:0008541	proteasome regulatory particle, lid subcomplex	rpn9	19S proteasome regulatory subunit Rpn9	ISS	SPAC607.05
GO:0005885	Arp2/3 protein complex	arp3	actin-like protein Arp3	ISS	SPAC630.03
GO:0033596	TSC1-TSC2 complex	tsc2	tuberin	IPI	SPAC630.13c
GO:0005884	actin filament	acp2	F-actin capping protein beta subunit	IDA	SPAC631.01c
GO:0008290	F-actin capping protein complex	acp2	F-actin capping protein beta subunit	IDA	SPAC631.01c
GO:0033176	proton-transporting V-type ATPase complex	vma2	V-type ATPase V1 subunit B	ISS	SPAC637.05c
GO:0033180	proton-transporting V-type ATPase, V1 domain	vma2	V-type ATPase V1 subunit B	ISS	SPAC637.05c
GO:0000221	vacuolar proton-transporting V-type ATPase, V1 domain	vma2	V-type ATPase V1 subunit B	ISS	SPAC637.05c
GO:0005852	eukaryotic translation initiation factor 3 complex	moe1	translation initiation factor eIF3d Moe1	IDA	SPAC637.07
GO:0071540	eukaryotic translation initiation factor 3 complex, eIF3e	moe1	translation initiation factor eIF3d Moe1	IDA	SPAC637.07
GO:0071541	eukaryotic translation initiation factor 3 complex, eIF3m	moe1	translation initiation factor eIF3d Moe1	IDA	SPAC637.07
GO:0022624	proteasome accessory complex	rpn10	19S proteasome regulatory subunit Rpn10	ISS	SPAC637.10c
GO:0000502	proteasome complex	rpn10	19S proteasome regulatory subunit Rpn10	ISS	SPAC637.10c
GO:0005838	proteasome regulatory particle	rpn10	19S proteasome regulatory subunit Rpn10	ISS	SPAC637.10c
GO:0008540	proteasome regulatory particle, base subcomplex	rpn10	19S proteasome regulatory subunit Rpn10	ISS	SPAC637.10c
GO:0043189	H4/H2A histone acetyltransferase complex	mst1	KAT5 family histone acetyltransferase Mst1	IDA	SPAC637.12c
GO:0035267	NuA4 histone acetyltransferase complex	mst1	KAT5 family histone acetyltransferase Mst1	IDA	SPAC637.12c
GO:0031533	mRNA cap methyltransferase complex	pct1	RNA 5'-triphosphatase	ISS	SPAC644.04
GO:0071341	medial cortical node	cdr1	NIM1 family serine/threonine protein kinase Cdr1/Nim1	IDA	SPAC644.06c
GO:0016592	mediator complex	med11	mediator complex subunit Med11	ISS	SPAC644.10
GO:0005967	mitochondrial pyruvate dehydrogenase complex	pkp1	mitochondrial pyruvate dehydrogenase	ISS	SPAC644.11c
GO:0045254	pyruvate dehydrogenase complex	pkp1	mitochondrial pyruvate dehydrogenase	ISS	SPAC644.11c
GO:0005681	spliceosomal complex	cdc5	cell division control protein, splicing factor Cdc5	IDA	SPAC644.12
GO:0022625	cytosolic large ribosomal subunit	rpp101	60S acidic ribosomal protein Rpp1-1	ISS	SPAC644.15
GO:0022626	cytosolic ribosome	rpp101	60S acidic ribosomal protein Rpp1-1	ISS	SPAC644.15
GO:0005849	mRNA cleavage factor complex	SPAC644.16	RNA-binding protein	ISS	SPAC644.16
GO:0005762	mitochondrial large ribosomal subunit	mrpl9	mitochondrial ribosomal protein subunit L9	ISS	SPAC644.17c
GO:0030008	TRAPP complex	bet3	TRAPP complex subunit Bet3	ISS	SPAC644.18c
GO:0031011	Ino80 complex	arp8	actin-like protein Arp8	IDA	SPAC664.02c
GO:0016593	Cdc73/Paf1 complex	SPAC664.03	RNA polymerase II associated Paf1 complex	ISS	SPAC664.03
GO:0016591	DNA-directed RNA polymerase II, holoenzyme	SPAC664.03	RNA polymerase II associated Paf1 complex	ISS	SPAC664.03
GO:0008023	transcription elongation factor complex	SPAC664.03	RNA polymerase II associated Paf1 complex	ISS	SPAC664.03
GO:0022626	cytosolic ribosome	rps1602	40S ribosomal protein S16	ISS	SPAC664.04c
GO:0022627	cytosolic small ribosomal subunit	rps1602	40S ribosomal protein S16	ISS	SPAC664.04c
GO:0022625	cytosolic large ribosomal subunit	rpl13	60S ribosomal protein L13	ISS	SPAC664.05
GO:0022626	cytosolic ribosome	rpl13	60S ribosomal protein L13	ISS	SPAC664.05
GO:0022626	cytosolic ribosome	rlp7	ribosomal protein L7-like Rlp7 involved in ribosome biogenesis	NAS	SPAC664.06
GO:0030684	preribosome	rlp7	ribosomal protein L7-like Rlp7 involved in ribosome biogenesis	ISS	SPAC664.06
GO:0030687	preribosome, large subunit precursor	rlp7	ribosomal protein L7-like Rlp7 involved in ribosome biogenesis	ISS	SPAC664.06
GO:0030896	checkpoint clamp complex	rad9	checkpoint clamp complex protein Rad9	IDA	SPAC664.07c
GO:0000778	condensed nuclear chromosome kinetochore	klp2	kinesin-like protein Klp2	TAS	SPAC664.10
GO:0005744	mitochondrial inner membrane presequence translocase complex	ssc1	mitochondrial heat shock protein Hsp70	IDA	SPAC664.11
GO:0001405	presequence translocase-associated import motor	ssc1	mitochondrial heat shock protein Hsp70	IDA	SPAC664.11
GO:0030014	CCR4-NOT complex	caf4	CCR4-Not complex subunit Caf4/Mdv1	ISS	SPAC664.15
GO:0030014	CCR4-NOT complex	caf4	CCR4-Not complex subunit Caf4/Mdv1	NAS	SPAC664.15
GO:0030015	CCR4-NOT core complex	caf4	CCR4-Not complex subunit Caf4/Mdv1	NAS	SPAC664.15
GO:0000939	condensed chromosome inner kinetochore	mis14	kinetochore protein Mis14	TAS	SPAC688.02c
GO:0000778	condensed nuclear chromosome kinetochore	mis14	kinetochore protein Mis14	NAS	SPAC688.02c
GO:0000444	MIS12/MIND type complex	mis14	kinetochore protein Mis14	NAS	SPAC688.02c
GO:0031617	NMS complex	mis14	kinetochore protein Mis14	IDA	SPAC688.02c
GO:0000818	nuclear MIS12/MIND type complex	mis14	kinetochore protein Mis14	NAS	SPAC688.02c
GO:0033557	Slx1-Slx4 complex	slx4	structure-specific endonuclease subunit	IDA	SPAC688.06c
GO:0016592	mediator complex	srb8	mediator complex subunit Srb8	IDA	SPAC688.08
GO:0042575	DNA polymerase complex	rev3	DNA polymerase zeta catalytic subunit Rev3	ISS	SPAC688.10
GO:0016035	zeta DNA polymerase complex	rev3	DNA polymerase zeta catalytic subunit Rev3	ISS	SPAC688.10
GO:0022626	cytosolic ribosome	rps2502	40S ribosomal protein S25	ISS	SPAC694.05c
GO:0022627	cytosolic small ribosomal subunit	rps2502	40S ribosomal protein S25	ISS	SPAC694.05c
GO:0005658	alpha DNA polymerase:primase complex	spp1	DNA primase catalytic subunit Spp1	TAS	SPAC6B12.10c
GO:0030894	replisome	spp1	DNA primase catalytic subunit Spp1	TAS	SPAC6B12.10c
GO:0031261	DNA replication preinitiation complex	drc1	DNA replication checkpoint protein Drc1	NAS	SPAC6B12.11
GO:0005742	mitochondrial outer membrane translocase complex	tom70	mitochondrial TOM complex subunit Tom70	ISS	SPAC6B12.12
GO:0000408	EKC/KEOPS complex	gon7	EKC/KEOPS complex subunit Gon7	ISS	SPAC6B12.18
GO:0030684	preribosome	rsa3	ribosome assembly protein Rsa3	ISS	SPAC6B12.19
GO:0030687	preribosome, large subunit precursor	rsa3	ribosome assembly protein Rsa3	ISS	SPAC6B12.19
GO:0022624	proteasome accessory complex	SPAC6C3.08	proteasome regulatory particle, gankyrin	ISS	SPAC6C3.08
GO:0000502	proteasome complex	SPAC6C3.08	proteasome regulatory particle, gankyrin	ISS	SPAC6C3.08
GO:0005838	proteasome regulatory particle	SPAC6C3.08	proteasome regulatory particle, gankyrin	ISS	SPAC6C3.08
GO:0005655	nucleolar ribonuclease P complex	SPAC6C3.09	RNase P subunit	ISS	SPAC6C3.09
GO:0030677	ribonuclease P complex	SPAC6C3.09	RNase P subunit	ISS	SPAC6C3.09
GO:0005742	mitochondrial outer membrane translocase complex	tom20	mitochondrial TOM complex subunit Tom20	ISS	SPAC6F12.07
GO:0000145	exocyst	SPAC6F12.08c	exocyst complex subunit Exo84	ISS	SPAC6F12.08c
GO:0031380	nuclear RNA-directed RNA polymerase complex	rdp1	RNA-directed RNA polymerase Rdp1	IDA	SPAC6F12.09
GO:0030880	RNA polymerase complex	rdp1	RNA-directed RNA polymerase Rdp1	IDA	SPAC6F12.09
GO:0031379	RNA-directed RNA polymerase complex	rdp1	RNA-directed RNA polymerase Rdp1	IDA	SPAC6F12.09
GO:0000127	transcription factor TFIIIC complex	sfc1	transcription factor TFIIIC complex A box associated subunit Sfc1	IDA	SPAC6F12.11c
GO:0000159	protein phosphatase type 2A complex	par2	protein phosphatase regulatory subunit Par2	TAS	SPAC6F12.12
GO:0005680	anaphase-promoting complex	cut23	anaphase-promoting complex subunit Apc8	TAS	SPAC6F12.14
GO:0005680	anaphase-promoting complex	cut9	anaphase-promoting complex subunit Cut9	IDA	SPAC6F12.15c
GO:0031499	TRAMP complex	mtr4	ATP-dependent RNA helicase, TRAMP complex subunit Mtr4	IDA	SPAC6F12.16c
GO:0005847	mRNA cleavage and polyadenylation specificity factor complex	rna14	mRNA cleavage and polyadenylation specificity factor complex subunit Rna14	ISS	SPAC6F12.17
GO:0005849	mRNA cleavage factor complex	rna14	mRNA cleavage and polyadenylation specificity factor complex subunit Rna14	ISS	SPAC6F12.17
GO:0008250	oligosaccharyltransferase complex	ost2	oligosaccharyltransferase epsilon subunit Ost2	ISS	SPAC6F6.05
GO:0022626	cytosolic ribosome	rps13	40S ribosomal protein S13	ISS	SPAC6F6.07c
GO:0022627	cytosolic small ribosomal subunit	rps13	40S ribosomal protein S13	ISS	SPAC6F6.07c
GO:0043189	H4/H2A histone acetyltransferase complex	eaf6	NuA4 histone acetyltransferase complex subunit Eaf6	ISS	SPAC6F6.09
GO:0005885	Arp2/3 protein complex	arc2	ARP2/3 actin-organizing complex subunit Arc34	IDA	SPAC6F6.10c
GO:0000783	nuclear telomere cap complex	tpz1	Tppl homolog Tpz1	IDA	SPAC6F6.16c
GO:0070187	telosome	tpz1	Tppl homolog Tpz1	IDA	SPAC6F6.16c
GO:0000783	nuclear telomere cap complex	rif1	telomere length regulator protein Rif1	IDA	SPAC6F6.17
GO:0000502	proteasome complex	SPAC6G10.04c	20S proteasome component alpha 6 subunit Pre5	ISS	SPAC6G10.04c
GO:0005839	proteasome core complex	SPAC6G10.04c	20S proteasome component alpha 6 subunit Pre5	ISS	SPAC6G10.04c
GO:0019773	proteasome core complex, alpha-subunit complex	SPAC6G10.04c	20S proteasome component alpha 6 subunit Pre5	ISS	SPAC6G10.04c
GO:0030008	TRAPP complex	trs120	TRAPP complex subunit Trs120	ISS	SPAC6G10.05c
GO:0000243	commitment complex	SPAC6G10.07	nuclear cap-binding complex large subunit	ISS	SPAC6G10.07
GO:0005846	nuclear cap binding complex	SPAC6G10.07	nuclear cap-binding complex large subunit	ISS	SPAC6G10.07
GO:0034518	RNA cap binding complex	SPAC6G10.07	nuclear cap-binding complex large subunit	ISS	SPAC6G10.07
GO:0005681	spliceosomal complex	SPAC6G10.07	nuclear cap-binding complex large subunit	ISS	SPAC6G10.07
GO:0005684	U2-type spliceosomal complex	SPAC6G10.07	nuclear cap-binding complex large subunit	ISS	SPAC6G10.07
GO:0022626	cytosolic ribosome	ubi3	ribosomal-ubiquitin fusion protein Ubi3	ISS	SPAC6G10.11c
GO:0022627	cytosolic small ribosomal subunit	ubi3	ribosomal-ubiquitin fusion protein Ubi3	ISS	SPAC6G10.11c
GO:0000930	gamma-tubulin complex	pcp1	pericentrin Pcp1	IDA	SPAC6G9.06c
GO:0005885	Arp2/3 protein complex	arc4	ARP2/3 actin-organizing complex subunit Arc4	IDA	SPAC6G9.07c
GO:0000502	proteasome complex	ubp6	ubiquitin C-terminal hydrolase Ubp6	IDA	SPAC6G9.08
GO:0022625	cytosolic large ribosomal subunit	rpl2401	60S ribosomal protein L24	ISS	SPAC6G9.09c
GO:0022626	cytosolic ribosome	rpl2401	60S ribosomal protein L24	ISS	SPAC6G9.09c
GO:0035649	Nrd1 complex	sen1	ATP-dependent 5' to 3' DNA/RNA helicase Sen1	ISS	SPAC6G9.10c
GO:0033176	proton-transporting V-type ATPase complex	vma11	V-type ATPase V0 proteolipid subunit	ISS	SPAC732.01
GO:0033179	proton-transporting V-type ATPase, V0 domain	vma11	V-type ATPase V0 proteolipid subunit	ISS	SPAC732.01
GO:0000220	vacuolar proton-transporting V-type ATPase, V0 domain	vma11	V-type ATPase V0 proteolipid subunit	ISS	SPAC732.01
GO:0033176	proton-transporting V-type ATPase complex	vma13	V-type ATPase V1 subunit H	ISS	SPAC7D4.10
GO:0033180	proton-transporting V-type ATPase, V1 domain	vma13	V-type ATPase V1 subunit H	ISS	SPAC7D4.10
GO:0000221	vacuolar proton-transporting V-type ATPase, V1 domain	vma13	V-type ATPase V1 subunit H	ISS	SPAC7D4.10
GO:0008250	oligosaccharyltransferase complex	ost4	oligosaccharyltransferase subunit Ost4	ISS	SPAC7D4.15c
GO:0022626	cytosolic ribosome	rps2601	40S ribosomal protein S26	ISS	SPAC806.03c
GO:0022627	cytosolic small ribosomal subunit	rps2601	40S ribosomal protein S26	ISS	SPAC806.03c
GO:0000930	gamma-tubulin complex	mod21	gamma tubulin complex subunit Mod21	TAS	SPAC806.08c
GO:0016282	eukaryotic 43S preinitiation complex	SPAC821.05	translation initiation factor eIF3h	IDA	SPAC821.05
GO:0005852	eukaryotic translation initiation factor 3 complex	SPAC821.05	translation initiation factor eIF3h	IDA	SPAC821.05
GO:0071540	eukaryotic translation initiation factor 3 complex, eIF3e	SPAC821.05	translation initiation factor eIF3h	IDA	SPAC821.05
GO:0071541	eukaryotic translation initiation factor 3 complex, eIF3m	SPAC821.05	translation initiation factor eIF3h	IDA	SPAC821.05
GO:0070993	translation preinitiation complex	SPAC821.05	translation initiation factor eIF3h	IDA	SPAC821.05
GO:0031105	septin complex	spn2	septin Spn2	IDA	SPAC821.06
GO:0000778	condensed nuclear chromosome kinetochore	slp1	sleepy homolog Slp1	IDA	SPAC821.08c
GO:0033597	mitotic checkpoint complex	slp1	sleepy homolog Slp1	IDA	SPAC821.08c
GO:0030686	90S preribosome	SPAC823.04	rRNA processing protein Rrp36, DUF947 family	ISS	SPAC823.04
GO:0030684	preribosome	SPAC823.04	rRNA processing protein Rrp36, DUF947 family	ISS	SPAC823.04
GO:0016591	DNA-directed RNA polymerase II, holoenzyme	taf3	transcription factor TFIID complex subunit Taf3	ISS	SPAC823.06
GO:0005669	transcription factor TFIID complex	taf3	transcription factor TFIID complex subunit Taf3	ISS	SPAC823.06
GO:0030897	HOPS complex	vps11	HOPs complex subunit Pep5/Vps11	ISS	SPAC823.12
GO:0070772	PAS complex	mug179	WD repeat protein involved in autophagy Atg18b	ISS	SPAC823.16c
GO:0005847	mRNA cleavage and polyadenylation specificity factor complex	SPAC824.04	WD repeat protein	IDA	SPAC824.04
GO:0005849	mRNA cleavage factor complex	SPAC824.04	WD repeat protein	IDA	SPAC824.04
GO:0030897	HOPS complex	vps16	HOPS complex subunit Vps16	ISS	SPAC824.05
GO:0005744	mitochondrial inner membrane presequence translocase complex	tim14	TIM23 translocase complex subunit Tim14	ISS	SPAC824.06
GO:0001405	presequence translocase-associated import motor	tim14	TIM23 translocase complex subunit Tim14	ISS	SPAC824.06
GO:0070850	TACC/TOG complex	alp7	centrosomal transforming acidic coiled-coil	IDA	SPAC890.02c
GO:0005643	nuclear pore	nup155	nucleoporin Nup155	ISS	SPAC890.06
GO:0022625	cytosolic large ribosomal subunit	rpl31	60S ribosomal protein L31	ISS	SPAC890.08
GO:0022626	cytosolic ribosome	rpl31	60S ribosomal protein L31	ISS	SPAC890.08
GO:0005952	cAMP-dependent protein kinase complex	cgs1	cAMP-dependent protein kinase regulatory subunit Cgs1	IEA	SPAC8C9.03
GO:0022626	cytosolic ribosome	rps5	40S ribosomal protein S5	ISS	SPAC8C9.08
GO:0022627	cytosolic small ribosomal subunit	rps5	40S ribosomal protein S5	ISS	SPAC8C9.08
GO:0005851	eukaryotic translation initiation factor 2B complex	tif225	translation initiation factor eIF2B epsilon subunit	ISS	SPAC8C9.15c
GO:0000778	condensed nuclear chromosome kinetochore	spc34	DASH complex subunit Spc34	IDA	SPAC8C9.17c
GO:0042729	DASH complex	spc34	DASH complex subunit Spc34	IDA	SPAC8C9.17c
GO:0032300	mismatch repair complex	msh3	MutS protein homolog 3	ISS	SPAC8F11.03
GO:0032302	MutSbeta complex	msh3	MutS protein homolog 3	ISS	SPAC8F11.03
GO:0030532	small nuclear ribonucleoprotein complex	brr2	U5 snRNP complex subunit Brr2	ISS	SPAC9.03c
GO:0005681	spliceosomal complex	brr2	U5 snRNP complex subunit Brr2	IDA	SPAC9.03c
GO:0046540	U4/U6 x U5 tri-snRNP complex	brr2	U5 snRNP complex subunit Brr2	ISS	SPAC9.03c
GO:0005682	U5 snRNP	brr2	U5 snRNP complex subunit Brr2	ISS	SPAC9.03c
GO:0071821	FANCM-MHF complex	fml1	ATP-dependent 3' to 5' DNA helicase, FANCM ortholog Fml1	ISS	SPAC9.05
GO:0005681	spliceosomal complex	cwf16	splicing factor	IC	SPAC9.13c
GO:0016460	myosin II complex	rlc1	myosin II regulatory light chain Rlc1	NAS	SPAC926.03
GO:0005868	cytoplasmic dynein complex	dlc2	dynein light chain Dlc2	ISS	SPAC926.07c
GO:0030286	dynein complex	dlc2	dynein light chain Dlc2	ISS	SPAC926.07c
GO:0005732	small nucleolar ribonucleoprotein complex	SPAC926.08c	Brix domain protein Rpf2	ISS	SPAC926.08c
GO:0005835	fatty acid synthase complex	fas1	fatty acid synthase beta subunit Fas1	IDA	SPAC926.09c
GO:0031201	SNARE complex	sec17	alpha SNAP	IC	SPAC959.02
GO:0030684	preribosome	SPAC959.03c	U3 snoRNP-associated protein Utp7	ISS	SPAC959.03c
GO:0005732	small nucleolar ribonucleoprotein complex	SPAC959.03c	U3 snoRNP-associated protein Utp7	ISS	SPAC959.03c
GO:0032040	small-subunit processome	SPAC959.03c	U3 snoRNP-associated protein Utp7	ISS	SPAC959.03c
GO:0022626	cytosolic ribosome	rps403	40S ribosomal protein S4	ISS	SPAC959.07
GO:0022627	cytosolic small ribosomal subunit	rps403	40S ribosomal protein S4	ISS	SPAC959.07
GO:0022625	cytosolic large ribosomal subunit	rpl2102	60S ribosomal protein L21	ISS	SPAC959.08
GO:0022626	cytosolic ribosome	rpl2102	60S ribosomal protein L21	ISS	SPAC959.08
GO:0005680	anaphase-promoting complex	apc5	anaphase-promoting complex subunit Apc5	IDA	SPAC959.09c
GO:0000214	tRNA-intron endonuclease complex	sen15	tRNA-splicing endonuclease subunit Sen15	ISS	SPAC959.10
GO:0009316	3-isopropylmalate dehydratase complex	leu2	3-isopropylmalate dehydratase Leu2	IEA	SPAC9E9.03
GO:0000815	ESCRT III complex	vps24	ESCRT III complex subunit Vps24	ISS	SPAC9E9.14
GO:0022625	cytosolic large ribosomal subunit	rpl3001	60S ribosomal protein L30	ISS	SPAC9G1.03c
GO:0022626	cytosolic ribosome	rpl3001	60S ribosomal protein L30	ISS	SPAC9G1.03c
GO:0031105	septin complex	spn4	septin Spn4	IDA	SPAC9G1.11c
GO:0031515	tRNA (m1A) methyltransferase complex	cpd1	tRNA	IC	SPAC9G1.12
GO:0043527	tRNA methyltransferase complex	cpd1	tRNA	IC	SPAC9G1.12
GO:0043189	H4/H2A histone acetyltransferase complex	swc4	Swr1 complex subunit Swc4	IDA	SPAC9G1.13c
GO:0035267	NuA4 histone acetyltransferase complex	swc4	Swr1 complex subunit Swc4	IDA	SPAC9G1.13c
GO:0000812	Swr1 complex	swc4	Swr1 complex subunit Swc4	IDA	SPAC9G1.13c
GO:0000930	gamma-tubulin complex	mzt1	mitotic spindle organizing protein Mzt1	ISS	SPAC9G1.15c
GO:0016591	DNA-directed RNA polymerase II, holoenzyme	rpb7	DNA-directed RNA polymerase complex II subunit Rpb7	IC	SPACUNK4.06c
GO:0005946	alpha,alpha-trehalose-phosphate synthase complex (UDP-forming)	SPACUNK4.16c	alpha,alpha-trehalose-phosphate synthase	ISS	SPACUNK4.16c
GO:0005762	mitochondrial large ribosomal subunit	mrp7	mitochondrial ribosomal protein subunit L27	ISS	SPAP19A11.05c
GO:0031942	i-AAA complex	SPAP27G11.02	TPR repeat protein, involved in mitochondrial protein turnover	ISS	SPAP27G11.02
GO:0030897	HOPS complex	vps41	HOPS complex subunit Vps41	ISS	SPAP27G11.05c
GO:0030121	AP-1 adaptor complex	vas2	AP-1 adaptor complex sigma subunit Aps1	IDA	SPAP27G11.06c
GO:0030119	AP-type membrane coat adaptor complex	vas2	AP-1 adaptor complex sigma subunit Aps1	IDA	SPAP27G11.06c
GO:0030131	clathrin adaptor complex	vas2	AP-1 adaptor complex sigma subunit Aps1	IDA	SPAP27G11.06c
GO:0030118	clathrin coat	vas2	AP-1 adaptor complex sigma subunit Aps1	IDA	SPAP27G11.06c
GO:0030130	clathrin coat of trans-Golgi network vesicle	vas2	AP-1 adaptor complex sigma subunit Aps1	IDA	SPAP27G11.06c
GO:0030125	clathrin vesicle coat	vas2	AP-1 adaptor complex sigma subunit Aps1	IDA	SPAP27G11.06c
GO:0000408	EKC/KEOPS complex	SPAP27G11.07c	serine/threonine protein kinase	ISS	SPAP27G11.07c
GO:0005643	nuclear pore	nup184	nucleoporin Nup184	ISS	SPAP27G11.10c
GO:0072588	box H/ACA RNP complex	nop10	snoRNP pseudouridylase box H/ACA snoRNP complex protein	ISS	SPAP27G11.13c
GO:0031429	box H/ACA snoRNP complex	nop10	snoRNP pseudouridylase box H/ACA snoRNP complex protein	ISS	SPAP27G11.13c
GO:0005732	small nucleolar ribonucleoprotein complex	nop10	snoRNP pseudouridylase box H/ACA snoRNP complex protein	ISS	SPAP27G11.13c
GO:0033557	Slx1-Slx4 complex	slx1	structure-specific endonuclease catalytic subunit	IDA	SPAP27G11.15
GO:0072546	ER membrane protein complex	emc5	ER membrane protein complex subunit 5	ISS	SPAP4C9.02
GO:0022625	cytosolic large ribosomal subunit	rpl1002	60S ribosomal protein L10	ISS	SPAP7G5.05
GO:0022626	cytosolic ribosome	rpl1002	60S ribosomal protein L10	ISS	SPAP7G5.05
GO:0000243	commitment complex	SPAP8A3.06	U2AF small subunit, U2AF-23	IDA	SPAP8A3.06
GO:0030532	small nuclear ribonucleoprotein complex	SPAP8A3.06	U2AF small subunit, U2AF-23	TAS	SPAP8A3.06
GO:0005681	spliceosomal complex	SPAP8A3.06	U2AF small subunit, U2AF-23	IDA	SPAP8A3.06
GO:0005686	U2 snRNP	SPAP8A3.06	U2AF small subunit, U2AF-23	TAS	SPAP8A3.06
GO:0005684	U2-type spliceosomal complex	SPAP8A3.06	U2AF small subunit, U2AF-23	IDA	SPAP8A3.06
GO:0016460	myosin II complex	cdc4	myosin II light chain	IDA	SPAP8A3.08
GO:0000159	protein phosphatase type 2A complex	paa1	protein phosphatase regulatory subunit Paa1	ISS	SPAP8A3.09c
GO:0008180	signalosome	csn2	COP9/signalosome complex subunit Csn2	NAS	SPAPB17E12.04c
GO:0022625	cytosolic large ribosomal subunit	rpl3703	60S ribosomal protein L37	ISS	SPAPB17E12.05
GO:0022626	cytosolic ribosome	rpl3703	60S ribosomal protein L37	ISS	SPAPB17E12.05
GO:0000214	tRNA-intron endonuclease complex	sen2	tRNA-splicing endonuclease subunit catalytic subunit Sen2	ISS	SPAPB17E12.07c
GO:0008250	oligosaccharyltransferase complex	SPAPB17E12.11	oligosaccharyltransferase gamma subunit Ost3	ISS	SPAPB17E12.11
GO:0022625	cytosolic large ribosomal subunit	rpl1802	60S ribosomal protein L18	ISS	SPAPB17E12.13
GO:0022626	cytosolic ribosome	rpl1802	60S ribosomal protein L18	ISS	SPAPB17E12.13
GO:0042272	nuclear RNA export factor complex	nxt1	mRNA export receptor Nxt1	IPI	SPAPB1A10.03
GO:0005953	CAAX-protein geranylgeranyltransferase complex	cwp1	geranylgeranyltransferase I alpha subunit Cwp1	NAS	SPAPB1A10.04c
GO:0030684	preribosome	SPAPB1A10.06c	ATP-dependent RNA helicase Dhr1	ISS	SPAPB1A10.06c
GO:0032040	small-subunit processome	SPAPB1A10.06c	ATP-dependent RNA helicase Dhr1	ISS	SPAPB1A10.06c
GO:0005881	cytoplasmic microtubule	ase1	antiparallel microtubule cross-linking factor Ase1	IDA	SPAPB1A10.09
GO:0005876	spindle microtubule	ase1	antiparallel microtubule cross-linking factor Ase1	IDA	SPAPB1A10.09
GO:0005744	mitochondrial inner membrane presequence translocase complex	ypt71	GTPase Ypt71	IDA	SPAPB1A10.10c
GO:0005658	alpha DNA polymerase:primase complex	mcl1	DNA polymerase alpha accessory factor Mcl1	IDA	SPAPB1E7.02c
GO:0030894	replisome	mcl1	DNA polymerase alpha accessory factor Mcl1	IDA	SPAPB1E7.02c
GO:0000428	DNA-directed RNA polymerase complex	rpc82	DNA-directed RNA polymerase III complex subunit Rpc82	ISS	SPAPB1E7.03
GO:0005666	DNA-directed RNA polymerase III complex	rpc82	DNA-directed RNA polymerase III complex subunit Rpc82	ISS	SPAPB1E7.03
GO:0030880	RNA polymerase complex	rpc82	DNA-directed RNA polymerase III complex subunit Rpc82	ISS	SPAPB1E7.03
GO:0048476	Holliday junction resolvase complex	eme1	Holliday junction resolvase subunit Eme1	TAS	SPAPB1E7.06c
GO:0031502	dolichyl-phosphate-mannose-protein mannosyltransferase complex	ogm2	protein O-mannosyltransferase Ogm2	IDA	SPAPB1E7.09
GO:0031501	mannosyltransferase complex	ogm2	protein O-mannosyltransferase Ogm2	IDA	SPAPB1E7.09
GO:0000428	DNA-directed RNA polymerase complex	rpc17	DNA-directed RNA polymerase III complex subunit Rpc17	IGI	SPAPB1E7.10
GO:0005666	DNA-directed RNA polymerase III complex	rpc17	DNA-directed RNA polymerase III complex subunit Rpc17	IGI	SPAPB1E7.10
GO:0030880	RNA polymerase complex	rpc17	DNA-directed RNA polymerase III complex subunit Rpc17	IGI	SPAPB1E7.10
GO:0022626	cytosolic ribosome	rps602	40S ribosomal protein S6	ISS	SPAPB1E7.12
GO:0022627	cytosolic small ribosomal subunit	rps602	40S ribosomal protein S6	ISS	SPAPB1E7.12
GO:0031011	Ino80 complex	iec5	Ino80 complex subunit Iec5	IDA	SPAPB1E7.14
GO:0030686	90S preribosome	SPAPB21F2.03	ribosome biogenesis protein	ISS	SPAPB21F2.03
GO:0030684	preribosome	SPAPB21F2.03	ribosome biogenesis protein	ISS	SPAPB21F2.03
GO:0033176	proton-transporting V-type ATPase complex	vma5	V-type ATPase V1 subunit C	ISS	SPAPB2B4.05
GO:0033180	proton-transporting V-type ATPase, V1 domain	vma5	V-type ATPase V1 subunit C	ISS	SPAPB2B4.05
GO:0000221	vacuolar proton-transporting V-type ATPase, V1 domain	vma5	V-type ATPase V1 subunit C	ISS	SPAPB2B4.05
GO:0000502	proteasome complex	rpn502	19S proteasome regulatory subunit Rpn502	ISS	SPAPB8E5.02c
GO:0022625	cytosolic large ribosomal subunit	rpl302	60S ribosomal protein L3	ISS	SPAPB8E5.06c
GO:0022626	cytosolic ribosome	rpl302	60S ribosomal protein L3	ISS	SPAPB8E5.06c
GO:0070209	ASTRA complex	rvb1	AAA family ATPase Rvb1	IDA	SPAPB8E5.09
GO:0031011	Ino80 complex	rvb1	AAA family ATPase Rvb1	IDA	SPAPB8E5.09
GO:0000812	Swr1 complex	rvb1	AAA family ATPase Rvb1	IDA	SPAPB8E5.09
GO:0030904	retromer complex	vps17	retromer complex subunit Vps17	IEA	SPAPJ696.01c
GO:0030904	retromer complex	vps17	retromer complex subunit Vps17	IMP	SPAPJ696.01c
GO:0030904	retromer complex	vps17	retromer complex subunit Vps17	ISS	SPAPJ696.01c
GO:0030905	retromer complex, outer shell	vps17	retromer complex subunit Vps17	IEA	SPAPJ696.01c
GO:0030686	90S preribosome	rps002	40S ribosomal protein S0B	ISS	SPAPJ698.02c
GO:0022626	cytosolic ribosome	rps002	40S ribosomal protein S0B	ISS	SPAPJ698.02c
GO:0022627	cytosolic small ribosomal subunit	rps002	40S ribosomal protein S0B	ISS	SPAPJ698.02c
GO:0030684	preribosome	rps002	40S ribosomal protein S0B	ISS	SPAPJ698.02c
GO:0030532	small nuclear ribonucleoprotein complex	prp12	U2 snRNP-associated protein Sap130	ISS	SPAPJ698.03c
GO:0005681	spliceosomal complex	prp12	U2 snRNP-associated protein Sap130	NAS	SPAPJ698.03c
GO:0005686	U2 snRNP	prp12	U2 snRNP-associated protein Sap130	ISS	SPAPJ698.03c
GO:0031932	TORC2 complex	sin1	stress activated MAP kinase interacting protein Sin1	IDA	SPAPYUG7.02c
GO:0016591	DNA-directed RNA polymerase II, holoenzyme	rpb9	DNA-directed RNA polymerase II complex subunit Rpb9	TAS	SPAPYUG7.04c
GO:0000778	condensed nuclear chromosome kinetochore	mph1	dual specificity protein kinase Mph1	ISS	SPBC106.01
GO:0005753	mitochondrial proton-transporting ATP synthase complex	tim11	F0-ATPase subunit E	ISS	SPBC106.05c
GO:0000276	mitochondrial proton-transporting ATP synthase complex, coupling factor F(o)	tim11	F0-ATPase subunit E	ISS	SPBC106.05c
GO:0005832	chaperonin-containing T-complex	cct4	chaperonin-containing T-complex delta subunit Cct4	IDA	SPBC106.06
GO:0005680	anaphase-promoting complex	cut4	anaphase-promoting complex subunit Apc1	IDA	SPBC106.09
GO:0005952	cAMP-dependent protein kinase complex	pka1	cAMP-dependent protein kinase catalytic subunit Pka1	TAS	SPBC106.10
GO:0000347	THO complex	SPBC106.12c	THO complex subunit	ISS	SPBC106.12c
GO:0034657	GID complex	SPBC106.13	ubiquitin ligase complex subunit, involved in proteasome-dependent catabolite inactivation of FBPase	ISS	SPBC106.13
GO:0000502	proteasome complex	pre6	20S proteasome component alpha 4 Pre6	IDA	SPBC106.16
GO:0005839	proteasome core complex	pre6	20S proteasome component alpha 4 Pre6	IDA	SPBC106.16
GO:0019773	proteasome core complex, alpha-subunit complex	pre6	20S proteasome component alpha 4 Pre6	IDA	SPBC106.16
GO:0022625	cytosolic large ribosomal subunit	rpl2501	60S ribosomal protein L25	ISS	SPBC106.18
GO:0022626	cytosolic ribosome	rpl2501	60S ribosomal protein L25	ISS	SPBC106.18
GO:0000145	exocyst	exo70	exocyst complex subunit Exo70	IDA	SPBC106.20
GO:0005762	mitochondrial large ribosomal subunit	mrpl16	mitochondrial ribosomal protein subunit L16	ISS	SPBC1105.03c
GO:0016592	mediator complex	pmc4	mediator complex subunit Pmc4	IDA	SPBC1105.06
GO:0016592	mediator complex	pmc4	mediator complex subunit Pmc4	NAS	SPBC1105.06
GO:0005643	nuclear pore	SPBC1105.07c	nuclear pore associated protein Thp1-Sac3 complex subunit	ISS	SPBC1105.07c
GO:0000346	transcription export complex	SPBC1105.07c	nuclear pore associated protein Thp1-Sac3 complex subunit	ISS	SPBC1105.07c
GO:0043291	RAVE complex	rav1	RAVE complex subunit Rav1	IPI	SPBC1105.10
GO:0000788	nuclear nucleosome	hht3	histone H3 h3.3	NAS	SPBC1105.11c
GO:0000786	nucleosome	hht3	histone H3 h3.3	NAS	SPBC1105.11c
GO:0000788	nuclear nucleosome	hhf3	histone H4 h4.3	NAS	SPBC1105.12
GO:0000786	nucleosome	hhf3	histone H4 h4.3	NAS	SPBC1105.12
GO:0005655	nucleolar ribonuclease P complex	rpr2	RNase P subunit Rpr2	ISS	SPBC1105.16c
GO:0030677	ribonuclease P complex	rpr2	RNase P subunit Rpr2	ISS	SPBC1105.16c
GO:0043505	centromere-specific nucleosome	cnp1	centromere-specific histone H3 CENP-A	NAS	SPBC1105.17
GO:0000939	condensed chromosome inner kinetochore	cnp1	centromere-specific histone H3 CENP-A	IDA	SPBC1105.17
GO:0000939	condensed chromosome inner kinetochore	cnp1	centromere-specific histone H3 CENP-A	NAS	SPBC1105.17
GO:0000786	nucleosome	cnp1	centromere-specific histone H3 CENP-A	NAS	SPBC1105.17
GO:0000177	cytoplasmic exosome (RNase complex)	rrp46	exosome subunit Rrp46	ISS	SPBC115.01c
GO:0000176	nuclear exosome (RNase complex)	rrp46	exosome subunit Rrp46	ISS	SPBC115.01c
GO:0022624	proteasome accessory complex	rpn3	19S proteasome regulatory subunit Rpn3	ISS	SPBC119.01
GO:0000502	proteasome complex	rpn3	19S proteasome regulatory subunit Rpn3	ISS	SPBC119.01
GO:0005838	proteasome regulatory particle	rpn3	19S proteasome regulatory subunit Rpn3	ISS	SPBC119.01
GO:0008541	proteasome regulatory particle, lid subcomplex	rpn3	19S proteasome regulatory subunit Rpn3	ISS	SPBC119.01
GO:0030532	small nuclear ribonucleoprotein complex	prp31	U4/U6 x U5 tri-snRNP complex subunit Prp31	ISS	SPBC119.13c
GO:0046540	U4/U6 x U5 tri-snRNP complex	prp31	U4/U6 x U5 tri-snRNP complex subunit Prp31	ISS	SPBC119.13c
GO:0016591	DNA-directed RNA polymerase II, holoenzyme	tfg2	transcription factor TFIIF complex beta subunit Tfg2	ISS	SPBC1198.13c
GO:0005674	transcription factor TFIIF complex	tfg2	transcription factor TFIIF complex beta subunit Tfg2	ISS	SPBC1198.13c
GO:0017119	Golgi transport complex	cog8	Golgi transport complex subunit Cog8	ISS	SPBC11B10.03
GO:0005763	mitochondrial small ribosomal subunit	mrps28	mitochondrial ribosomal protein subunit S28	ISS	SPBC11B10.04c
GO:0000307	cyclin-dependent protein kinase holoenzyme complex	cdc2	cyclin-dependent protein kinase Cdk1/Cdc2	IPI	SPBC11B10.09
GO:0031011	Ino80 complex	pht1	histone H2A variant H2A.Z, Pht1	IDA	SPBC11B10.10c
GO:0000786	nucleosome	pht1	histone H2A variant H2A.Z, Pht1	IEA	SPBC11B10.10c
GO:0000812	Swr1 complex	pht1	histone H2A variant H2A.Z, Pht1	IDA	SPBC11B10.10c
GO:0030532	small nuclear ribonucleoprotein complex	SPBC11C11.01	U2-associated protein	ISS	SPBC11C11.01
GO:0005686	U2 snRNP	SPBC11C11.01	U2-associated protein	ISS	SPBC11C11.01
GO:0000778	condensed nuclear chromosome kinetochore	ndc80	spindle pole body protein Ndc80	IDA	SPBC11C11.03
GO:0031262	Ndc80 complex	ndc80	spindle pole body protein Ndc80	TAS	SPBC11C11.03
GO:0031617	NMS complex	ndc80	spindle pole body protein Ndc80	IDA	SPBC11C11.03
GO:0000235	astral microtubule	alp1	tubulin specific chaperone cofactor D, Alp1	IDA	SPBC11C11.04c
GO:0005881	cytoplasmic microtubule	alp1	tubulin specific chaperone cofactor D, Alp1	IDA	SPBC11C11.04c
GO:0005876	spindle microtubule	alp1	tubulin specific chaperone cofactor D, Alp1	IDA	SPBC11C11.04c
GO:0022625	cytosolic large ribosomal subunit	rpl1801	60S ribosomal protein L18	ISS	SPBC11C11.07
GO:0022626	cytosolic ribosome	rpl1801	60S ribosomal protein L18	ISS	SPBC11C11.07
GO:0022625	cytosolic large ribosomal subunit	rpl502	60S ribosomal protein L5	ISS	SPBC11C11.09c
GO:0022626	cytosolic ribosome	rpl502	60S ribosomal protein L5	ISS	SPBC11C11.09c
GO:0030008	TRAPP complex	trs20	TRAPP complex subunit Trs20	ISS	SPBC11G11.04
GO:0000428	DNA-directed RNA polymerase complex	rpa34	DNA-directed RNA polymerase I complex subunit Rpa34	ISS	SPBC11G11.05
GO:0005736	DNA-directed RNA polymerase I complex	rpa34	DNA-directed RNA polymerase I complex subunit Rpa34	ISS	SPBC11G11.05
GO:0030880	RNA polymerase complex	rpa34	DNA-directed RNA polymerase I complex subunit Rpa34	ISS	SPBC11G11.05
GO:0030532	small nuclear ribonucleoprotein complex	sme1	Sm snRNP core protein Sme1	IDA	SPBC11G11.06c
GO:0030532	small nuclear ribonucleoprotein complex	sme1	Sm snRNP core protein Sme1	ISS	SPBC11G11.06c
GO:0005685	U1 snRNP	sme1	Sm snRNP core protein Sme1	IDA	SPBC11G11.06c
GO:0046540	U4/U6 x U5 tri-snRNP complex	sme1	Sm snRNP core protein Sme1	ISS	SPBC11G11.06c
GO:0005643	nuclear pore	mtr10	karyopherin, nuclear import receptor Mtr10	NAS	SPBC11G11.07
GO:0031416	NatB complex	naa25	NatB N-acetyltransferase complex regulatory subunit Naa25	ISS	SPBC1215.02c
GO:0008250	oligosaccharyltransferase complex	stt3	oligosaccharyltransferase subunit Stt3	IGI	SPBC1271.02
GO:0005762	mitochondrial large ribosomal subunit	mrpl8	mitochondrial ribosomal protein subunit L8	ISS	SPBC1271.13
GO:0000148	1,3-beta-D-glucan synthase complex	chr4	1,3-beta-glucan synthase regulatory factor Chf3/Chr4	IPI	SPBC1289.01c
GO:0030532	small nuclear ribonucleoprotein complex	uap2	U2 snRNP-associated protein Uap2	IPI	SPBC1289.02c
GO:0005681	spliceosomal complex	uap2	U2 snRNP-associated protein Uap2	NAS	SPBC1289.02c
GO:0005686	U2 snRNP	uap2	U2 snRNP-associated protein Uap2	IPI	SPBC1289.02c
GO:0033176	proton-transporting V-type ATPase complex	vma10	V-type ATPase V1 domain subunit G	ISS	SPBC1289.05c
GO:0033180	proton-transporting V-type ATPase, V1 domain	vma10	V-type ATPase V1 domain subunit G	ISS	SPBC1289.05c
GO:0000221	vacuolar proton-transporting V-type ATPase, V1 domain	vma10	V-type ATPase V1 domain subunit G	ISS	SPBC1289.05c
GO:0000428	DNA-directed RNA polymerase complex	rpc40	DNA-directed RNA polymerase I and III subunit Rpc40	IGI	SPBC1289.07c
GO:0005736	DNA-directed RNA polymerase I complex	rpc40	DNA-directed RNA polymerase I and III subunit Rpc40	IGI	SPBC1289.07c
GO:0005666	DNA-directed RNA polymerase III complex	rpc40	DNA-directed RNA polymerase I and III subunit Rpc40	IGI	SPBC1289.07c
GO:0030880	RNA polymerase complex	rpc40	DNA-directed RNA polymerase I and III subunit Rpc40	IGI	SPBC1289.07c
GO:0005744	mitochondrial inner membrane presequence translocase complex	tim21	TIM23 translocase complex subunit Tim21	ISS	SPBC1289.09
GO:0005681	spliceosomal complex	spf38	splicing factor Spf38	IDA	SPBC1289.11
GO:0030532	small nuclear ribonucleoprotein complex	usp109	U1 snRNP-associated protein Usp109	IDA	SPBC1289.12
GO:0005685	U1 snRNP	usp109	U1 snRNP-associated protein Usp109	IDA	SPBC1289.12
GO:0031932	TORC2 complex	ste20	Rictor homolog, Ste20	IDA	SPBC12C2.02c
GO:0033698	Rpd3L complex	pst1	Clr6 histone deacetylase complex subunit Pst1	IDA	SPBC12C2.10c
GO:0032221	Rpd3S complex	pst1	Clr6 histone deacetylase complex subunit Pst1	IDA	SPBC12C2.10c
GO:0070822	Sin3-type complex	pst1	Clr6 histone deacetylase complex subunit Pst1	IDA	SPBC12C2.10c
GO:0034993	SUN-KASH complex	sad1	spindle pole body protein Sad1	IPI	SPBC12D12.01
GO:0043625	delta DNA polymerase complex	cdm1	DNA polymerase delta subunit Cdm1	TAS	SPBC12D12.02c
GO:0042575	DNA polymerase complex	cdm1	DNA polymerase delta subunit Cdm1	TAS	SPBC12D12.02c
GO:0030894	replisome	cdm1	DNA polymerase delta subunit Cdm1	TAS	SPBC12D12.02c
GO:0005832	chaperonin-containing T-complex	cct1	chaperonin-containing T-complex alpha subunit Cct1	IDA	SPBC12D12.03
GO:0016591	DNA-directed RNA polymerase II, holoenzyme	srb11	cyclin CycC, Srb mediator subunit Srb11	IEA	SPBC12D12.06
GO:0016592	mediator complex	srb11	cyclin CycC, Srb mediator subunit Srb11	IDA	SPBC12D12.06
GO:0019005	SCF ubiquitin ligase complex	ned8	ubiquitin-like protein modifier Ned8	IDA	SPBC12D12.08c
GO:0042575	DNA polymerase complex	rev7	DNA polymerase zeta Rev7	ISS	SPBC12D12.09
GO:0016035	zeta DNA polymerase complex	rev7	DNA polymerase zeta Rev7	ISS	SPBC12D12.09
GO:0042721	mitochondrial inner membrane protein insertion complex	tim54	TIM22 inner membrane protein import complex subunit Tim54	ISS	SPBC1347.04
GO:0032299	ribonuclease H2 complex	SPBC1347.08c	ribonuclease H2 complex subunit	ISS	SPBC1347.08c
GO:0005869	dynactin complex	arp1	centractin family actin-like protein Arp1	ISS	SPBC1347.12
GO:0000243	commitment complex	SPBC13A2.01c	nuclear cap-binding complex small subunit	ISS	SPBC13A2.01c
GO:0005846	nuclear cap binding complex	SPBC13A2.01c	nuclear cap-binding complex small subunit	ISS	SPBC13A2.01c
GO:0034518	RNA cap binding complex	SPBC13A2.01c	nuclear cap-binding complex small subunit	ISS	SPBC13A2.01c
GO:0005681	spliceosomal complex	SPBC13A2.01c	nuclear cap-binding complex small subunit	ISS	SPBC13A2.01c
GO:0005684	U2-type spliceosomal complex	SPBC13A2.01c	nuclear cap-binding complex small subunit	ISS	SPBC13A2.01c
GO:0005643	nuclear pore	nup82	nucleoporin Nup82	ISS	SPBC13A2.02
GO:0005681	spliceosomal complex	cwf22	splicing factor Cwf22	ISS	SPBC13E7.01
GO:0005681	spliceosomal complex	cwf24	zf-C3HC4 type	IDA	SPBC13E7.02
GO:0005753	mitochondrial proton-transporting ATP synthase complex	atp16	F1-ATPase delta subunit	ISS	SPBC13E7.04
GO:0000275	mitochondrial proton-transporting ATP synthase complex, catalytic core F(1)	atp16	F1-ATPase delta subunit	ISS	SPBC13E7.04
GO:0005756	mitochondrial proton-transporting ATP synthase, central stalk	atp16	F1-ATPase delta subunit	ISS	SPBC13E7.04
GO:0045261	proton-transporting ATP synthase complex, catalytic core F(1)	atp16	F1-ATPase delta subunit	ISS	SPBC13E7.04
GO:0045269	proton-transporting ATP synthase, central stalk	atp16	F1-ATPase delta subunit	ISS	SPBC13E7.04
GO:0016593	Cdc73/Paf1 complex	SPBC13E7.08c	RNA polymerase II associated Paf1 complex	ISS	SPBC13E7.08c
GO:0016591	DNA-directed RNA polymerase II, holoenzyme	SPBC13E7.08c	RNA polymerase II associated Paf1 complex	ISS	SPBC13E7.08c
GO:0008023	transcription elongation factor complex	SPBC13E7.08c	RNA polymerase II associated Paf1 complex	ISS	SPBC13E7.08c
GO:0000126	transcription factor TFIIIB complex	brf1	transcription factor TFIIIB complex subunit Brf1	IDA	SPBC13E7.10c
GO:0005763	mitochondrial small ribosomal subunit	nam9	mitochondrial ribosomal protein subunit S4	ISS	SPBC13G1.01c
GO:0035097	histone methyltransferase complex	ash2	Ash2-trithorax family protein	IDA	SPBC13G1.08c
GO:0048189	Lid2 complex	ash2	Ash2-trithorax family protein	IDA	SPBC13G1.08c
GO:0048188	Set1C/COMPASS complex	ash2	Ash2-trithorax family protein	IDA	SPBC13G1.08c
GO:0000815	ESCRT III complex	did2	ESCRT III complex subunit Did2	ISS	SPBC13G1.12
GO:0016591	DNA-directed RNA polymerase II, holoenzyme	tfb2	transcription factor TFIIH complex subunit Tfb2	ISS	SPBC13G1.13
GO:0005675	holo TFIIH complex	tfb2	transcription factor TFIIH complex subunit Tfb2	ISS	SPBC13G1.13
GO:0000109	nucleotide-excision repair complex	tfb2	transcription factor TFIIH complex subunit Tfb2	ISS	SPBC13G1.13
GO:0000112	nucleotide-excision repair factor 3 complex	tfb2	transcription factor TFIIH complex subunit Tfb2	ISS	SPBC13G1.13
GO:0005681	spliceosomal complex	SPBC13G1.14c	RNA-binding protein	ISS	SPBC13G1.14c
GO:0016592	mediator complex	med15	mediator complex subunit Med15	ISS	SPBC146.01
GO:0016592	mediator complex	med15	mediator complex subunit Med15	NAS	SPBC146.01
GO:0000939	condensed chromosome inner kinetochore	cut3	condensin complex subunit Cut3	IGI	SPBC146.03c
GO:0000796	condensin complex	cut3	condensin complex subunit Cut3	IDA	SPBC146.03c
GO:0005681	spliceosomal complex	cwf25	complexed with Cdc5 protein Cwf25	ISS	SPBC146.05c
GO:0000243	commitment complex	prp2	U2AF large subunit	IDA	SPBC146.07
GO:0030532	small nuclear ribonucleoprotein complex	prp2	U2AF large subunit	TAS	SPBC146.07
GO:0005681	spliceosomal complex	prp2	U2AF large subunit	IDA	SPBC146.07
GO:0005686	U2 snRNP	prp2	U2AF large subunit	TAS	SPBC146.07
GO:0005684	U2-type spliceosomal complex	prp2	U2AF large subunit	IDA	SPBC146.07
GO:0033193	Lsd1/2 complex	lsd1	histone demethylase SWIRM1	IDA	SPBC146.09c
GO:0045160	myosin I complex	myo1	myosin type I	TAS	SPBC146.13c
GO:0016461	unconventional myosin complex	myo1	myosin type I	TAS	SPBC146.13c
GO:0030126	COPI vesicle coat	sec26	coatomer beta subunit	ISS	SPBC146.14c
GO:0005744	mitochondrial inner membrane presequence translocase complex	tim44	TIM23 translocase complex subunit Tim44	ISS	SPBC14C8.02
GO:0001405	presequence translocase-associated import motor	tim44	TIM23 translocase complex subunit Tim44	ISS	SPBC14C8.02
GO:0005948	acetolactate synthase complex	SPBC14C8.04	acetolactate synthase regulatory unit	ISS	SPBC14C8.04
GO:0005885	Arp2/3 protein complex	arc1	ARP2/3 actin-organizing complex subunit Sop2	IDA	SPBC14C8.06
GO:0005656	pre-replicative complex	cdc18	MCM loader	ISS	SPBC14C8.07c
GO:0005762	mitochondrial large ribosomal subunit	mrpl24	mitochondrial ribosomal protein subunit L28	ISS	SPBC14C8.10
GO:0000428	DNA-directed RNA polymerase complex	rpb8	DNA-directed RNA polymerase I, II and III subunit Rpb8	IDA	SPBC14C8.12
GO:0005736	DNA-directed RNA polymerase I complex	rpb8	DNA-directed RNA polymerase I, II and III subunit Rpb8	IDA	SPBC14C8.12
GO:0005665	DNA-directed RNA polymerase II, core complex	rpb8	DNA-directed RNA polymerase I, II and III subunit Rpb8	IDA	SPBC14C8.12
GO:0016591	DNA-directed RNA polymerase II, holoenzyme	rpb8	DNA-directed RNA polymerase I, II and III subunit Rpb8	IDA	SPBC14C8.12
GO:0005666	DNA-directed RNA polymerase III complex	rpb8	DNA-directed RNA polymerase I, II and III subunit Rpb8	IDA	SPBC14C8.12
GO:0030880	RNA polymerase complex	rpb8	DNA-directed RNA polymerase I, II and III subunit Rpb8	IDA	SPBC14C8.12
GO:0005763	mitochondrial small ribosomal subunit	bot1	mitochondrial ribosomal protein subunit S35	IDA	SPBC14C8.16c
GO:0000124	SAGA complex	spt8	SAGA complex subunit Spt8	IDA	SPBC14C8.17c
GO:0030008	TRAPP complex	SPBC14F5.02	TRAPP complex subunit Trs65	ISS	SPBC14F5.02
GO:0005643	nuclear pore	kap123	karyopherin Kap123	TAS	SPBC14F5.03c
GO:0022626	cytosolic ribosome	rli1	iron-sulfur ATPase involved in ribosome biogenesis Rli1	ISS	SPBC14F5.06
GO:0016592	mediator complex	med7	mediator complex subunit Med7	IDA	SPBC14F5.08
GO:0005762	mitochondrial large ribosomal subunit	SPBC1539.01c	mitochondrial ribosomal protein subunit L15	ISS	SPBC1539.01c
GO:0017119	Golgi transport complex	cog3	Golgi transport complex subunit Cog3	ISS	SPBC1539.05
GO:0005950	anthranilate synthase complex	trp1	anthranilate synthase component II	ISS	SPBC1539.09c
GO:0030684	preribosome	nop16	ribosome biogenesis protein Nop16	ISS	SPBC1539.10
GO:0030687	preribosome, large subunit precursor	nop16	ribosome biogenesis protein Nop16	ISS	SPBC1539.10
GO:0072546	ER membrane protein complex	oca3	TPR repeat protein Oca3/ ER membrane protein complex Ecm2	ISS	SPBC15C4.01c
GO:0005678	chromatin assembly complex	slm9	hira protein Slm9	IDA	SPBC15D4.03
GO:0000417	HIR complex	slm9	hira protein Slm9	IDA	SPBC15D4.03
GO:0031417	NatC complex	naa30	NatC N-acetyltransferase complex catalytic subunit Naa30	ISS	SPBC15D4.06
GO:0005643	nuclear pore	amo1	nuclear rim protein Amo1	IDA	SPBC15D4.10c
GO:0016591	DNA-directed RNA polymerase II, holoenzyme	taf73	transcription factor TFIID complex subunit Taf5-like	TAS	SPBC15D4.14
GO:0005669	transcription factor TFIID complex	taf73	transcription factor TFIID complex subunit Taf5-like	TAS	SPBC15D4.14
GO:0030684	preribosome	SPBC1604.06c	CBF/Mak21 family	ISS	SPBC1604.06c
GO:0032040	small-subunit processome	SPBC1604.06c	CBF/Mak21 family	ISS	SPBC1604.06c
GO:0005753	mitochondrial proton-transporting ATP synthase complex	atp4	F0-ATPase subunit	ISS	SPBC1604.07
GO:0000276	mitochondrial proton-transporting ATP synthase complex, coupling factor F(o)	atp4	F0-ATPase subunit	ISS	SPBC1604.07
GO:0000274	mitochondrial proton-transporting ATP synthase, stator stalk	atp4	F0-ATPase subunit	ISS	SPBC1604.07
GO:0045265	proton-transporting ATP synthase, stator stalk	atp4	F0-ATPase subunit	ISS	SPBC1604.07
GO:0005643	nuclear pore	imp1	importin alpha	TAS	SPBC1604.08c
GO:0016592	mediator complex	srb7	mediator complex subunit Srb7	IDA	SPBC1604.10
GO:0016592	mediator complex	srb7	mediator complex subunit Srb7	NAS	SPBC1604.10
GO:0005753	mitochondrial proton-transporting ATP synthase complex	atp17	F0-ATPase subunit F	ISS	SPBC1604.11
GO:0000276	mitochondrial proton-transporting ATP synthase complex, coupling factor F(o)	atp17	F0-ATPase subunit F	ISS	SPBC1604.11
GO:0005762	mitochondrial large ribosomal subunit	mrpl32	mitochondrial ribosomal protein subunit L32	ISS	SPBC1604.13c
GO:0071521	Cdc42 GTPase complex	shk1	PAK-related kinase Shk1	TAS	SPBC1604.14c
GO:0005876	spindle microtubule	shk1	PAK-related kinase Shk1	IDA	SPBC1604.14c
GO:0042765	GPI-anchor transamidase complex	gpi16	pig-T	ISS	SPBC1604.15
GO:0070209	ASTRA complex	tti2	Tel2 interacting protein Tti2, predicted ASTRA complex subunit	IDA	SPBC1604.17c
GO:0000815	ESCRT III complex	SPBC1604.18c	ESCRT III complex subunit	ISS	SPBC1604.18c
GO:0030008	TRAPP complex	SPBC1604.19c	TRAPP complex subunit Trs85	ISS	SPBC1604.19c
GO:0022626	cytosolic ribosome	rps1202	40S ribosomal protein S12	ISS	SPBC1685.02c
GO:0022627	cytosolic small ribosomal subunit	rps1202	40S ribosomal protein S12	ISS	SPBC1685.02c
GO:0005787	signal peptidase complex	sec11	signal peptidase subunit Sec11	ISS	SPBC1685.03
GO:0070210	Rpd3L-Expanded complex	cti6	histone deacetylase complex subunit Cti6	IDA	SPBC1685.08
GO:0032221	Rpd3S complex	cti6	histone deacetylase complex subunit Cti6	IDA	SPBC1685.08
GO:0070822	Sin3-type complex	cti6	histone deacetylase complex subunit Cti6	IDA	SPBC1685.08
GO:0022626	cytosolic ribosome	rps29	40S ribosomal protein S29	ISS	SPBC1685.09
GO:0022627	cytosolic small ribosomal subunit	rps29	40S ribosomal protein S29	ISS	SPBC1685.09
GO:0022626	cytosolic ribosome	rps27	40S ribosomal protein S27	ISS	SPBC1685.10
GO:0022627	cytosolic small ribosomal subunit	rps27	40S ribosomal protein S27	ISS	SPBC1685.10
GO:0000120	RNA polymerase I transcription factor complex	fhn1	Fhn1 plasma membrane organization protein	IGI	SPBC1685.13
GO:0005668	RNA polymerase transcription factor SL1 complex	fhn1	Fhn1 plasma membrane organization protein	IGI	SPBC1685.13
GO:0000778	condensed nuclear chromosome kinetochore	klp6	kinesin-like protein Klp6	IDA	SPBC1685.15c
GO:0005873	plus-end kinesin complex	klp6	kinesin-like protein Klp6	NAS	SPBC1685.15c
GO:0033176	proton-transporting V-type ATPase complex	vma9	V-type ATPase V0 subunit e	ISS	SPBC1685.16
GO:0033179	proton-transporting V-type ATPase, V0 domain	vma9	V-type ATPase V0 subunit e	ISS	SPBC1685.16
GO:0000220	vacuolar proton-transporting V-type ATPase, V0 domain	vma9	V-type ATPase V0 subunit e	ISS	SPBC1685.16
GO:0031105	septin complex	spn3	septin Spn3	IDA	SPBC16A3.01
GO:0005763	mitochondrial small ribosomal subunit	rsm25	mitochondrial ribosomal protein subunit Rsm25	ISS	SPBC16A3.04
GO:0005643	nuclear pore	rae1	RNA export factor, nucleoporin Rae1	ISS	SPBC16A3.05c
GO:0055126	Nup82 complex	rae1	RNA export factor, nucleoporin Rae1	ISS	SPBC16A3.05c
GO:0030907	MBF transcription complex	nrm1	negative regulator of MBF	IDA	SPBC16A3.07c
GO:0034098	Cdc48p-Npl4p-Ufd1p AAA ATPase complex	ufd1	Cdc48-Ufd1-Npl4 complex component Ufd1	ISS	SPBC16A3.09c
GO:0005763	mitochondrial small ribosomal subunit	SPBC16A3.14	mitochondrial ribosomal protein subunit S26	ISS	SPBC16A3.14
GO:0043189	H4/H2A histone acetyltransferase complex	eaf7	histone acetyltransferase complex subunit Eaf7	IDA	SPBC16A3.19
GO:0035267	NuA4 histone acetyltransferase complex	eaf7	histone acetyltransferase complex subunit Eaf7	IDA	SPBC16A3.19
GO:0022624	proteasome accessory complex	rpt1	19S proteasome regulatory subunit Rpt1	ISS	SPBC16C6.07c
GO:0000502	proteasome complex	rpt1	19S proteasome regulatory subunit Rpt1	ISS	SPBC16C6.07c
GO:0005838	proteasome regulatory particle	rpt1	19S proteasome regulatory subunit Rpt1	ISS	SPBC16C6.07c
GO:0008540	proteasome regulatory particle, base subcomplex	rpt1	19S proteasome regulatory subunit Rpt1	ISS	SPBC16C6.07c
GO:0005750	mitochondrial respiratory chain complex III	qcr6	ubiquinol-cytochrome-c reductase complex subunit 8, hinge protein	ISS	SPBC16C6.08c
GO:0045275	respiratory chain complex III	qcr6	ubiquinol-cytochrome-c reductase complex subunit 8, hinge protein	ISS	SPBC16C6.08c
GO:0031502	dolichyl-phosphate-mannose-protein mannosyltransferase complex	ogm4	protein O-mannosyltransferase Ogm4	IDA	SPBC16C6.09
GO:0031501	mannosyltransferase complex	ogm4	protein O-mannosyltransferase Ogm4	IDA	SPBC16C6.09
GO:0022625	cytosolic large ribosomal subunit	rpl3201	60S ribosomal protein L32	ISS	SPBC16C6.11
GO:0022626	cytosolic ribosome	rpl3201	60S ribosomal protein L32	ISS	SPBC16C6.11
GO:0030126	COPI vesicle coat	sec27	coatomer beta' subunit	ISS	SPBC16C6.13c
GO:0043528	tRNA (m2G10) methyltransferase complex	trm11	tRNA	IC	SPBC16D10.02
GO:0043527	tRNA methyltransferase complex	trm11	tRNA	IC	SPBC16D10.02
GO:0000408	EKC/KEOPS complex	pgp2	metallopeptidase Pgp2	ISS	SPBC16D10.03
GO:0043626	PCNA complex	pcn1	PCNA	IMP	SPBC16D10.09
GO:0022626	cytosolic ribosome	rps1801	40S ribosomal protein S18	ISS	SPBC16D10.11c
GO:0022627	cytosolic small ribosomal subunit	rps1801	40S ribosomal protein S18	ISS	SPBC16D10.11c
GO:0016602	CCAAT-binding factor complex	php4	CCAAT-binding factor complex subunit Php4	ISS	SPBC16E9.01c
GO:0022624	proteasome accessory complex	rpn12	19S proteasome regulatory subunit Rpn12	ISS	SPBC16G5.01
GO:0000502	proteasome complex	rpn12	19S proteasome regulatory subunit Rpn12	ISS	SPBC16G5.01
GO:0005838	proteasome regulatory particle	rpn12	19S proteasome regulatory subunit Rpn12	ISS	SPBC16G5.01
GO:0008541	proteasome regulatory particle, lid subcomplex	rpn12	19S proteasome regulatory subunit Rpn12	ISS	SPBC16G5.01
GO:0005762	mitochondrial large ribosomal subunit	mrpl23	mitochondrial ribosomal protein subunit L13	ISS	SPBC16G5.04
GO:0000177	cytoplasmic exosome (RNase complex)	SPBC16G5.10	exosome subunit Rrp42	ISS	SPBC16G5.10
GO:0000176	nuclear exosome (RNase complex)	SPBC16G5.10	exosome subunit Rrp42	ISS	SPBC16G5.10
GO:0031422	RecQ helicase-Topo III complex	top3	DNA topoisomerase III	TAS	SPBC16G5.12c
GO:0022626	cytosolic ribosome	rps3	40S ribosomal protein S3	ISS	SPBC16G5.14c
GO:0022627	cytosolic small ribosomal subunit	rps3	40S ribosomal protein S3	ISS	SPBC16G5.14c
GO:0005945	6-phosphofructokinase complex	pfk1	6-phosphofructokinase	IDA	SPBC16H5.02
GO:0031510	SUMO activating enzyme complex	fub2	SUMO E1-like activator enzyme Fub2	TAS	SPBC16H5.03c
GO:0005681	spliceosomal complex	cyp7	cyclophilin family peptidyl-prolyl cis-trans isomerase Cyp7	IDA	SPBC16H5.05c
GO:0005750	mitochondrial respiratory chain complex III	rip1	ubiquinol-cytochrome-c reductase complex subunit 5	IGI	SPBC16H5.06
GO:0045275	respiratory chain complex III	rip1	ubiquinol-cytochrome-c reductase complex subunit 5	IGI	SPBC16H5.06
GO:0030686	90S preribosome	prp43	ATP-dependent RNA helicase Prp43	ISS	SPBC16H5.10c
GO:0030684	preribosome	prp43	ATP-dependent RNA helicase Prp43	ISS	SPBC16H5.10c
GO:0005681	spliceosomal complex	prp43	ATP-dependent RNA helicase Prp43	ISS	SPBC16H5.10c
GO:0005655	nucleolar ribonuclease P complex	SPBC1703.01c	RNase P and RNase MRP subunit	ISS	SPBC1703.01c
GO:0000172	ribonuclease MRP complex	SPBC1703.01c	RNase P and RNase MRP subunit	ISS	SPBC1703.01c
GO:0030677	ribonuclease P complex	SPBC1703.01c	RNase P and RNase MRP subunit	ISS	SPBC1703.01c
GO:0005732	small nucleolar ribonucleoprotein complex	SPBC1703.01c	RNase P and RNase MRP subunit	ISS	SPBC1703.01c
GO:0016586	RSC complex	rsc9	RSC complex subunit Rsc9	IDA	SPBC1703.02
GO:0032300	mismatch repair complex	mlh1	MutL family protein Mlh1	ISS	SPBC1703.04
GO:0032389	MutLalpha complex	mlh1	MutL family protein Mlh1	ISS	SPBC1703.04
GO:0032390	MutLbeta complex	mlh1	MutL family protein Mlh1	ISS	SPBC1703.04
GO:0030897	HOPS complex	vps33	vacuolar sorting protein Vps33	ISS	SPBC1703.15c
GO:0000133	polarisome	tea4	tip elongation aberrant protein Tea4	IDA	SPBC1706.01
GO:0031500	Tea1 cell-end complex	tea4	tip elongation aberrant protein Tea4	IDA	SPBC1706.01
GO:0005847	mRNA cleavage and polyadenylation specificity factor complex	cft1	cleavage factor one Cft1	IDA	SPBC1709.08
GO:0005849	mRNA cleavage factor complex	cft1	cleavage factor one Cft1	IDA	SPBC1709.08
GO:0005849	mRNA cleavage factor complex	cft1	cleavage factor one Cft1	ISS	SPBC1709.08
GO:0033698	Rpd3L complex	png2	ING family homolog Png2	IDA	SPBC1709.11c
GO:0070210	Rpd3L-Expanded complex	png2	ING family homolog Png2	IDA	SPBC1709.11c
GO:0032221	Rpd3S complex	png2	ING family homolog Png2	IDA	SPBC1709.11c
GO:0070822	Sin3-type complex	png2	ING family homolog Png2	IDA	SPBC1709.11c
GO:0005847	mRNA cleavage and polyadenylation specificity factor complex	cft2	cleavage factor two Cft2/polyadenylation factor CPSF-73	IDA	SPBC1709.15c
GO:0005849	mRNA cleavage factor complex	cft2	cleavage factor two Cft2/polyadenylation factor CPSF-73	IDA	SPBC1709.15c
GO:0005849	mRNA cleavage factor complex	cft2	cleavage factor two Cft2/polyadenylation factor CPSF-73	ISS	SPBC1709.15c
GO:0016281	eukaryotic translation initiation factor 4F complex	tif452	translation initiation factor eIF4E 4F complex subunit	TAS	SPBC1709.18
GO:0005655	nucleolar ribonuclease P complex	pop8	RNase P and RNase MRP subunit Pop8	ISS	SPBC1709.20
GO:0000172	ribonuclease MRP complex	pop8	RNase P and RNase MRP subunit Pop8	ISS	SPBC1709.20
GO:0030677	ribonuclease P complex	pop8	RNase P and RNase MRP subunit Pop8	ISS	SPBC1709.20
GO:0005732	small nucleolar ribonucleoprotein complex	pop8	RNase P and RNase MRP subunit Pop8	ISS	SPBC1709.20
GO:0072546	ER membrane protein complex	aim27	ER membrane protein complex subunit Aim27	ISS	SPBC1711.03
GO:0022625	cytosolic large ribosomal subunit	rpl401	60S ribosomal protein L2	ISS	SPBC1711.06
GO:0022626	cytosolic ribosome	rpl401	60S ribosomal protein L2	ISS	SPBC1711.06
GO:0034098	Cdc48p-Npl4p-Ufd1p AAA ATPase complex	npl4	Cdc48-Npl4-Ufd1 complex component Npl4	ISS	SPBC1711.10c
GO:0005681	spliceosomal complex	prp16	ATP-dependent RNA helicase Prp16	ISS	SPBC1711.17
GO:0005762	mitochondrial large ribosomal subunit	tam9	mitochondrial ribosomal protein subunit L36, MrpL36/YmL36	ISS	SPBC1711.18
GO:0019005	SCF ubiquitin ligase complex	pop1	cullin 1 adaptor protein Pop1	IDA	SPBC1718.01
GO:0000428	DNA-directed RNA polymerase complex	ker1	DNA-directed RNA polymerase I complex subunit Ker1	IDA	SPBC1718.03
GO:0005736	DNA-directed RNA polymerase I complex	ker1	DNA-directed RNA polymerase I complex subunit Ker1	IDA	SPBC1718.03
GO:0030880	RNA polymerase complex	ker1	DNA-directed RNA polymerase I complex subunit Ker1	IDA	SPBC1718.03
GO:0030008	TRAPP complex	trs31	TRAPP complex subunit Trs31	ISS	SPBC1718.05
GO:0043625	delta DNA polymerase complex	cdc27	DNA polymerase delta subunit Cdc27	TAS	SPBC1734.02c
GO:0042575	DNA polymerase complex	cdc27	DNA polymerase delta subunit Cdc27	TAS	SPBC1734.02c
GO:0030894	replisome	cdc27	DNA polymerase delta subunit Cdc27	TAS	SPBC1734.02c
GO:0000136	alpha-1,6-mannosyltransferase complex	anp1	mannosyltransferase complex subunit, Anp family	ISS	SPBC1734.04
GO:0031501	mannosyltransferase complex	anp1	mannosyltransferase complex subunit, Anp family	ISS	SPBC1734.04
GO:0030008	TRAPP complex	SPBC1734.07c	TRAPP complex subunit Trs85	ISS	SPBC1734.07c
GO:0033565	ESCRT-0 complex	hse1	STAM like protein Hse1	IPI	SPBC1734.08
GO:0005753	mitochondrial proton-transporting ATP synthase complex	atp3	F1-ATPase gamma subunit	ISS	SPBC1734.13
GO:0000275	mitochondrial proton-transporting ATP synthase complex, catalytic core F(1)	atp3	F1-ATPase gamma subunit	ISS	SPBC1734.13
GO:0005756	mitochondrial proton-transporting ATP synthase, central stalk	atp3	F1-ATPase gamma subunit	ISS	SPBC1734.13
GO:0045261	proton-transporting ATP synthase complex, catalytic core F(1)	atp3	F1-ATPase gamma subunit	ISS	SPBC1734.13
GO:0045269	proton-transporting ATP synthase, central stalk	atp3	F1-ATPase gamma subunit	ISS	SPBC1734.13
GO:0000307	cyclin-dependent protein kinase holoenzyme complex	suc1	cyclin-dependent protein kinase regulatory subunit Suc1	IC	SPBC1734.14c
GO:0016586	RSC complex	rsc4	RSC complex subunit Rsc4	IDA	SPBC1734.15
GO:0070210	Rpd3L-Expanded complex	pst3	SIN3 family co-repressor Pst3	IDA	SPBC1734.16c
GO:0032221	Rpd3S complex	pst3	SIN3 family co-repressor Pst3	IDA	SPBC1734.16c
GO:0070822	Sin3-type complex	pst3	SIN3 family co-repressor Pst3	IDA	SPBC1734.16c
GO:0000783	nuclear telomere cap complex	rap1	telomere binding protein Rap1	ISS	SPBC1778.02
GO:0070187	telosome	rap1	telomere binding protein Rap1	ISS	SPBC1778.02
GO:0005885	Arp2/3 protein complex	arc3	ARP2/3 actin-organizing complex subunit Arc21	IDA	SPBC1778.08c
GO:0005744	mitochondrial inner membrane presequence translocase complex	tim50	TIM23 translocase complex subunit Tim50	ISS	SPBC17A3.01c
GO:0000177	cytoplasmic exosome (RNase complex)	SPBC17D1.03c	exosome subunit Rrp43	ISS	SPBC17D1.03c
GO:0000176	nuclear exosome (RNase complex)	SPBC17D1.03c	exosome subunit Rrp43	ISS	SPBC17D1.03c
GO:0000120	RNA polymerase I transcription factor complex	acr1	upstream activation factor complex subunit Acr1	IDA	SPBC17D1.04
GO:0000500	RNA polymerase I upstream activating factor complex	acr1	upstream activation factor complex subunit Acr1	IDA	SPBC17D1.04
GO:0008180	signalosome	nep1	NEDD8 protease Nep1	IDA	SPBC17D11.01
GO:0016282	eukaryotic 43S preinitiation complex	tif32	translation initiation factor eIF3a	IDA	SPBC17D11.05
GO:0005852	eukaryotic translation initiation factor 3 complex	tif32	translation initiation factor eIF3a	IDA	SPBC17D11.05
GO:0071540	eukaryotic translation initiation factor 3 complex, eIF3e	tif32	translation initiation factor eIF3a	IDA	SPBC17D11.05
GO:0071541	eukaryotic translation initiation factor 3 complex, eIF3m	tif32	translation initiation factor eIF3a	IDA	SPBC17D11.05
GO:0070993	translation preinitiation complex	tif32	translation initiation factor eIF3a	IDA	SPBC17D11.05
GO:0005658	alpha DNA polymerase:primase complex	spp2	DNA primase large subunit Spp2	TAS	SPBC17D11.06
GO:0030894	replisome	spp2	DNA primase large subunit Spp2	TAS	SPBC17D11.06
GO:0022624	proteasome accessory complex	rpn2	19S proteasome regulatory subunit Rpn2	ISS	SPBC17D11.07c
GO:0000502	proteasome complex	rpn2	19S proteasome regulatory subunit Rpn2	ISS	SPBC17D11.07c
GO:0005838	proteasome regulatory particle	rpn2	19S proteasome regulatory subunit Rpn2	ISS	SPBC17D11.07c
GO:0008540	proteasome regulatory particle, base subcomplex	rpn2	19S proteasome regulatory subunit Rpn2	ISS	SPBC17D11.07c
GO:0080008	CUL4 RING ubiquitin ligase complex	SPBC17D11.08	WD repeat protein, DDB1 and CUL4-associated factor 7	ISS	SPBC17D11.08
GO:0016593	Cdc73/Paf1 complex	SPBC17G9.02c	RNA polymerase II accessory factor, Cdc73 family	ISS	SPBC17G9.02c
GO:0016591	DNA-directed RNA polymerase II, holoenzyme	SPBC17G9.02c	RNA polymerase II accessory factor, Cdc73 family	ISS	SPBC17G9.02c
GO:0008023	transcription elongation factor complex	SPBC17G9.02c	RNA polymerase II accessory factor, Cdc73 family	ISS	SPBC17G9.02c
GO:0005643	nuclear pore	nup85	nucleoporin Nup85	IDA	SPBC17G9.04c
GO:0005643	nuclear pore	nup85	nucleoporin Nup85	TAS	SPBC17G9.04c
GO:0031080	Nup107-160 complex	nup85	nucleoporin Nup85	IDA	SPBC17G9.04c
GO:0022626	cytosolic ribosome	rps2402	40S ribosomal protein S24	ISS	SPBC17G9.07
GO:0022627	cytosolic small ribosomal subunit	rps2402	40S ribosomal protein S24	ISS	SPBC17G9.07
GO:0022626	cytosolic ribosome	rpl1102	60S ribosomal protein L11	ISS	SPBC17G9.10
GO:0022627	cytosolic small ribosomal subunit	rpl1102	60S ribosomal protein L11	ISS	SPBC17G9.10
GO:0000015	phosphopyruvate hydratase complex	eno101	enolase	IEA	SPBC1815.01
GO:0000778	condensed nuclear chromosome kinetochore	cnp3	CENP-C	IDA	SPBC1861.01c
GO:0031417	NatC complex	mak10	NatC N-acetyltransferase complex subunit Mak10	ISS	SPBC1861.03
GO:0030532	small nuclear ribonucleoprotein complex	SPBC1861.04c	RNA-binding protein Prp24	ISS	SPBC1861.04c
GO:0005688	U6 snRNP	SPBC1861.04c	RNA-binding protein Prp24	ISS	SPBC1861.04c
GO:0008023	transcription elongation factor complex	SPBC1861.07	elongin C	ISS	SPBC1861.07
GO:0030532	small nuclear ribonucleoprotein complex	lea1	U2 snRNP-associated protein Lea1	ISS	SPBC1861.08c
GO:0005681	spliceosomal complex	lea1	U2 snRNP-associated protein Lea1	NAS	SPBC1861.08c
GO:0005686	U2 snRNP	lea1	U2 snRNP-associated protein Lea1	ISS	SPBC1861.08c
GO:0031211	endoplasmic reticulum palmitoyltransferase complex	SPBC18E5.02c	serine palmitoyltransferase complex subunit	ISS	SPBC18E5.02c
GO:0002178	palmitoyltransferase complex	SPBC18E5.02c	serine palmitoyltransferase complex subunit	ISS	SPBC18E5.02c
GO:0017059	serine C-palmitoyltransferase complex	SPBC18E5.02c	serine palmitoyltransferase complex subunit	ISS	SPBC18E5.02c
GO:0000939	condensed chromosome inner kinetochore	sim4	kinetochore protein, CENP-K ortholog, Sim4	IDA	SPBC18E5.03c
GO:0000939	condensed chromosome inner kinetochore	sim4	kinetochore protein, CENP-K ortholog, Sim4	TAS	SPBC18E5.03c
GO:0031511	Mis6-Sim4 complex	sim4	kinetochore protein, CENP-K ortholog, Sim4	TAS	SPBC18E5.03c
GO:0022625	cytosolic large ribosomal subunit	rpl1001	60S ribosomal protein L10	ISS	SPBC18E5.04
GO:0022626	cytosolic ribosome	rpl1001	60S ribosomal protein L10	ISS	SPBC18E5.04
GO:0033588	Elongator holoenzyme complex	iki1	elongator complex subunit Iki1	ISS	SPBC18E5.05c
GO:0022626	cytosolic ribosome	rps21	40S ribosomal protein S21	ISS	SPBC18E5.06
GO:0022627	cytosolic small ribosomal subunit	rps21	40S ribosomal protein S21	ISS	SPBC18E5.06
GO:0000932	cytoplasmic mRNA processing body	edc3	enhancer of mRNA decapping Edc3	ISS	SPBC18E5.11c
GO:0017087	mitochondrial processing peptidase complex	mas2	mitochondrial processing peptidase	ISS	SPBC18E5.12c
GO:0016282	eukaryotic 43S preinitiation complex	tif35	translation initiation factor eIF3g	IDA	SPBC18H10.03
GO:0005852	eukaryotic translation initiation factor 3 complex	tif35	translation initiation factor eIF3g	IDA	SPBC18H10.03
GO:0071540	eukaryotic translation initiation factor 3 complex, eIF3e	tif35	translation initiation factor eIF3g	IDA	SPBC18H10.03
GO:0071541	eukaryotic translation initiation factor 3 complex, eIF3m	tif35	translation initiation factor eIF3g	IDA	SPBC18H10.03
GO:0070993	translation preinitiation complex	tif35	translation initiation factor eIF3g	IDA	SPBC18H10.03
GO:0035097	histone methyltransferase complex	swd2	Set1C complex subunit Swd2.1	IDA	SPBC18H10.06c
GO:0048188	Set1C/COMPASS complex	swd2	Set1C complex subunit Swd2.1	IDA	SPBC18H10.06c
GO:0005681	spliceosomal complex	saf4	splicing associated factor Saf4	IDA	SPBC18H10.10c
GO:0022625	cytosolic large ribosomal subunit	rpl701	60S ribosomal protein L7	ISS	SPBC18H10.12c
GO:0022626	cytosolic ribosome	rpl701	60S ribosomal protein L7	ISS	SPBC18H10.12c
GO:0022626	cytosolic ribosome	rps1402	40S ribosomal protein S14	ISS	SPBC18H10.13
GO:0022627	cytosolic small ribosomal subunit	rps1402	40S ribosomal protein S14	ISS	SPBC18H10.13
GO:0022626	cytosolic ribosome	rps1601	40S ribosomal protein S16	ISS	SPBC18H10.14
GO:0022627	cytosolic small ribosomal subunit	rps1601	40S ribosomal protein S16	ISS	SPBC18H10.14
GO:0005942	phosphatidylinositol 3-kinase complex	atg14	autophagy specific phophatidylinositol 3-kinase complex subunit Atg14	ISS	SPBC18H10.19
GO:0022625	cytosolic large ribosomal subunit	rpl35b	60S ribosomal protein L35a	ISS	SPBC1921.01c
GO:0022626	cytosolic ribosome	rpl35b	60S ribosomal protein L35a	ISS	SPBC1921.01c
GO:0005643	nuclear pore	mex67	mRNA export receptor, Tap, nucleoporin Mex67	ISS	SPBC1921.03c
GO:0042272	nuclear RNA export factor complex	mex67	mRNA export receptor, Tap, nucleoporin Mex67	IPI	SPBC1921.03c
GO:0000124	SAGA complex	sgf29	SAGA complex subunit Sgf29	IDA	SPBC1921.07c
GO:0030532	small nuclear ribonucleoprotein complex	cdc28	ATP-dependent RNA helicase Cdc28	ISS	SPBC19C2.01
GO:0005681	spliceosomal complex	cdc28	ATP-dependent RNA helicase Cdc28	IC	SPBC19C2.01
GO:0046540	U4/U6 x U5 tri-snRNP complex	cdc28	ATP-dependent RNA helicase Cdc28	ISS	SPBC19C2.01
GO:0005682	U5 snRNP	cdc28	ATP-dependent RNA helicase Cdc28	ISS	SPBC19C2.01
GO:0000428	DNA-directed RNA polymerase complex	rpc10	DNA-directed RNA polymerase I, II and III subunit Rpc10	IGI	SPBC19C2.03
GO:0005736	DNA-directed RNA polymerase I complex	rpc10	DNA-directed RNA polymerase I, II and III subunit Rpc10	IGI	SPBC19C2.03
GO:0005665	DNA-directed RNA polymerase II, core complex	rpc10	DNA-directed RNA polymerase I, II and III subunit Rpc10	IGI	SPBC19C2.03
GO:0016591	DNA-directed RNA polymerase II, holoenzyme	rpc10	DNA-directed RNA polymerase I, II and III subunit Rpc10	IGI	SPBC19C2.03
GO:0005666	DNA-directed RNA polymerase III complex	rpc10	DNA-directed RNA polymerase I, II and III subunit Rpc10	IGI	SPBC19C2.03
GO:0030880	RNA polymerase complex	rpc10	DNA-directed RNA polymerase I, II and III subunit Rpc10	IGI	SPBC19C2.03
GO:0030532	small nuclear ribonucleoprotein complex	prp38	U4/U6 x U5 tri-snRNP complex subunit Prp38	ISS	SPBC19C2.08
GO:0046540	U4/U6 x U5 tri-snRNP complex	prp38	U4/U6 x U5 tri-snRNP complex subunit Prp38	ISS	SPBC19C2.08
GO:0032936	SREBP-SCAP complex	sre1	sterol regulatory element binding protein, transcription factor Sre1	IDA	SPBC19C2.09
GO:0032865	ERMES complex	mdm34	mitochondrial outer membrane protein Mdm34	ISS	SPBC19C2.11c
GO:0005762	mitochondrial large ribosomal subunit	mrpl51	mitochondrial ribosomal protein subunit L51	ISS	SPBC19C2.12
GO:0002144	cytosolic tRNA wobble base thiouridylase complex	ctu2	cytosolic thiouridylase subunit Ctu2	IDA	SPBC19C2.13c
GO:0000243	commitment complex	smd3	Sm snRNP core protein Smd3	ISS	SPBC19C2.14
GO:0030532	small nuclear ribonucleoprotein complex	smd3	Sm snRNP core protein Smd3	IDA	SPBC19C2.14
GO:0030532	small nuclear ribonucleoprotein complex	smd3	Sm snRNP core protein Smd3	ISS	SPBC19C2.14
GO:0005681	spliceosomal complex	smd3	Sm snRNP core protein Smd3	ISS	SPBC19C2.14
GO:0005685	U1 snRNP	smd3	Sm snRNP core protein Smd3	IDA	SPBC19C2.14
GO:0005684	U2-type spliceosomal complex	smd3	Sm snRNP core protein Smd3	ISS	SPBC19C2.14
GO:0046540	U4/U6 x U5 tri-snRNP complex	smd3	Sm snRNP core protein Smd3	ISS	SPBC19C2.14
GO:0000214	tRNA-intron endonuclease complex	sen34	tRNA-splicing endonuclease catalytic subunit Sen34	ISS	SPBC19C7.07c
GO:0034707	chloride channel complex	SPBC19C7.11	ClC chloride channel	IEA	SPBC19C7.11
GO:0030686	90S preribosome	utp4	U3 snoRNP protein Utp4	ISS	SPBC19F5.02c
GO:0030684	preribosome	utp4	U3 snoRNP protein Utp4	ISS	SPBC19F5.02c
GO:0032040	small-subunit processome	utp4	U3 snoRNP protein Utp4	ISS	SPBC19F5.02c
GO:0034455	t-UTP complex	utp4	U3 snoRNP protein Utp4	ISS	SPBC19F5.02c
GO:0031105	septin complex	spn7	septin Spn7	IEA	SPBC19F8.01c
GO:0030118	clathrin coat	SPBC19F8.03c	ENTH/VHS domain protein	IEA	SPBC19F8.03c
GO:0016591	DNA-directed RNA polymerase II, holoenzyme	mcs6	cyclin-dependent protein kinase/CDK-activating kinase Mcs6	ISS	SPBC19F8.07
GO:0005675	holo TFIIH complex	mcs6	cyclin-dependent protein kinase/CDK-activating kinase Mcs6	ISS	SPBC19F8.07
GO:0022626	cytosolic ribosome	rps401	40S ribosomal protein S4	ISS	SPBC19F8.08
GO:0022627	cytosolic small ribosomal subunit	rps401	40S ribosomal protein S4	ISS	SPBC19F8.08
GO:0032300	mismatch repair complex	msh2	MutS protein homolog 2	ISS	SPBC19G7.01c
GO:0032301	MutSalpha complex	msh2	MutS protein homolog 2	ISS	SPBC19G7.01c
GO:0032302	MutSbeta complex	msh2	MutS protein homolog 2	ISS	SPBC19G7.01c
GO:0022626	cytosolic ribosome	rps3002	40S ribosomal protein S30	ISS	SPBC19G7.03c
GO:0022627	cytosolic small ribosomal subunit	rps3002	40S ribosomal protein S30	ISS	SPBC19G7.03c
GO:0000148	1,3-beta-D-glucan synthase complex	bgs1	1,3-beta-glucan synthase catalytic subunit Bgs1	IC	SPBC19G7.05c
GO:0000932	cytoplasmic mRNA processing body	SPBC19G7.10c	topoisomerase II-associated deadenylation-dependent mRNA-decapping factor	ISS	SPBC19G7.10c
GO:0017119	Golgi transport complex	cog5	Golgi transport complex subunit Cog5	ISS	SPBC19G7.14c
GO:0005643	nuclear pore	nup44	nucleoporin Nup44	TAS	SPBC19G7.15
GO:0008023	transcription elongation factor complex	iws1	transcription elongation factor complex subunit Iws1	ISS	SPBC19G7.16
GO:0005784	Sec61 translocon complex	SPBC19G7.17	translocon subunit Sec61 homolog	ISS	SPBC19G7.17
GO:0071256	translocon complex	SPBC19G7.17	translocon subunit Sec61 homolog	ISS	SPBC19G7.17
GO:0005742	mitochondrial outer membrane translocase complex	SPBC19G7.19	mitochondrial outer membrane translocase complex Tom5	ISS	SPBC19G7.19
GO:0005680	anaphase-promoting complex	apc10	anaphase-promoting complex subunit Apc10	TAS	SPBC1A4.01
GO:0009330	DNA topoisomerase complex (ATP-hydrolyzing)	top2	DNA topoisomerase II	ISS	SPBC1A4.03c
GO:0071341	medial cortical node	blt1	Blt1	IDA	SPBC1A4.05
GO:0030684	preribosome	SPBC1A4.07c	U3 snoRNP-associated protein Sof1	ISS	SPBC1A4.07c
GO:0032040	small-subunit processome	SPBC1A4.07c	U3 snoRNP-associated protein Sof1	ISS	SPBC1A4.07c
GO:0005832	chaperonin-containing T-complex	cct3	chaperonin-containing T-complex gamma subunit Cct3	IDA	SPBC1A4.08c
GO:0016592	mediator complex	pmc1	mediator complex subunit Pmc1	IDA	SPBC1A4.10c
GO:0016592	mediator complex	pmc1	mediator complex subunit Pmc1	NAS	SPBC1A4.10c
GO:0016272	prefoldin complex	SPBC1D7.01	prefoldin subunit 1	ISS	SPBC1D7.01
GO:0000346	transcription export complex	mlo3	RNA binding protein Mlo3	ISS	SPBC1D7.04
GO:0072588	box H/ACA RNP complex	gar1	snoRNP pseudouridylase box H/ACA snoRNP complex protein Gar1	IGI	SPBC20F10.01
GO:0031429	box H/ACA snoRNP complex	gar1	snoRNP pseudouridylase box H/ACA snoRNP complex protein Gar1	IGI	SPBC20F10.01
GO:0005732	small nucleolar ribonucleoprotein complex	gar1	snoRNP pseudouridylase box H/ACA snoRNP complex protein Gar1	IGI	SPBC20F10.01
GO:0030915	Smc5-Smc6 complex	nse4	Smc5-6 complex non-SMC subunit Nse4	IDA	SPBC20F10.04c
GO:0000778	condensed nuclear chromosome kinetochore	mad2	spindle checkpoint protein Mad2	TAS	SPBC20F10.06
GO:0033597	mitotic checkpoint complex	mad2	spindle checkpoint protein Mad2	IDA	SPBC20F10.06
GO:0030532	small nuclear ribonucleoprotein complex	lsm5	U6 snRNP-associated protein Lsm5	ISS	SPBC20F10.09
GO:0005732	small nucleolar ribonucleoprotein complex	lsm5	U6 snRNP-associated protein Lsm5	ISS	SPBC20F10.09
GO:0005681	spliceosomal complex	lsm5	U6 snRNP-associated protein Lsm5	NAS	SPBC20F10.09
GO:0046540	U4/U6 x U5 tri-snRNP complex	lsm5	U6 snRNP-associated protein Lsm5	ISS	SPBC20F10.09
GO:0005688	U6 snRNP	lsm5	U6 snRNP-associated protein Lsm5	ISS	SPBC20F10.09
GO:0000307	cyclin-dependent protein kinase holoenzyme complex	psl1	cyclin pho85 family	IC	SPBC20F10.10
GO:0000939	condensed chromosome inner kinetochore	mis17	kinetochore protein Mis17	TAS	SPBC21.01
GO:0000778	condensed nuclear chromosome kinetochore	mis17	kinetochore protein Mis17	IDA	SPBC21.01
GO:0031511	Mis6-Sim4 complex	mis17	kinetochore protein Mis17	TAS	SPBC21.01
GO:0016592	mediator complex	med8	mediator complex subunit Med8	IDA	SPBC21.04
GO:0016592	mediator complex	med8	mediator complex subunit Med8	NAS	SPBC21.04
GO:0005763	mitochondrial small ribosomal subunit	rsm10	mitochondrial ribosomal protein subunit S10	ISS	SPBC211.01
GO:0005681	spliceosomal complex	cwf3	complexed with Cdc5 protein Cwf3	IDA	SPBC211.02c
GO:0031390	Ctf18 RFC-like complex	mcm6	MCM complex subunit Mcm6	IC	SPBC211.04c
GO:0031261	DNA replication preinitiation complex	mcm6	MCM complex subunit Mcm6	IC	SPBC211.04c
GO:0042555	MCM complex	mcm6	MCM complex subunit Mcm6	IDA	SPBC211.04c
GO:0005656	pre-replicative complex	mcm6	MCM complex subunit Mcm6	IC	SPBC211.04c
GO:0005681	spliceosomal complex	sab10	splicing factor 3B	ISS	SPBC211.05
GO:0000930	gamma-tubulin complex	gfh1	gamma tubulin complex subunit Gfh1	IDA	SPBC211.06
GO:0000177	cytoplasmic exosome (RNase complex)	SPBC211.08c	exosomal 3'-5' exoribonuclease, PH-like	ISS	SPBC211.08c
GO:0000176	nuclear exosome (RNase complex)	SPBC211.08c	exosomal 3'-5' exoribonuclease, PH-like	ISS	SPBC211.08c
GO:0016272	prefoldin complex	bob1	prefoldin subunit 5	ISS	SPBC215.02
GO:0008180	signalosome	csn1	COP9/signalosome complex subunit Csn1	TAS	SPBC215.03c
GO:0005834	heterotrimeric G-protein complex	git11	heterotrimeric G protein gamma subunit Git11	TAS	SPBC215.04
GO:0009331	glycerol-3-phosphate dehydrogenase complex	gpd1	glycerol-3-phosphate dehydrogenase Gpd1	IEA	SPBC215.05
GO:0005951	carbamoyl-phosphate synthase complex	arg4	arginine specific carbamoyl-phosphate synthase Arg4	ISS	SPBC215.08c
GO:0030532	small nuclear ribonucleoprotein complex	cwf10	GTPase Cwf10	ISS	SPBC215.12
GO:0005681	spliceosomal complex	cwf10	GTPase Cwf10	IDA	SPBC215.12
GO:0046540	U4/U6 x U5 tri-snRNP complex	cwf10	GTPase Cwf10	ISS	SPBC215.12
GO:0000815	ESCRT III complex	vps20	ESCRT III complex subunit Vps20	ISS	SPBC215.14c
GO:0030127	COPII vesicle coat	sec13	COPII-coated vesicle component Sec13	ISS	SPBC215.15
GO:0005643	nuclear pore	sec13	COPII-coated vesicle component Sec13	ISS	SPBC215.15
GO:0031298	replication fork protection complex	swi1	replication fork protection complex subunit Swi1	TAS	SPBC216.06c
GO:0034064	Tor2-Mei2-Ste11 complex	tor2	phosphatidylinositol kinase Tor2	IDA	SPBC216.07c
GO:0031931	TORC1 complex	tor2	phosphatidylinositol kinase Tor2	IDA	SPBC216.07c
GO:0031931	TORC1 complex	pop3	WD repeat protein Pop3	IDA	SPBC21B10.05c
GO:0031932	TORC2 complex	pop3	WD repeat protein Pop3	IDA	SPBC21B10.05c
GO:0022626	cytosolic ribosome	rps402	40S ribosomal protein S4	ISS	SPBC21B10.10
GO:0022627	cytosolic small ribosomal subunit	rps402	40S ribosomal protein S4	ISS	SPBC21B10.10
GO:0030907	MBF transcription complex	yox1	MBF complex negative regulatory component Yox1	NAS	SPBC21B10.13c
GO:0005763	mitochondrial small ribosomal subunit	ymr31	mitochondrial ribosomal protein Ymr1	ISS	SPBC21B10.14
GO:0070210	Rpd3L-Expanded complex	dep1	Sds3-like family protein Dep1	IDA	SPBC21C3.02c
GO:0032221	Rpd3S complex	dep1	Sds3-like family protein Dep1	IDA	SPBC21C3.02c
GO:0070822	Sin3-type complex	dep1	Sds3-like family protein Dep1	IDA	SPBC21C3.02c
GO:0005762	mitochondrial large ribosomal subunit	SPBC21C3.04c	mitochondrial ribosomal protein subunit L34	ISS	SPBC21C3.04c
GO:0030532	small nuclear ribonucleoprotein complex	sap62	zinc finger protein Sap62	ISS	SPBC21C3.05
GO:0005681	spliceosomal complex	sap62	zinc finger protein Sap62	NAS	SPBC21C3.05
GO:0005686	U2 snRNP	sap62	zinc finger protein Sap62	ISS	SPBC21C3.05
GO:0022626	cytosolic ribosome	rps1901	40S ribosomal protein S19	ISS	SPBC21C3.13
GO:0022627	cytosolic small ribosomal subunit	rps1901	40S ribosomal protein S19	ISS	SPBC21C3.13
GO:0032044	DSIF complex	spt4	transcription elongation factor complex subunit Spt4	IDA	SPBC21C3.16c
GO:0008023	transcription elongation factor complex	spt4	transcription elongation factor complex subunit Spt4	IDA	SPBC21C3.16c
GO:0043189	H4/H2A histone acetyltransferase complex	bdc1	bromodomain containing protein 1, Bdc1	IDA	SPBC21D10.10
GO:0035267	NuA4 histone acetyltransferase complex	bdc1	bromodomain containing protein 1, Bdc1	IDA	SPBC21D10.10
GO:0016591	DNA-directed RNA polymerase II, holoenzyme	taf10	SAGA complex/transcription factor TFIID complex subunit Taf10	ISS	SPBC21H7.02
GO:0000124	SAGA complex	taf10	SAGA complex/transcription factor TFIID complex subunit Taf10	IDA	SPBC21H7.02
GO:0005669	transcription factor TFIID complex	taf10	SAGA complex/transcription factor TFIID complex subunit Taf10	ISS	SPBC21H7.02
GO:0000127	transcription factor TFIIIC complex	sfc6	transcription factor TFIIIC complex subunit Sfc6	IDA	SPBC21H7.05
GO:0000932	cytoplasmic mRNA processing body	SPBC23E6.01c	mRNA processing factor	ISS	SPBC23E6.01c
GO:0071010	prespliceosome	SPBC23E6.01c	mRNA processing factor	ISS	SPBC23E6.01c
GO:0005681	spliceosomal complex	SPBC23E6.01c	mRNA processing factor	ISS	SPBC23E6.01c
GO:0071004	U2-type prespliceosome	SPBC23E6.01c	mRNA processing factor	ISS	SPBC23E6.01c
GO:0005684	U2-type spliceosomal complex	SPBC23E6.01c	mRNA processing factor	ISS	SPBC23E6.01c
GO:0030686	90S preribosome	utp10	U3 snoRNP-associated protein Utp10	ISS	SPBC23E6.04c
GO:0030684	preribosome	utp10	U3 snoRNP-associated protein Utp10	ISS	SPBC23E6.04c
GO:0032040	small-subunit processome	utp10	U3 snoRNP-associated protein Utp10	ISS	SPBC23E6.04c
GO:0034455	t-UTP complex	utp10	U3 snoRNP-associated protein Utp10	ISS	SPBC23E6.04c
GO:0031390	Ctf18 RFC-like complex	rfc1	DNA replication factor C complex subunit Rfc1	TAS	SPBC23E6.07c
GO:0005663	DNA replication factor C complex	rfc1	DNA replication factor C complex subunit Rfc1	TAS	SPBC23E6.07c
GO:0031391	Elg1 RFC-like complex	rfc1	DNA replication factor C complex subunit Rfc1	IDA	SPBC23E6.07c
GO:0031389	Rad17 RFC-like complex	rfc1	DNA replication factor C complex subunit Rfc1	TAS	SPBC23E6.07c
GO:0032045	guanyl-nucleotide exchange factor complex	sat1	Golgi membrane exchange factor subunit Sat1	ISS	SPBC23E6.08
GO:0030686	90S preribosome	SPBC23G7.07c	U3-containing 90S preribosome complex subunit	ISS	SPBC23G7.07c
GO:0030684	preribosome	SPBC23G7.07c	U3-containing 90S preribosome complex subunit	ISS	SPBC23G7.07c
GO:0022624	proteasome accessory complex	rpt6	19S proteasome regulatory subunit Rpt6	ISS	SPBC23G7.12c
GO:0000502	proteasome complex	rpt6	19S proteasome regulatory subunit Rpt6	ISS	SPBC23G7.12c
GO:0005838	proteasome regulatory particle	rpt6	19S proteasome regulatory subunit Rpt6	ISS	SPBC23G7.12c
GO:0008540	proteasome regulatory particle, base subcomplex	rpt6	19S proteasome regulatory subunit Rpt6	ISS	SPBC23G7.12c
GO:0022625	cytosolic large ribosomal subunit	rpp202	60S acidic ribosomal protein P2B subunit	ISS	SPBC23G7.15c
GO:0022626	cytosolic ribosome	rpp202	60S acidic ribosomal protein P2B subunit	ISS	SPBC23G7.15c
GO:0030684	preribosome	SPBC244.02c	U3 snoRNP-associated protein Utp6	ISS	SPBC244.02c
GO:0005732	small nucleolar ribonucleoprotein complex	SPBC244.02c	U3 snoRNP-associated protein Utp6	ISS	SPBC244.02c
GO:0032040	small-subunit processome	SPBC244.02c	U3 snoRNP-associated protein Utp6	ISS	SPBC244.02c
GO:0030126	COPI vesicle coat	sec28	coatomer epsilon subunit	ISS	SPBC24C6.05
GO:0005834	heterotrimeric G-protein complex	gpa1	G-protein alpha subunit	NAS	SPBC24C6.06
GO:0005681	spliceosomal complex	cwf14	G10 protein	IDA	SPBC24C6.11
GO:0030684	preribosome	mis3	rRNA processing protein Mis3	ISS	SPBC25B2.05
GO:0032040	small-subunit processome	mis3	rRNA processing protein Mis3	ISS	SPBC25B2.05
GO:0031390	Ctf18 RFC-like complex	mcm7	MCM complex subunit Mcm7	IC	SPBC25D12.03c
GO:0031261	DNA replication preinitiation complex	mcm7	MCM complex subunit Mcm7	IC	SPBC25D12.03c
GO:0042555	MCM complex	mcm7	MCM complex subunit Mcm7	IDA	SPBC25D12.03c
GO:0005656	pre-replicative complex	mcm7	MCM complex subunit Mcm7	IC	SPBC25D12.03c
GO:0005971	ribonucleoside-diphosphate reductase complex	suc22	ribonucleotide reductase small subunit Suc22	TAS	SPBC25D12.04
GO:0042721	mitochondrial inner membrane protein insertion complex	tim22	TIM22 inner membrane protein import complex subunit Tim22	ISS	SPBC25H2.04c
GO:0005854	nascent polypeptide-associated complex	egd2	nascent polypeptide-associated complex alpha subunit Egd2	ISS	SPBC25H2.05
GO:0000124	SAGA complex	spt7	SAGA complex bromodomain subunit Spt7	IDA	SPBC25H2.11c
GO:0005832	chaperonin-containing T-complex	cct7	chaperonin-containing T-complex eta subunit Cct7	IDA	SPBC25H2.12c
GO:0042575	DNA polymerase complex	cdc20	DNA polymerase epsilon catalytic subunit Pol2	TAS	SPBC25H2.13c
GO:0031261	DNA replication preinitiation complex	cdc20	DNA polymerase epsilon catalytic subunit Pol2	IC	SPBC25H2.13c
GO:0008622	epsilon DNA polymerase complex	cdc20	DNA polymerase epsilon catalytic subunit Pol2	TAS	SPBC25H2.13c
GO:0000109	nucleotide-excision repair complex	cdc20	DNA polymerase epsilon catalytic subunit Pol2	TAS	SPBC25H2.13c
GO:0030894	replisome	cdc20	DNA polymerase epsilon catalytic subunit Pol2	TAS	SPBC25H2.13c
GO:0016514	SWI/SNF complex	snf59	SWI/SNF complex subunit Snf59	IDA	SPBC26H8.09c
GO:0070603	SWI/SNF-type complex	snf59	SWI/SNF complex subunit Snf59	IDA	SPBC26H8.09c
GO:0000177	cytoplasmic exosome (RNase complex)	dis3	3'-5' exoribonuclease subunit Dis3	ISS	SPBC26H8.10
GO:0000176	nuclear exosome (RNase complex)	dis3	3'-5' exoribonuclease subunit Dis3	ISS	SPBC26H8.10
GO:0000778	condensed nuclear chromosome kinetochore	ask1	DASH complex subunit Ask1	IDA	SPBC27.02c
GO:0042729	DASH complex	ask1	DASH complex subunit Ask1	IDA	SPBC27.02c
GO:0032865	ERMES complex	mmm1	Mdm10/Mdm12/Mmm1 complex subunit Mmm1	ISS	SPBC27B12.01c
GO:0005742	mitochondrial outer membrane translocase complex	tom7	mitochondrial TOM complex subunit Tom7	ISS	SPBC27B12.10c
GO:0005742	mitochondrial outer membrane translocase complex	tom40	mitochondrial TOM complex subunit Tom40	ISS	SPBC27B12.13
GO:0005680	anaphase-promoting complex	apc13	anaphase-promoting complex subunit Apc13	IDA	SPBC28E12.01c
GO:0005681	spliceosomal complex	cwf7	splicing factor Cwf7	IDA	SPBC28F2.04c
GO:0032865	ERMES complex	mdm12	Mdm10/Mdm12/Mmm1 complex subunit Mdm12	ISS	SPBC28F2.06c
GO:0033061	DNA recombinase mediator complex	sfr1	Swi five-dependent recombination repair protein Sfr1	IDA	SPBC28F2.07
GO:0032798	Swi5-Sfr1 complex	sfr1	Swi five-dependent recombination repair protein Sfr1	IDA	SPBC28F2.07
GO:0016591	DNA-directed RNA polymerase II, holoenzyme	toa1	transcription factor TFIIA complex large subunit Toa1	ISS	SPBC28F2.09
GO:0005672	transcription factor TFIIA complex	toa1	transcription factor TFIIA complex large subunit Toa1	ISS	SPBC28F2.09
GO:0000124	SAGA complex	ngg1	SAGA complex subunit Ngg1	IDA	SPBC28F2.10c
GO:0000428	DNA-directed RNA polymerase complex	rpb1	RNA polymerase II large subunit Rpb1	TAS	SPBC28F2.12
GO:0005665	DNA-directed RNA polymerase II, core complex	rpb1	RNA polymerase II large subunit Rpb1	TAS	SPBC28F2.12
GO:0016591	DNA-directed RNA polymerase II, holoenzyme	rpb1	RNA polymerase II large subunit Rpb1	TAS	SPBC28F2.12
GO:0030880	RNA polymerase complex	rpb1	RNA polymerase II large subunit Rpb1	TAS	SPBC28F2.12
GO:0033186	CAF-1 complex	pcf1	CAF assembly factor	IDA	SPBC29A10.03c
GO:0005678	chromatin assembly complex	pcf1	CAF assembly factor	IDA	SPBC29A10.03c
GO:0008278	cohesin complex	psm1	mitotic cohesin complex subunit Psm1	TAS	SPBC29A10.04
GO:0030892	mitotic cohesin complex	psm1	mitotic cohesin complex subunit Psm1	TAS	SPBC29A10.04
GO:0005643	nuclear pore	pom152	nucleoporin Pom152	ISS	SPBC29A10.07
GO:0035649	Nrd1 complex	SPBC29A10.10c	tRNA-splicing endonuclease positive effector	ISS	SPBC29A10.10c
GO:0005753	mitochondrial proton-transporting ATP synthase complex	atp7	F0-ATPase subunit D	ISS	SPBC29A10.13
GO:0000276	mitochondrial proton-transporting ATP synthase complex, coupling factor F(o)	atp7	F0-ATPase subunit D	ISS	SPBC29A10.13
GO:0000274	mitochondrial proton-transporting ATP synthase, stator stalk	atp7	F0-ATPase subunit D	ISS	SPBC29A10.13
GO:0045265	proton-transporting ATP synthase, stator stalk	atp7	F0-ATPase subunit D	ISS	SPBC29A10.13
GO:0008278	cohesin complex	rec8	meiotic cohesin complex subunit Rec8	IDA	SPBC29A10.14
GO:0000939	condensed chromosome inner kinetochore	rec8	meiotic cohesin complex subunit Rec8	IDA	SPBC29A10.14
GO:0030893	meiotic cohesin complex	rec8	meiotic cohesin complex subunit Rec8	IDA	SPBC29A10.14
GO:0031261	DNA replication preinitiation complex	orc1	origin recognition complex subunit Orc1	IC	SPBC29A10.15
GO:0005664	nuclear origin of replication recognition complex	orc1	origin recognition complex subunit Orc1	IDA	SPBC29A10.15
GO:0000808	origin recognition complex	orc1	origin recognition complex subunit Orc1	IDA	SPBC29A10.15
GO:0005656	pre-replicative complex	orc1	origin recognition complex subunit Orc1	IC	SPBC29A10.15
GO:0034657	GID complex	SPBC29A3.03c	ubiquitin-protein ligase E3	ISS	SPBC29A3.03c
GO:0022625	cytosolic large ribosomal subunit	rpl8	60S ribosomal protein L7a/L8	ISS	SPBC29A3.04
GO:0022626	cytosolic ribosome	rpl8	60S ribosomal protein L7a/L8	ISS	SPBC29A3.04
GO:0000812	Swr1 complex	vps71	Swr1 complex subunit Vps71	IDA	SPBC29A3.05
GO:0030684	preribosome	SPBC29A3.06	CGI-48 family	ISS	SPBC29A3.06
GO:0032040	small-subunit processome	SPBC29A3.06	CGI-48 family	ISS	SPBC29A3.06
GO:0030532	small nuclear ribonucleoprotein complex	sab14	U2 snRNP-associated protein SF3B14 ortholog	ISS	SPBC29A3.07c
GO:0005681	spliceosomal complex	sab14	U2 snRNP-associated protein SF3B14 ortholog	NAS	SPBC29A3.07c
GO:0005686	U2 snRNP	sab14	U2 snRNP-associated protein SF3B14 ortholog	ISS	SPBC29A3.07c
GO:0008023	transcription elongation factor complex	pof4	elongin-A, F-box protein Pof4	ISS	SPBC29A3.08
GO:0022626	cytosolic ribosome	SPBC29A3.09c	AAA family ATPase Gcn20	ISS	SPBC29A3.09c
GO:0005753	mitochondrial proton-transporting ATP synthase complex	atp14	F1-ATPase subunit H	ISS	SPBC29A3.10c
GO:0000276	mitochondrial proton-transporting ATP synthase complex, coupling factor F(o)	atp14	F1-ATPase subunit H	ISS	SPBC29A3.10c
GO:0022626	cytosolic ribosome	rps902	40S ribosomal protein S9	ISS	SPBC29A3.12
GO:0022627	cytosolic small ribosomal subunit	rps902	40S ribosomal protein S9	ISS	SPBC29A3.12
GO:0000333	telomerase catalytic core complex	trt1	telomerase reverse transcriptase 1 protein Trt1	IDA	SPBC29A3.14c
GO:0005697	telomerase holoenzyme complex	trt1	telomerase reverse transcriptase 1 protein Trt1	IDA	SPBC29A3.14c
GO:0005763	mitochondrial small ribosomal subunit	rsm23	mitochondrial ribosomal protein subunit S23	ISS	SPBC29A3.15c
GO:0005750	mitochondrial respiratory chain complex III	cyt1	cytochrome c1 Cyt1	ISS	SPBC29A3.18
GO:0045275	respiratory chain complex III	cyt1	cytochrome c1 Cyt1	ISS	SPBC29A3.18
GO:0022625	cytosolic large ribosomal subunit	rpl26	60S ribosomal protein L26	ISS	SPBC29B5.03c
GO:0022626	cytosolic ribosome	rpl26	60S ribosomal protein L26	ISS	SPBC29B5.03c
GO:0031261	DNA replication preinitiation complex	orc6	origin recognition complex subunit Orc6	IC	SPBC2A9.12
GO:0005664	nuclear origin of replication recognition complex	orc6	origin recognition complex subunit Orc6	IDA	SPBC2A9.12
GO:0000808	origin recognition complex	orc6	origin recognition complex subunit Orc6	IDA	SPBC2A9.12
GO:0005656	pre-replicative complex	orc6	origin recognition complex subunit Orc6	IC	SPBC2A9.12
GO:0030907	MBF transcription complex	rep1	MBF transcription factor complex subunit Rep1	TAS	SPBC2D10.06
GO:0042720	mitochondrial inner membrane peptidase complex	SPBC2D10.07c	mitochondrial inner membrane peptidase complex catalytic subunit	ISS	SPBC2D10.07c
GO:0005762	mitochondrial large ribosomal subunit	SPBC2D10.08c	mitochondrial ribosomal protein subunit Yml6	ISS	SPBC2D10.08c
GO:0030684	preribosome	fib1	fibrillarin	ISS	SPBC2D10.10c
GO:0032040	small-subunit processome	fib1	fibrillarin	ISS	SPBC2D10.10c
GO:0005697	telomerase holoenzyme complex	est1	telomerase regulator Est1	ISS	SPBC2D10.13
GO:0071821	FANCM-MHF complex	mhf1	FANCM-MHF complex subunit Mhf1	ISS	SPBC2D10.16
GO:0016581	NuRD complex	clr1	cryptic loci regulator Clr1	IDA	SPBC2D10.17
GO:0005762	mitochondrial large ribosomal subunit	mrpl7	mitochondrial ribosomal protein subunit L7	ISS	SPBC2F12.02c
GO:0022625	cytosolic large ribosomal subunit	rpl1701	60S ribosomal protein L17	ISS	SPBC2F12.04
GO:0022626	cytosolic ribosome	rpl1701	60S ribosomal protein L17	ISS	SPBC2F12.04
GO:0022625	cytosolic large ribosomal subunit	rpl802	60S ribosomal protein L8	ISS	SPBC2F12.07c
GO:0022626	cytosolic ribosome	rpl802	60S ribosomal protein L8	ISS	SPBC2F12.07c
GO:0031533	mRNA cap methyltransferase complex	ceg1	mRNA guanylyltransferase Ceg1	ISS	SPBC2F12.08c
GO:0005762	mitochondrial large ribosomal subunit	SPBC2F12.10	mitochondrial ribosomal protein subunit L35	ISS	SPBC2F12.10
GO:0030907	MBF transcription complex	rep2	transcriptional activator, MBF subunit Rep2	IDA	SPBC2F12.11c
GO:0000778	condensed nuclear chromosome kinetochore	klp5	kinesin-like protein Klp5	IDA	SPBC2F12.13
GO:0005873	plus-end kinesin complex	klp5	kinesin-like protein Klp5	NAS	SPBC2F12.13
GO:0005751	mitochondrial respiratory chain complex IV	cox7	cytochrome c oxidase subunit VII Cox7	ISS	SPBC2F12.17
GO:0045277	respiratory chain complex IV	cox7	cytochrome c oxidase subunit VII Cox7	ISS	SPBC2F12.17
GO:0005784	Sec61 translocon complex	sbh1	translocon beta subunit Sbh1	ISS	SPBC2G2.03c
GO:0071256	translocon complex	sbh1	translocon beta subunit Sbh1	ISS	SPBC2G2.03c
GO:0022625	cytosolic large ribosomal subunit	rpl1603	60S ribosomal protein L13/L16	ISS	SPBC2G2.05
GO:0022626	cytosolic ribosome	rpl1603	60S ribosomal protein L13/L16	ISS	SPBC2G2.05
GO:0030122	AP-2 adaptor complex	apl1	AP-2 adaptor complex subunit Apl1	ISS	SPBC2G2.06c
GO:0030119	AP-type membrane coat adaptor complex	apl1	AP-2 adaptor complex subunit Apl1	ISS	SPBC2G2.06c
GO:0030131	clathrin adaptor complex	apl1	AP-2 adaptor complex subunit Apl1	ISS	SPBC2G2.06c
GO:0030118	clathrin coat	apl1	AP-2 adaptor complex subunit Apl1	ISS	SPBC2G2.06c
GO:0030132	clathrin coat of coated pit	apl1	AP-2 adaptor complex subunit Apl1	ISS	SPBC2G2.06c
GO:0030128	clathrin coat of endocytic vesicle	apl1	AP-2 adaptor complex subunit Apl1	ISS	SPBC2G2.06c
GO:0030125	clathrin vesicle coat	apl1	AP-2 adaptor complex subunit Apl1	ISS	SPBC2G2.06c
GO:0005763	mitochondrial small ribosomal subunit	mug178	mitochondrial ribosomal protein subunit L51-b	ISS	SPBC2G2.07c
GO:0005956	protein kinase CK2 complex	SPBC2G5.02c	CK2 family regulatory subunit	ISS	SPBC2G5.02c
GO:0002144	cytosolic tRNA wobble base thiouridylase complex	ctu1	cytosolic thiouridylase subunit Ctu1	IDA	SPBC2G5.03
GO:0000428	DNA-directed RNA polymerase complex	rpc25	DNA-directed RNA polymerase III complex subunit Rpc25	IDA	SPBC2G5.07c
GO:0005666	DNA-directed RNA polymerase III complex	rpc25	DNA-directed RNA polymerase III complex subunit Rpc25	IDA	SPBC2G5.07c
GO:0030880	RNA polymerase complex	rpc25	DNA-directed RNA polymerase III complex subunit Rpc25	IDA	SPBC2G5.07c
GO:0030684	preribosome	SPBC30B4.02c	R3H and G-patch domain, implicated in splicing	ISS	SPBC30B4.02c
GO:0030688	preribosome, small subunit precursor	SPBC30B4.02c	R3H and G-patch domain, implicated in splicing	ISS	SPBC30B4.02c
GO:0016514	SWI/SNF complex	sol1	SWI/SNF complex subunit Sol1	IDA	SPBC30B4.04c
GO:0070603	SWI/SNF-type complex	sol1	SWI/SNF complex subunit Sol1	IDA	SPBC30B4.04c
GO:0005643	nuclear pore	kap109	karyopherin Kap109	TAS	SPBC30B4.05
GO:0032806	carboxy-terminal domain protein kinase complex	tfb4	transcription factor TFIIH complex subunit Tfb4	IEA	SPBC30B4.07c
GO:0000439	core TFIIH complex	tfb4	transcription factor TFIIH complex subunit Tfb4	IEA	SPBC30B4.07c
GO:0016591	DNA-directed RNA polymerase II, holoenzyme	tfb4	transcription factor TFIIH complex subunit Tfb4	ISS	SPBC30B4.07c
GO:0005675	holo TFIIH complex	tfb4	transcription factor TFIIH complex subunit Tfb4	ISS	SPBC30B4.07c
GO:0000441	SSL2-core TFIIH complex	tfb4	transcription factor TFIIH complex subunit Tfb4	IEA	SPBC30B4.07c
GO:0031298	replication fork protection complex	swi3	replication fork protection complex subunit Swi3	TAS	SPBC30D10.04
GO:0030532	small nuclear ribonucleoprotein complex	lsm4	U6 snRNP-associated protein Lsm4	ISS	SPBC30D10.06
GO:0005732	small nucleolar ribonucleoprotein complex	lsm4	U6 snRNP-associated protein Lsm4	ISS	SPBC30D10.06
GO:0005681	spliceosomal complex	lsm4	U6 snRNP-associated protein Lsm4	NAS	SPBC30D10.06
GO:0046540	U4/U6 x U5 tri-snRNP complex	lsm4	U6 snRNP-associated protein Lsm4	ISS	SPBC30D10.06
GO:0005688	U6 snRNP	lsm4	U6 snRNP-associated protein Lsm4	ISS	SPBC30D10.06
GO:0031932	TORC2 complex	tor1	phosphatidylinositol kinase Tor1	IDA	SPBC30D10.10c
GO:0000506	glycosylphosphatidylinositol-N-acetylglucosaminyltransferase (GPI-GnT) complex	gpi1	pig-Q	ISS	SPBC30D10.11
GO:0005763	mitochondrial small ribosomal subunit	rsm27	mitochondrial ribosomal protein subunit S27	ISS	SPBC30D10.12c
GO:0005967	mitochondrial pyruvate dehydrogenase complex	pdb1	pyruvate dehydrogenase e1 component beta subunit Pdb1	ISS	SPBC30D10.13c
GO:0045254	pyruvate dehydrogenase complex	pdb1	pyruvate dehydrogenase e1 component beta subunit Pdb1	ISS	SPBC30D10.13c
GO:0022625	cytosolic large ribosomal subunit	rpl102	60S ribosomal protein L10a	ISS	SPBC30D10.18c
GO:0022626	cytosolic ribosome	rpl102	60S ribosomal protein L10a	ISS	SPBC30D10.18c
GO:0005643	nuclear pore	gle1	RNA export factor, cytoplasmic nucleoporin Gle1	IDA	SPBC31E1.05
GO:0005643	nuclear pore	gle1	RNA export factor, cytoplasmic nucleoporin Gle1	ISS	SPBC31E1.05
GO:0016592	mediator complex	srb4	mediator complex subunit Srb4	IDA	SPBC31F10.04c
GO:0016592	mediator complex	srb4	mediator complex subunit Srb4	NAS	SPBC31F10.04c
GO:0030127	COPII vesicle coat	sar1	ADP-ribosylation factor Sar1	ISS	SPBC31F10.06c
GO:0016592	mediator complex	nut2	mediator complex subunit Med10	IDA	SPBC31F10.09c
GO:0016592	mediator complex	nut2	mediator complex subunit Med10	NAS	SPBC31F10.09c
GO:0005681	spliceosomal complex	cwf4	complexed with Cdc5 protein Cwf4	IDA	SPBC31F10.11c
GO:0005678	chromatin assembly complex	hip1	hira protein, histone chaperone Hip1	IDA	SPBC31F10.13c
GO:0000417	HIR complex	hip1	hira protein, histone chaperone Hip1	IDA	SPBC31F10.13c
GO:0005678	chromatin assembly complex	hip3	HIRA interacting protein Hip3	IDA	SPBC31F10.14c
GO:0005678	chromatin assembly complex	hip3	HIRA interacting protein Hip3	ISS	SPBC31F10.14c
GO:0000417	HIR complex	hip3	HIRA interacting protein Hip3	IDA	SPBC31F10.14c
GO:0000417	HIR complex	hip3	HIRA interacting protein Hip3	ISS	SPBC31F10.14c
GO:0005753	mitochondrial proton-transporting ATP synthase complex	atp15	F0-ATPase epsilon subunit	ISS	SPBC31F10.15c
GO:0000275	mitochondrial proton-transporting ATP synthase complex, catalytic core F(1)	atp15	F0-ATPase epsilon subunit	ISS	SPBC31F10.15c
GO:0005756	mitochondrial proton-transporting ATP synthase, central stalk	atp15	F0-ATPase epsilon subunit	ISS	SPBC31F10.15c
GO:0045261	proton-transporting ATP synthase complex, catalytic core F(1)	atp15	F0-ATPase epsilon subunit	ISS	SPBC31F10.15c
GO:0045269	proton-transporting ATP synthase, central stalk	atp15	F0-ATPase epsilon subunit	ISS	SPBC31F10.15c
GO:0034064	Tor2-Mei2-Ste11 complex	ste11	transcription factor Ste11	IDA	SPBC32C12.02
GO:0055087	Ski complex	rec14	Ski complex subunit Rec14	ISS	SPBC32F12.02
GO:0000930	gamma-tubulin complex	gtb1	gamma-tubulin	TAS	SPBC32F12.04
GO:0005681	spliceosomal complex	cwf12	complexed with Cdc5 protein Cwf12	ISS	SPBC32F12.05c
GO:0032806	carboxy-terminal domain protein kinase complex	pch1	P-TEFB associated cyclin, cyclin T Pch1	TAS	SPBC32F12.06
GO:0008024	positive transcription elongation factor complex b	pch1	P-TEFB associated cyclin, cyclin T Pch1	TAS	SPBC32F12.06
GO:0008023	transcription elongation factor complex	pch1	P-TEFB associated cyclin, cyclin T Pch1	TAS	SPBC32F12.06
GO:0000778	condensed nuclear chromosome kinetochore	duo1	DASH complex subunit Duo1	IDA	SPBC32F12.08c
GO:0042729	DASH complex	duo1	DASH complex subunit Duo1	IDA	SPBC32F12.08c
GO:0016591	DNA-directed RNA polymerase II, holoenzyme	tfb5	transcription factor TFIIH complex subunit Tfb5	ISS	SPBC32F12.15
GO:0005675	holo TFIIH complex	tfb5	transcription factor TFIIH complex subunit Tfb5	ISS	SPBC32F12.15
GO:0030684	preribosome	SPBC32H8.04c	rRNA processing protein Fcf1	ISS	SPBC32H8.04c
GO:0032040	small-subunit processome	SPBC32H8.04c	rRNA processing protein Fcf1	ISS	SPBC32H8.04c
GO:0005834	heterotrimeric G-protein complex	git5	heterotrimeric G protein beta subunit Git5	TAS	SPBC32H8.07
GO:0032806	carboxy-terminal domain protein kinase complex	cdk9	P-TEFb-associated cyclin-dependent protein kinase Cdk9	NAS	SPBC32H8.10
GO:0008024	positive transcription elongation factor complex b	cdk9	P-TEFb-associated cyclin-dependent protein kinase Cdk9	NAS	SPBC32H8.10
GO:0070693	P-TEFb-cap methyltransferase complex	cdk9	P-TEFb-associated cyclin-dependent protein kinase Cdk9	IDA	SPBC32H8.10
GO:0008023	transcription elongation factor complex	cdk9	P-TEFb-associated cyclin-dependent protein kinase Cdk9	NAS	SPBC32H8.10
GO:0005884	actin filament	act1	actin Act1	TAS	SPBC32H8.12c
GO:0043189	H4/H2A histone acetyltransferase complex	act1	actin Act1	IDA	SPBC32H8.12c
GO:0031011	Ino80 complex	act1	actin Act1	IDA	SPBC32H8.12c
GO:0035267	NuA4 histone acetyltransferase complex	act1	actin Act1	IDA	SPBC32H8.12c
GO:0000812	Swr1 complex	act1	actin Act1	IDA	SPBC32H8.12c
GO:0043625	delta DNA polymerase complex	cdc6	DNA polymerase delta catalytic subunit Cdc6	TAS	SPBC336.04
GO:0042575	DNA polymerase complex	cdc6	DNA polymerase delta catalytic subunit Cdc6	TAS	SPBC336.04
GO:0030894	replisome	cdc6	DNA polymerase delta catalytic subunit Cdc6	TAS	SPBC336.04
GO:0000127	transcription factor TFIIIC complex	sfc3	transcription factor TFIIIC complex B box binding subunit Sfc3	IDA	SPBC336.07
[truncated: 1,087 more rows]
