# Supplementary material for: Proportionality: A Valid Alternative to Correlation for Relative Data
Source: PLoS Comput Biol. 2015 Mar 16;11(3):e1004075. doi: 10.1371/journal.pcbi.1004075 (PMC4361748; doi:10.1371/journal.pcbi.1004075)
Supplement: S2 Supporting Information — This Zip file contains SupplementaryInfo.Rnw, the Sweave source which is executed to analyse the contents of the ./data folder and present the results in S1 Supporting Information. (ZIP) [file pcbi.1004075.s012.zip › data/microarray.csv]

## Microarray analysis of entry into quiescence (normalised data)
## T: time after Nitrogen removal
## Expression ratio are normalised to time point zero and corrected for total RNA amount per cell
Systematic.name	T0	T0.5	T1	T2	T3	T4	T6	T9	T12	T16	T20	T24	T48	T72	T96	T168
SPCC162.02c	1	0.74228173	0.41035873	0.44280356	0.34871638	0.16752511	0.15960039	0.15089813	0.08738323	0.07503317	0.07190385	0.07233136	0.07353364	0.06449136	0.057547506	0.051073186
SPCC16C4.21	1	1.1908073	0.5776155	0.3969578	0.25533953	0.22314021	0.12994923	0.055302177	0.082310684	0.11659871	0.11340227	0.08133936	0.034767047	0.025930524	0.020955162	0.01
SPCC1884.01	1	0.8471951	1.0351216	0.47120163	0.4195292	0.2056584	0.14542454	0.13615024	0.08364168	0.06545701	NA	0.07923704	0.07744711	0.07733759	0.06504592	0.06927735
SPAC1002.10c	1	0.44226235	0.53238726	0.42535624	0.3747494	0.2264772	0.22281072	0.18317744	0.1627497	0.15748973	0.18173623	0.17314841	0.22464287	0.20244138	0.16466734	0.16458668
SPCC1884.02	1	0.8064366	1.5767362	0.6398016	0.345459	0.2830015	0.13751104	NA	0.09937641	0.12155841	0.123087645	0.11497044	0.08762325	0.05784183	0.04795948	0.035825763
SPCC16C4.19	1	1.1578283	0.84138554	0.6171922	0.5223046	0.29873532	0.2894852	0.22278617	0.20497964	0.20808044	0.17659484	0.23440829	0.21763344	0.17138265	0.16546313	0.114696436
SPBC336.01	1	0.6700543	0.66189027	0.4887732	0.42624608	0.24222854	0.21084778	NA	0.1429991	0.11667785	0.15336724	0.14061396	0.11495723	NA	0.13121283	0.09248113
SPBC14F5.04c	NA	NA	NA	NA	NA	NA	NA	NA	NA	NA	NA	NA	NA	NA	NA	NA
SPCC16C4.17	1	1.0471847	0.8130356	0.7016556	0.5380997	0.38536796	0.3760281	0.22755629	0.23375456	0.27699193	0.26446787	0.27144426	0.24493001	0.21294773	0.1862309	0.10152758
SPCC297.05	1	0.61795866	0.5015631	0.30244428	0.2587123	0.16380325	0.16067067	0.14196213	0.123201646	0.11010811	NA	0.12555738	0.12695205	0.112643994	0.104413	0.088937044
SPBC336.08	1	0.7646088	0.8115659	0.66664594	0.4528805	0.3500593	0.24030682	0.17628965	0.17146268	0.1806942	0.15608643	0.15168089	0.115842305	0.07873142	0.11276668	0.056880623
SPBC336.07	1	0.8792788	0.9469793	0.7322196	0.51383525	0.29506975	0.33328518	0.31409013	0.24942158	0.25193492	0.28018558	0.25573462	0.2666194	0.2288884	0.21334901	0.22766154
SPBC336.04	1	0.54683554	0.48125786	0.3045253	NA	0.16886851	0.17023551	0.15014754	0.112253055	0.118035115	0.12280027	0.11953803	0.1310983	0.11778464	0.10238087	0.07921025
SPBC336.02	1	0.26379573	0.20462193	0.21499257	0.27456385	0.21452829	0.27053243	0.24930407	0.20079975	0.20525604	NA	0.23739237	0.19485332	0.17086144	0.13430278	0.0910978
SPBC336.03	1	0.7478442	0.6028479	0.45624986	0.42389953	0.32114527	0.2994547	0.19728535	0.1877483	NA	0.26395914	0.18539086	0.16406088	0.13216381	0.1135213	0.11780514
SPBC405.04c	1	1.3879696	1.2549539	0.9181322	NA	0.31184605	0.26599616	0.20910166	0.18079843	0.15855177	0.1860247	0.15881492	0.12156224	0.13811114	0.1099299	0.101322226
SPBC1861.04c	0.99999994	0.8362495	0.68506813	0.53931594	0.43243504	0.23617925	0.26480952	0.23902197	0.20098574	0.19439049	0.19116268	0.22236836	0.25351554	0.22651608	0.19317596	0.18614842
SPCC297.03	1	0.80951214	0.82965416	0.4695314	0.26589036	0.2362602	0.16367167	0.11175953	0.12518607	0.15040386	0.14505394	0.11358235	0.05794093	0.05905718	0.046411816	0.038652454
SPAC227.11c	0.99999994	0.6676755	0.6863452	0.5336631	0.42409438	0.31097493	0.22088414	0.18388069	0.15764421	0.20169093	0.16713862	0.18565613	0.16137904	0.13738355	0.13693619	0.12752262
SPAC212.03	NA	NA	NA	NA	NA	NA	NA	NA	NA	NA	NA	NA	NA	NA	NA	NA
SPAC212.02	NA	NA	NA	NA	NA	NA	NA	NA	NA	NA	NA	NA	NA	NA	NA	NA
SPBC14F5.03c	1	0.2396361	0.21217632	0.17868052	0.17246754	0.12357944	0.123857915	0.10806001	0.09874129	0.091916375	0.08692785	0.104818486	0.11209649	0.09079108	0.08935846	0.074981764
SPAC24B11.10c	1	0.6932017	0.73589694	0.35132745	0.2534086	0.18031892	0.14785568	0.11843391	0.11965366	0.11428734	NA	0.113164514	0.07276659	0.07860345	0.06061426	0.04576485
SPAC22E12.17c	1	0.7320766	0.5645074	0.29360282	0.26061383	0.16320825	0.12738724	0.103619225	0.096138224	0.08219965	0.087861255	0.084602505	0.055902563	0.054561526	0.0450552	0.045521393
SPBC1861.01c	1	0.83120435	0.7442707	0.6965694	0.5857575	0.43067303	0.42539567	NA	0.30943713	0.28806216	NA	0.31889784	0.3402863	0.29146537	0.2802761	0.21998762
SPCC576.12c	1	0.7149416	0.6746372	0.5111172	0.45114705	0.26789883	0.213013	0.13390635	0.14523001	0.15211849	0.19032839	0.15465473	0.14134784	0.14646894	0.107476756	0.08554658
SPCC16C4.04	1	0.74254125	0.519962	0.31909984	0.28362548	0.19764674	0.14808264	NA	0.12003456	NA	NA	0.09670365	NA	NA	NA	NA
SPCC16C4.03	1	1.4805572	0.63480157	0.6118742	0.43244785	0.22509867	0.15974225	NA	0.14731234	0.12799193	0.15774113	0.12983952	0.095157355	0.10262379	0.08076437	0.09717194
SPCC16C4.01	1	0.9319566	0.8567295	0.5820139	0.495809	0.30716732	0.2958426	0.2694019	0.20570661	0.17216493	0.2071186	0.22657228	0.1910981	0.21776153	0.17576945	0.16402188
SPBC4F6.08c	1	0.52696437	0.4068292	0.2891542	NA	0.13478455	0.13457084	0.13375932	0.08664358	0.07697222	0.08901588	0.08769831	0.11616327	0.08915315	0.08721063	0.05545588
SPCC663.13c	1	0.46233827	0.25145537	0.20456444	0.18277985	0.09113699	0.10038865	0.086784616	0.062458456	0.059440065	0.064904936	0.06634567	0.064809345	0.060668755	0.04059378	0.039093424
SPAC2E1P3.02c	0.99999994	0.97144014	1.9738164	0.5563389	0.6637809	0.3847984	0.32715386	0.3241442	0.23433377	0.21438983	0.27632782	0.27735448	0.27229556	0.25432122	0.24093238	0.23563185
SPBC365.08c	1	0.8105625	0.7492335	0.6020396	0.51780415	0.25730804	0.22237504	0.18872552	0.18332876	0.13374774	0.15498982	0.17086652	0.1574945	0.14313626	0.15734668	0.16623427
SPBC2A9.02	0.99999994	0.9145539	1.1573912	1.1045451	0.48648122	0.26396066	0.18199597	0.122874305	0.1465506	0.13182627	0.16458377	0.15474045	0.1511574	0.1740863	0.11273709	0.12238785
SPBC2A9.03	1	1.2399261	1.4259658	1.0187533	NA	0.5290442	0.51023257	0.4286796	0.3254267	0.31686783	0.3152683	0.29523388	0.24490179	0.24395232	0.24446915	0.18567945
SPAC823.16c	1	1.0625734	1.0774263	1.0495807	0.7995228	0.57655305	0.5755809	0.51491094	0.44766	0.47525415	0.4834079	0.3997228	0.4504788	0.40901184	0.38071793	0.44406578
SPBC2A9.09	0.99999994	0.78679454	0.56087214	0.5029486	0.43165296	0.23427106	0.21533851	0.22319968	0.15726523	0.14392895	0.17465937	0.17445572	0.1505792	0.16201866	0.14548299	0.11783149
SPAC24B11.11c	0.99999994	2.0335999	1.247026	0.87428856	0.58650625	0.32797682	0.2555498	NA	0.19209541	0.17852664	NA	0.17365743	0.1681215	0.15534745	0.1416709	0.10374186
SPCC162.01c	1	0.559085	0.4400854	0.41518945	0.4678935	0.32414752	0.33839267	0.40847355	0.2744497	0.24420725	0.2730484	0.24932301	0.2949353	0.30427656	0.2749187	0.23929884
SPCC16C4.12	1	0.83046466	0.65419245	0.50792104	0.4696917	0.3018865	0.33444545	0.3213667	0.2380688	0.21875662	0.24477462	0.23821342	0.34186357	0.25892484	0.24558704	0.22495028
SPCC16C4.15	1	0.5609039	0.3987332	0.26235068	0.23669405	0.14687857	0.09691262	0.096856326	0.08645231	0.06792236	NA	0.083127394	0.051320363	0.05329766	0.034720615	0.032947727
SPAC227.13c	1	0.4274326	0.24044037	0.21525656	0.1683332	0.13905983	0.14830929	0.13829976	0.13618167	0.15371394	NA	0.19526215	0.1713799	0.14606959	0.10414983	0.07024692
SPCC16C4.11	1	0.93788826	0.77814454	0.6318083	0.3649094	0.30796063	0.18375854	NA	0.1480956	0.20112444	0.19465277	0.14585033	0.082804196	0.08009256	0.058989506	0.03446423
SPCC16C4.10	1	1.1066027	0.8286931	0.6760946	0.5067625	0.28629503	0.28258893	0.22783065	0.18982068	0.1673581	0.1690727	0.17003831	0.15168458	0.1417323	0.116963945	0.107876085
SPCC16C4.09	1	1.3998593	1.2764845	0.83874786	0.47266325	0.34073734	0.27602798	0.22440858	0.2213752	0.21070765	0.23782083	0.19789417	0.110298276	0.12748507	0.09536276	0.10437082
SPBC2A9.10	0.99999994	0.42564976	0.4055332	0.42944407	0.4531599	0.2638094	0.2889939	0.234849	0.19035842	0.17924835	0.1703626	0.18373317	0.23017032	0.20113483	0.18985513	0.114492565
SPBC2A9.12	1	0.8649621	0.74998635	0.52702713	0.46732816	0.21816272	0.19986014	NA	0.15516739	NA	0.16380738	0.15528466	0.22774248	0.23488647	0.12895553	NA
SPBC4F6.07c	0.99999994	0.3330455	0.26062724	0.24352802	0.22846745	0.18288575	0.20945041	0.19583552	0.19109099	0.17393588	0.1999524	0.22456585	0.2270328	0.20525612	0.19215399	0.13692491
SPBC2A9.13	0.99999994	1.4013511	0.99631405	0.33586603	0.5156675	0.27067098	0.19326364	0.17285581	0.11928644	0.09207429	0.10439269	0.10449451	0.14024	0.1533654	0.12675342	0.08919382
SPCC16C4.05	0.99999994	0.46218622	0.47420472	0.39352396	0.42948866	0.23664421	0.3043105	0.26945165	0.19612737	0.20604132	0.17438586	0.20972577	0.26883706	0.22370689	0.19878037	0.14449899
SPBC2A9.14	NA	NA	NA	NA	NA	NA	NA	NA	NA	NA	NA	NA	NA	NA	NA	NA
SPBC365.09c	1	0.8238191	0.7896577	0.56345797	0.38919744	0.24328502	0.21801396	0.19860949	0.18985707	NA	0.1544668	0.19405894	0.22744215	NA	NA	NA
SPCC16C4.07	1	1.0303233	0.6173961	0.35593975	0.35051	0.19986045	0.18277146	NA	0.14774817	0.13126653	0.16152191	0.1413068	0.119676225	0.116548315	0.1062933	0.10211177
SPCC970.11c	1	1.1763575	1.7363924	1.4099962	0.9145026	0.61915207	0.48415643	0.33933762	0.32653424	0.38317984	0.37497503	0.31967196	0.21018904	0.20654319	0.16033292	0.16902958
SPAC24B11.12c	0.99999994	1.2196422	0.82014436	0.5669819	0.47483486	0.27533922	0.2812946	0.2941516	0.22812465	0.18984632	NA	0.22872028	0.22259475	0.23064627	0.19589247	0.18814278
SPAC17A5.04c	1	0.73222125	0.48991546	0.3816008	0.359548	0.21632943	0.18834752	0.17012343	0.13859901	0.106555656	0.13574743	0.14219376	0.14256401	NA	0.15426016	0.11806382
SPBC14F5.09c	0.99999994	0.41801685	0.27773	0.22697973	0.23387788	0.1359352	0.14013328	0.11843809	0.089988455	0.081483595	NA	0.10589728	0.09733243	0.099364445	0.084159605	0.065361455
SPAC823.10c	1	0.69262767	NA	0.32376513	0.25764903	0.16373384	NA	0.13102205	0.104687914	NA	0.07163207	NA	NA	NA	NA	NA
SPCC663.15c	1	1.3191301	1.1119496	0.656709	0.46107557	0.27137223	0.23893115	0.24738008	0.17667943	0.15876995	NA	0.16495298	0.15178826	0.14464444	0.13856761	0.10891483
SPAC18G6.06	1	0.6609117	0.5082977	0.29350197	0.30961135	0.18602759	0.17447525	0.15128745	0.1276486	0.11627923	0.1553688	0.1357544	0.12518714	0.12006513	0.102740936	0.10250529
SPAC18G6.03	1	1.189251	0.96037865	0.6451613	0.4852672	0.3261732	0.26993975	0.22006358	0.17773287	0.1710934	0.16468525	0.16294758	0.1377161	0.12121396	0.11397153	0.09522912
SPAC17G6.15c	1	0.564752	0.37675375	0.3035436	0.2804365	0.19781838	0.17435172	0.11750074	0.12640244	0.1242888	0.13873485	0.12757537	0.090572804	0.08301466	0.07274303	0.054931607
SPAC1002.15c	0.99999994	0.8666577	0.5814438	0.32687548	NA	0.28471395	0.18181807	NA	0.12594402	NA	0.15089686	0.11564751	0.08351409	NA	NA	NA
SPBC317.01	1	0.8295575	0.5631429	NA	0.3641095	0.3136244	NA	NA	NA	NA	NA	NA	NA	NA	NA	NA
SPCC576.17c	NA	NA	NA	NA	NA	NA	NA	NA	NA	NA	NA	NA	NA	NA	NA	NA
SPAC22E12.16c	1	0.7095649	0.5165504	0.33694878	0.27695528	0.1618184	0.17843464	0.15821631	0.122450516	0.115837745	0.12609692	0.12135499	0.097788565	0.09140389	0.08638222	0.08207676
SPBC1861.08c	1	0.54140997	0.4002235	0.34613577	0.29890332	0.17699157	0.21121705	0.1654538	0.14735763	0.1522705	0.16814993	0.17346224	0.2073904	0.20042478	0.20325181	0.15302719
SPBC19F8.01c	1	0.9644671	0.5150533	0.40591216	0.40851408	0.18756467	0.19690728	NA	0.1717518	0.15470329	0.15193501	0.14427564	0.19466053	0.19462876	0.161773	0.13734058
SPAPB1A11.03	NA	NA	NA	NA	NA	NA	NA	NA	NA	NA	NA	NA	NA	NA	NA	NA
SPAC19G12.02c	1	0.96561235	1.6646533	0.7193089	0.6103459	0.3620404	0.33417082	0.34245682	0.26926562	0.23071243	0.25221318	0.22596668	0.3267321	0.29890016	0.297819	0.25475797
SPAPB1A11.02	NA	NA	NA	NA	NA	NA	NA	NA	NA	NA	NA	NA	NA	NA	NA	NA
SPAPB1A11.01	NA	NA	NA	NA	NA	NA	NA	NA	NA	NA	NA	NA	NA	NA	NA	NA
SPAC18G6.10	1	0.8458567	0.61770606	0.4506992	0.48018682	0.2677932	0.28536758	0.2442761	0.19572414	0.15822199	0.20932078	0.17931235	0.17547224	0.20694573	0.20193201	0.16427638
SPBC365.07c	1	0.80985194	0.59940445	0.46223617	0.44878218	0.2905919	0.24184883	0.17315282	0.13773946	0.15084538	0.17238827	0.16654485	0.1664912	0.16481091	0.14365004	0.11149648
SPAC18G6.13	1	0.71451104	0.74955416	0.64169246	0.4549252	0.2733382	0.22508878	0.20012821	0.18912733	0.14438866	0.17612931	0.1862204	0.1074266	0.14406341	0.10166509	0.08992394
SPAC17G6.16c	1	0.8799759	0.68251485	0.38599637	0.27512494	0.17016624	0.13326798	NA	0.10067232	0.10418033	0.10421494	0.110313825	0.09753651	0.08641003	0.071307145	0.058287136
SPCC663.14c	NA	NA	NA	NA	NA	NA	NA	NA	NA	NA	NA	NA	NA	NA	NA	NA
SPAC18G6.15	1	0.6957993	0.43836164	0.22395447	0.16883516	0.09178354	0.07033323	0.07479038	0.0580292	0.04207512	0.06197339	0.050410695	0.043910135	0.048115995	0.031182043	0.03161334
SPAC2E1P3.03c	0.99999994	1.1606505	8.035184	0.8762838	0.5618693	0.32053643	0.2996749	0.24691184	0.2636319	0.28995997	0.3429908	0.31916517	0.32322028	0.31371683	0.3573318	0.36572668
SPCC576.16c	1	1.109308	1.4695706	1.4368361	0.9382251	0.80094427	0.66300786	0.5826186	0.43498987	0.62599236	0.4828968	0.47276947	0.31637317	0.3081059	0.23529309	0.2775671
SPAC1002.12c	1	1.9831258	1.6807255	1.1779246	0.7833668	0.46889788	0.44426858	0.34705716	0.26679578	0.22307456	0.31679884	0.27732506	0.29482993	0.32021698	0.30141395	0.26287273
SPAC22E12.13c	0.99999994	0.23393147	0.18006462	0.11680769	0.121120594	0.087898344	0.1051551	0.09029796	0.078503266	0.073602624	0.08991258	0.08429056	0.07655522	0.06320842	0.0475223	0.047435384
SPAC17A5.02c	1	0.7031812	0.47927973	0.38130137	0.3314211	0.21742462	0.2203593	0.14674519	0.17533283	0.16125415	0.1884974	0.16616017	0.16981168	0.14248705	0.12942618	0.1293046
SPBC405.03c	1	0.8511232	0.638824	0.33871618	0.26737505	0.14730752	NA	0.12630162	0.109714635	NA	NA	0.10024214	0.10826301	0.10443426	0.098956205	0.12683544
SPAC19G12.01c	NA	NA	NA	NA	NA	NA	NA	NA	NA	NA	NA	NA	NA	NA	NA	NA
SPBC365.04c	1	0.35192862	0.25850075	0.20120755	0.2180822	0.1477837	0.20843145	0.17511424	0.16139951	0.15504242	0.17840621	0.1872721	0.20589364	0.17188264	0.14517027	0.10555023
SPCC736.10c	1	0.5025555	0.4148581	0.24703844	0.20291789	0.12756856	0.103019506	0.072223485	0.06796344	0.059910987	0.0790155	0.06414229	0.047207966	0.04949333	0.031988602	0.03955931
SPAC1002.13c	1	0.26162606	0.34884185	0.18539928	0.12332599	0.10224	0.08272507	0.053944703	0.05517814	0.05738167	0.06502369	0.057276264	0.036739357	0.039140902	0.037158083	0.030424504
SPAC22E12.14c	1	0.76308835	0.5143417	0.4912968	0.40855065	0.31380326	0.28473657	0.19925527	0.23058745	0.21748099	0.2038128	0.20347053	0.11325866	0.12825423	0.094527155	0.097122535
SPCC576.15c	1	1.0757532	0.81546324	0.47401065	0.32240465	0.22693247	0.16600253	0.1329697	0.11671864	0.11597379	0.104508616	0.12013024	0.07478689	0.06948386	0.05171582	0.05227838
SPAC5D6.10c	NA	NA	NA	NA	NA	NA	NA	NA	NA	NA	NA	NA	NA	NA	NA	NA
SPBC405.02c	1	0.51669633	0.5025896	0.37067997	0.324001	0.19408533	0.23362307	0.19403554	0.18961146	0.18012363	0.2128371	0.20198862	0.23128004	0.18807597	0.22618239	0.2090169
SPAC1327.01c	0.99999994	0.8294638	0.7659923	0.46573082	0.44806293	0.27362922	0.3033665	0.25529802	0.24807921	0.21185172	0.2421399	0.21713133	0.1725381	0.18333368	0.1447337	0.14060856
SPAC823.13c	1	0.64767677	0.4705637	0.32563192	0.26634872	0.15776573	0.11292828	0.091544926	0.078684784	0.07029018	0.07690423	0.07642314	0.07475188	NA	0.09500823	NA
SPBC1861.06c	NA	NA	NA	NA	NA	NA	NA	NA	NA	NA	NA	NA	NA	NA	NA	NA
SPBC365.05c	1	0.8631427	0.7367188	0.6488496	0.54283816	0.28912118	0.2843415	NA	0.1932969	0.17629652	0.21045238	0.20325208	0.2235854	0.21163481	0.19375195	0.1688141
SPBC14F5.05c	1	0.6310466	0.21540962	0.034630302	0.024300255	0.019308243	0.019795911	0.0163325	0.016784726	0.011671416	0.013485022	0.010470898	0.01	0.010016726	0.01	0.010036252
SPAC2E1P3.05c	1	1.4820353	1.5085043	0.8938739	1.1337283	0.6491855	0.37759444	NA	0.22909503	0.15059197	NA	0.09054706	0.04170452	0.027191197	0.027340485	0.016673757
SPBC32F12.12c	1	1.0708051	1.0482353	0.9009643	0.6643633	0.38300687	0.28197655	0.20872724	0.18213299	0.16557907	0.20739228	0.18007499	0.14360343	0.1332036	0.12851176	0.099681094
SPAC4H3.13	1	0.7116895	0.5024681	0.44580278	0.3320688	0.2025392	0.15752566	0.17782202	0.14250189	NA	0.16539088	0.13410217	0.15316077	0.16149981	0.12792513	0.10726909
SPBC19F8.06c	1	0.7744289	0.6045029	0.45503747	0.4900437	0.2887055	0.32044008	NA	0.25589237	0.33708614	0.39102665	0.4467909	0.7624661	0.6723795	0.6976032	0.6496089
SPCC736.12c	1	0.8170118	0.43785524	0.31383964	0.28163493	0.17427061	0.20728342	0.13345352	0.15298404	0.13001195	0.1298346	0.11357352	0.1043571	0.09976676	0.1335673	0.06272842
SPAC27D7.02c	0.99999994	1.0518762	1.2419412	0.7313478	0.52805644	0.3370446	0.25600132	0.22683921	0.21289743	0.15907486	0.21359827	0.19363438	0.1426399	NA	0.14236389	0.14975436
SPAC57A7.08	1	1.3182265	1.4622774	1.1102388	0.67044073	0.45693624	0.41122934	0.3093108	0.30455577	0.3350767	0.32799408	0.34018782	0.3022365	0.24638826	0.20410351	0.15535723
SPAC4H3.17	NA	NA	NA	NA	NA	NA	NA	NA	NA	NA	NA	NA	NA	NA	NA	NA
SPAC57A7.06	1	0.29409122	0.32227734	0.37494248	0.28377002	0.18043928	0.21557926	0.19772896	0.17434138	0.1841152	0.22303243	0.22682637	0.2138411	0.18545914	0.16577975	0.14569417
SPAC57A7.05	1	1.5992427	2.009874	1.1209812	0.577912	0.47261187	0.30131876	0.25830197	0.2610746	0.3219511	0.23510002	0.30052215	0.31048176	0.24420631	0.23779322	0.17311026
SPAC17G6.11c	1	0.6843027	0.40911686	0.23515521	0.18283466	0.11169395	0.09722438	0.079968795	0.07383074	0.064043865	0.06799137	0.06511618	0.055114713	0.055046152	0.05058644	0.0409577
SPAC8F11.10c	1	0.9474689	0.69599545	0.8549836	0.45278051	0.34638417	0.25850525	0.18307745	0.16635025	0.16815591	0.1486152	0.13721558	0.078741126	0.073098354	0.057984006	0.027253622
SPAC1296.06	1	0.8993514	0.54901934	0.47276503	0.46299636	0.26854435	0.286053	0.22358502	0.1665614	0.17267132	0.1725212	0.15968315	0.17718527	0.12768355	0.16364127	0.13952845
SPBC3E7.04c	1	0.7848585	0.8849721	0.5952158	0.57075256	0.33326426	0.39895502	0.3422481	0.26869306	0.26726657	NA	0.24829555	0.23788193	0.2657451	0.23669414	0.22003798
SPAC1296.04	1	0.88928664	0.88372624	0.88740367	0.52984554	0.36375073	0.27490062	0.27518427	0.2719412	0.30688193	0.28382075	0.274197	0.20378698	0.22105724	0.18993172	0.12968363
SPAC1296.02	1	0.89499927	0.7534746	0.5203907	0.48546225	0.26527372	0.2012877	0.14926638	0.12493889	0.11325864	0.14551976	0.12972064	0.10471678	0.11082389	0.119595215	0.11718261
SPBC21C3.16c	1	0.84467924	0.7052307	0.4328835	0.25798205	0.17543072	0.12165331	0.0666562	0.086603485	0.08334448	0.08733039	0.09242166	0.054472946	0.048329685	0.039675847	0.027762596
SPAC19G12.07c	1	0.5514816	0.66509145	0.652946	0.6662907	0.39819208	0.43913892	0.38425	0.3185446	0.29854384	0.2930158	0.27836114	0.27603292	0.28839934	0.28458542	0.26892927
SPAC22E12.11c	1	0.91988015	1.0031624	0.511056	0.41338068	0.3364329	0.3004261	0.2685634	0.2503505	0.24450725	0.2383638	0.21588366	0.15591154	0.14544466	0.12527573	0.13045777
SPAC3A12.17c	0.99999994	1.0049894	0.81009924	0.646152	0.5463918	0.33281028	0.2793567	0.27704075	0.22812572	0.20256768	0.2782128	0.24916282	0.23174812	0.23996703	0.198815	0.20233846
SPAC57A7.13	1	0.71408165	0.7462381	0.6248838	0.5953686	0.3444814	0.3844522	0.3536431	0.2971711	0.28344777	0.2916826	0.29834905	0.3329813	0.30997482	0.27186948	0.25501212
SPAC57A7.12	1	0.24702258	0.20433289	0.12150055	0.14347306	0.08239851	0.08912097	0.071993716	0.061891012	0.052000176	NA	0.05827445	0.053189024	0.054162864	0.046622306	0.040152974
SPBC3E7.05c	1	1.4851853	0.94276905	0.64956117	0.46178964	0.3501474	0.25036752	NA	0.1581558	0.18386887	NA	0.16116892	0.11942642	0.12098209	0.11297651	0.07186755
SPAC19G12.06c	0.99999994	0.9459487	1.8852686	0.7584972	0.6260622	0.42377385	0.22327326	0.1865322	0.1460675	0.109319165	0.14432395	0.12057434	0.09184314	0.10103215	0.07890925	0.08224759
SPAC57A7.11	0.99999994	0.80671674	0.82669604	0.65014786	0.5438086	0.3066074	0.30734885	NA	0.22407149	0.19574665	0.21995978	0.19614078	0.15054256	0.1753542	0.14580643	0.14260407
SPBC21C3.17c	1	0.7786547	0.70129263	0.3016376	NA	0.16785473	0.15624149	0.14548491	0.13970907	0.117906265	0.1564169	0.12328562	0.083216965	NA	0.040882334	0.10161466
SPAC57A7.09	1	2.7999394	2.4297132	1.5184139	0.96256804	0.674042	0.55703264	0.5598643	0.5087673	0.4425222	0.6372014	0.5051687	0.4256292	0.40139884	0.31406787	0.28313518
SPCC830.05c	1	1.1667248	1.0177906	0.781351	0.5649883	0.34691668	0.34813327	NA	0.25391212	0.2124179	0.24929337	0.20469166	0.18411447	0.15036911	0.17281905	0.1486539
SPAC1851.03	1	0.5355961	0.43477267	0.38769996	0.2802326	0.1986132	0.17240171	0.14116126	0.12467715	0.118941985	0.13919513	0.13502115	0.124778494	0.10392312	0.08782027	0.07291083
SPAC1851.02	1	0.8450996	0.5701737	0.41821617	0.39692697	0.23317796	0.23280793	0.19363914	0.16189808	0.14396444	0.15853201	0.16740139	0.16092859	0.15496507	0.14733629	0.12360673
SPBC19F8.04c	1	1.0761362	0.77090347	0.48052573	0.39135495	0.26437426	0.22933589	0.18318704	0.14371085	0.12116689	NA	0.11083478	0.09861528	0.09703171	0.09159881	0.053495176
SPBC3E7.02c	1	1.4983463	0.42237002	0.46493074	0.5276248	0.30894226	0.36844394	NA	0.3065651	0.5216835	0.594529	0.6660775	0.87761766	0.92448044	0.81968725	0.31996164
SPCC830.08c	1	1.5765667	1.3159777	1.200344	0.59633267	0.39785329	0.29034463	0.23250942	0.20960167	0.24688481	0.24282579	0.22736228	0.14540164	0.13740967	0.11928061	0.071045436
SPAC4H3.09	1	0.80295986	0.9131361	0.57907367	0.32547092	0.21300286	0.18586665	0.18394205	0.12698865	0.12476157	0.12582448	0.1474903	0.18291312	0.1447474	0.12823024	0.13742973
SPAC17G6.14c	0.99999994	0.7166631	0.544043	0.2643598	0.21041621	0.11998492	0.08504508	0.05721123	0.0478395	0.032145876	0.041792292	0.039636865	0.040804636	0.039862163	0.030049592	0.0268237
SPAC4H3.08	1	0.5672443	1.5833485	2.8204253	NA	0.34281814	0.29555216	0.19274813	0.16054657	NA	NA	0.115245484	0.07035704	NA	0.12105771	0.108875625
SPAC4H3.06	0.99999994	0.5869261	0.35265568	NA	0.26997283	0.16132957	NA	NA	0.09865477	NA	NA	NA	NA	NA	NA	NA
SPAC4H3.05	1	0.58472604	0.5461811	0.3426957	0.3570781	0.25866073	0.25251886	0.2201714	0.15035559	NA	0.14069518	0.17150089	0.15716776	NA	NA	NA
SPBC19F8.03c	1	0.9724848	0.94184816	0.5052009	0.40824172	0.2520281	0.17275019	0.16798058	0.14051346	0.13743167	NA	0.1358944	0.119434334	0.10621985	0.093167275	0.08386557
SPCC830.07c	1	0.57051414	0.65481955	0.50397706	0.24560928	0.13755214	0.080789	0.0772605	0.065995105	0.06520032	0.057772353	0.05923003	0.043697868	0.040242717	0.029869214	0.021767978
SPAC4H3.01	1	0.48981297	0.36892316	0.3165244	0.3095789	0.20274529	0.19703913	0.16757378	0.14448918	0.12281464	0.15587613	0.14920774	0.117774926	0.11444773	0.12887532	0.079656854
SPAC22E12.10c	0.99999994	0.6817986	0.5345004	0.2891495	0.2855293	0.16605468	0.1577018	0.121056676	0.10881298	0.09882603	0.10905189	0.10922191	0.09407632	0.099938385	0.08511729	0.080362774
SPAC3A12.16c	1	0.50557584	0.4121605	0.22037083	0.20531864	0.12808162	0.10745923	0.077932715	0.079772964	0.062546104	0.07986214	0.06806872	0.049868803	0.054260176	0.04233054	0.041236766
SPCC970.10c	1	0.55295664	0.603964	0.36212185	0.32859686	0.19696113	0.17620136	0.14927714	0.12247942	0.11266451	0.11161182	0.1354284	0.14330073	0.11770657	0.09601982	0.10167011
SPBC3E7.08c	1	0.59486747	0.42813146	0.4232838	0.38045308	0.23611064	0.2647637	0.23270448	0.19571003	0.16819729	0.20638412	0.20198342	0.28769618	0.29049078	0.25289616	0.16309723
SPCC576.10c	1	1.1758877	0.71992123	0.482901	0.38111132	0.26716915	0.21187533	0.1540318	0.14040683	0.12858583	NA	0.12915264	0.09491016	0.10140314	0.08269543	0.07726229
SPAC27D7.05c	1	0.92558336	0.55357575	0.5653689	NA	0.3256988	0.33952498	0.33437154	0.25889865	0.21901804	0.288719	0.25873974	0.27984348	0.26541296	0.2151996	0.1997029
SPBC21C3.12c	1	0.97203046	0.7329606	0.4481657	0.43566468	0.25143206	0.22180966	0.17990923	0.15028058	0.12034711	0.16343418	0.13711886	0.13889965	0.12323408	0.115976006	0.09335706
SPAC3A12.13c	1	0.47114614	0.25060838	0.1789067	0.19647305	0.11591477	0.11533781	0.0761692	0.07490432	0.06112335	0.0832511	0.0750797	0.06507957	0.060997177	0.05270847	0.049036324
SPBC4F6.05c	1	1.0407956	0.551339	0.2826449	0.22385387	0.1070953	0.0901844	0.073186316	0.06135031	0.03894197	NA	0.0606086	0.038930506	0.055072393	0.048660718	0.030655691
SPCC830.09c	1	0.7510842	0.60534954	0.4275635	0.3341033	0.21041769	0.18389821	NA	0.13396919	0.14767247	0.15398031	0.111979276	0.050134122	NA	NA	NA
SPBC3E7.06c	1	2.3707893	1.296358	1.0377022	0.7284408	0.45691633	0.4297734	0.40266928	0.367735	0.30804214	NA	0.3605431	0.2832044	0.28436404	0.28510544	0.25453144
SPCC4E9.02	1	0.8004482	1.1165408	0.72637826	0.48078203	0.31844208	0.20168844	0.1623298	0.1576096	0.14646907	0.18765801	0.157164	0.095715135	0.07031223	0.063442305	0.05721216
SPBC21C3.14c	1	0.85764915	0.81326956	0.46689463	0.38509294	0.231944	0.22277816	NA	0.1660502	0.15154646	0.17539266	0.16285667	0.14963414	0.15014514	0.13064913	0.10602518
SPAC27D7.03c	1	2.0948722	0.5626584	1.2143824	2.7016616	2.6686656	2.9276855	NA	3.0775845	3.381221	NA	2.9763167	3.5515435	3.408487	4.471441	5.612797
SPBC3E7.07c	1	0.4883242	0.21764612	0.20604773	0.22458772	0.13558947	0.17194262	0.14861156	0.10338529	0.108279094	0.118344344	0.11178263	0.12558205	0.12011048	0.11473807	0.117128536
SPAC3A12.11c	1	0.5679371	0.45696944	0.36209044	0.33062023	0.19494118	0.18786484	0.17710055	0.1297311	0.120361224	0.13806196	0.14071552	0.17080018	0.15105355	0.13205045	0.13375121
SPAC31G5.09c	0.99999994	0.89548224	1.0313573	0.9064459	0.99460393	0.5538575	0.4662258	NA	0.41376132	0.6651531	0.7178578	0.7338069	0.8221859	0.8719005	1.05105	0.8177255
SPBC21C3.15c	1	0.8493638	0.6277453	0.40330863	0.28589782	0.16379747	0.12066798	0.08811519	0.07822235	0.06426708	0.07310972	0.06663925	0.054097548	0.057145987	0.054921288	0.045015097
SPBC660.05	1	1.8758975	6.197159	2.9562225	0.28708774	0.17044781	0.14560665	NA	0.11345817	NA	NA	NA	NA	NA	NA	NA
SPBC3H7.10	1	0.5455031	0.41695815	0.30312032	0.2860919	0.18341999	0.14976971	0.14676835	0.11316691	0.10949876	NA	0.11125109	0.08365776	0.06018337	0.046340942	0.033829063
SPBC660.07	1	2.8435402	4.807374	4.1989884	1.4938223	0.7522512	0.7162274	0.63170433	0.52067536	0.48848528	0.536445	0.48336616	0.40282816	0.422257	0.37713593	0.22395341
SPBC3H7.11	1	0.6099933	0.4210162	0.3083506	0.31698337	0.1985543	0.2300604	0.18281469	0.1473079	0.1400975	0.15958609	0.14326248	0.16883774	0.16395876	0.16832371	0.1620419
SPBC660.06	1	1.690941	1.860792	2.0797682	0.8928324	0.62396604	0.48819318	0.35414273	0.26870534	0.28644907	0.339955	0.33861563	0.2857425	0.21626118	0.18059802	0.13098395
SPBC3H7.12	1	0.97568756	0.8116333	0.34696883	0.3025024	0.18276384	0.14737283	0.10742291	0.1058717	0.08682095	0.121150136	0.081904754	0.058270823	0.08255135	0.061436478	0.05520464
SPBC3H7.13	1	1.1491497	0.8076417	0.5949104	0.41550404	0.28965896	0.21634962	0.18838212	0.15501587	0.16613616	0.19117443	0.13385253	0.10033599	0.11915768	0.10245594	0.090239525
SPBC660.09	0.99999994	0.8183904	0.96964204	1.1239684	0.7426548	0.3940918	0.5067291	0.46605557	0.53143567	0.6857673	0.870999	0.78272027	0.711872	0.853783	0.6326673	0.83370304
SPBC660.08	1	0.79933673	0.72729504	0.6308321	0.4670123	0.35777777	0.32235315	0.30289662	0.28793803	0.34908277	0.38126895	0.3652931	0.23531188	0.24662443	0.16696139	0.13096093
SPBC1677.02	1	0.6705965	0.5412974	0.44575766	0.39196438	0.24014449	0.2548054	0.20578809	0.20089608	0.18272927	NA	0.2711278	0.26655123	0.24780616	0.24132706	0.17637412
SPBC3H7.14	1	0.7954934	0.8100065	0.278122	0.19702363	0.11828723	0.08017434	NA	0.057228748	NA	NA	0.0434532	NA	NA	NA	NA
SPBC3H7.15	1	1.0955958	0.99300164	0.6602474	0.40961993	0.40622595	0.26130387	NA	0.17625636	0.20916274	0.19474688	0.17460017	0.08316422	0.07314937	0.061938807	0.04313596
SPAC5D6.08c	1	0.95538723	0.807124	0.4654268	0.50307566	0.3252838	0.2831429	NA	0.1844482	0.12480364	0.16672759	0.16680299	0.09835636	0.09843964	0.08764135	0.09395703
SPBP4H10.05c	1	0.41135752	0.50793916	0.1679089	0.12074392	0.06151712	0.06543207	0.046202008	0.049749322	0.041225154	0.044412028	0.04989303	0.037519515	0.03648062	0.021843398	0.027012696
SPBC3B9.18c	1	1.1241148	0.9622302	0.90674156	0.7685522	0.4287742	0.4157689	NA	0.2710577	0.23430651	0.27036566	0.282151	0.31143337	0.27418533	0.2721688	0.2169631
SPBC3H7.18	NA	NA	NA	NA	NA	NA	NA	NA	NA	NA	NA	NA	NA	NA	NA	NA
SPAC27D7.09c	1	0.37512764	0.23646483	0.29683015	0.19266044	0.06867093	0.06670713	0.065718085	0.04604372	0.047962315	NA	0.06051532	0.055952273	0.047487065	0.03441832	0.027955782
SPBC660.10	1	0.65495986	0.51960826	NA	0.27725387	0.18650676	NA	NA	NA	NA	NA	NA	NA	NA	NA	NA
SPCC1906.02c	1	1.1458641	1.0272323	0.663961	0.52700454	0.32328525	0.24271742	0.16995522	0.15587501	0.1755669	0.14014345	0.16690192	0.11069138	0.10664133	0.12086864	0.069202244
SPBC660.11	1	0.5723064	0.38660938	0.29975295	0.19092591	0.115446985	0.083716296	0.073110625	0.06747779	0.07442553	0.074387036	0.06904064	0.061653174	0.05182902	0.034759685	0.039953142
SPBC21C3.20c	1	1.4009941	1.4017305	1.0312419	0.84790266	0.5093653	0.6116575	NA	0.4252339	0.41907263	0.41920942	0.37587166	0.39625123	0.38072804	0.40019882	0.3357351
SPAC1071.12c	1	0.53244895	0.32556078	0.24289447	0.27862558	0.13837488	0.138785	NA	0.07935849	0.06742879	0.07926629	0.07432572	0.06433649	0.061019722	0.06448116	0.055007383
SPBC660.14	1	2.3362954	0.43566704	0.17751199	0.16630058	0.07759589	0.042857956	0.040791467	0.043856326	0.030285837	0.03745625	0.025923997	0.026713513	0.020890648	0.020220986	0.01
SPBC9B6.02c	NA	NA	NA	NA	NA	NA	NA	NA	NA	NA	NA	NA	NA	NA	NA	NA
SPCC1902.01	1	0.6862517	0.8761748	0.68783915	0.6140467	0.41907254	0.4118303	0.34653535	0.42867747	0.41508207	0.46184313	0.45792976	0.35964432	0.31857532	0.26316252	0.29775453
SPCC1902.02	1	0.95571595	0.6386889	0.33908257	0.26428026	0.17508051	0.10184571	0.10470159	0.06567152	NA	NA	0.07427617	NA	NA	NA	NA
SPAC5D6.07c	1	1.9568022	1.6419781	0.921665	0.44494143	0.25435716	0.1878259	NA	0.13274826	NA	NA	NA	NA	NA	NA	NA
SPCPJ732.02c	0.99999994	1.214516	1.1990303	1.0915768	0.6509774	0.63538843	0.48852286	NA	0.34636763	0.38322428	0.39979878	0.36713305	0.3214795	0.3397528	0.2967486	0.15996106
SPAC328.07c	1	1.2832986	1.5476483	0.71065396	0.5104565	0.29852298	0.22008225	0.1819673	0.17433229	0.15210736	NA	0.1405241	0.10871701	0.11087657	0.10547733	0.08836527
SPCC830.11c	1	0.3825354	0.2431873	0.22499394	0.2490628	0.14172566	0.12995678	NA	0.09873065	NA	0.09154842	0.08804111	0.112119265	0.086441346	NA	NA
SPAC3F10.11c	1	0.8610206	0.82921004	0.38230065	0.27511033	0.16487199	0.15295713	NA	0.11436254	NA	0.115883686	0.12287691	0.082287624	0.105364375	0.08134324	NA
SPAC31G5.05c	1	0.80999523	0.5547337	0.36646858	0.32581618	0.19017215	0.19719064	0.16549724	0.1290523	0.11254853	0.12725697	0.12764087	0.13295421	0.11844678	0.116556324	0.09580941
SPAC1071.10c	1	0.69071573	0.6110308	0.47749826	0.4743816	0.32076696	0.3320486	0.24003364	0.19399351	0.15745877	0.15162604	0.13839632	0.13512468	0.12656301	0.11242607	0.08596966
SPAC27D7.07c	1	0.68988734	0.5097779	0.3567073	0.29188496	0.15624894	0.11318974	0.08746382	0.07443623	0.063198686	0.05371681	0.07344868	0.094902895	0.041551024	0.039119773	0.040497277
SPBC660.16	1	0.87797016	0.7706284	0.66940266	0.35109532	0.17639217	0.14091815	0.1024809	0.09845396	0.088951	0.10153975	0.09805222	0.07651012	0.07931848	0.06516483	0.05872264
SPBC660.15	1	0.5570093	0.42600048	0.2257635	0.18452297	0.12196571	0.09441463	0.06778012	0.07573493	0.061732836	NA	0.06064271	0.043740217	0.034690224	0.026871502	0.022180488
SPAC5D6.09c	1	0.7412526	0.5691625	0.48063666	0.3202082	0.20464723	0.13313419	0.11181355	0.119286016	0.1400128	0.15484206	0.096595645	0.09117998	0.07948466	0.067887396	0.042366028
SPAC3F10.10c	NA	NA	NA	NA	NA	NA	NA	NA	NA	NA	NA	NA	NA	NA	NA	NA
SPBP4H10.06c	1	0.67463565	0.6131525	0.4714074	0.40131357	0.22669683	0.21375534	0.2004779	0.1793884	0.15750459	0.17318639	0.16445996	0.1349618	0.13599849	0.119112656	0.12663282
SPAC27D7.08c	1	0.56408423	0.69013876	0.5718418	0.55413973	0.29491004	0.37964332	0.26108587	0.25394276	0.17292263	0.2170644	0.22031483	0.2693726	0.2742215	0.26017413	0.28745833
SPAC27E2.06c	1	1.0710624	1.0100421	0.76119363	0.5481153	0.2926019	0.29298013	0.2794134	0.20161644	0.20345028	0.18867956	0.21821254	0.2233276	0.22861631	0.21489364	0.16153127
SPBC2G5.03	1	0.2631595	NA	NA	0.16930938	0.12705831	NA	0.11069761	0.10301936	NA	0.12862106	0.13198398	0.111558884	NA	0.09552763	NA
SPCC5E4.05c	1	1.25319	1.2156285	0.8387424	0.6217564	0.37677324	0.31673712	0.29004982	0.2235626	0.19231883	0.23064843	0.20669743	0.25048786	0.22025251	0.21228886	0.15633787
SPBC2G5.01	1	0.60445094	0.46350318	0.25262356	0.2201987	0.13211778	0.098191805	0.09226033	0.064314745	0.061300274	0.063583314	0.0781066	0.06900959	0.060328208	0.05398136	0.03567095
SPAC13D6.02c	1	0.34115013	0.11375005	0.1147706	0.1059686	0.079884835	0.1169849	0.07648471	0.094566695	0.09354758	0.10896059	0.10313575	0.05963594	0.056437906	0.041875504	0.055172127
SPBC3E7.13c	NA	NA	NA	NA	NA	NA	NA	NA	NA	NA	NA	NA	NA	NA	NA	NA
SPBC3B9.14c	NA	NA	NA	NA	NA	NA	NA	NA	NA	NA	NA	NA	NA	NA	NA	NA
SPCC1840.10	1	0.70974046	0.48712623	NA	0.22826274	0.21911393	0.15578315	NA	0.10898494	NA	NA	NA	NA	NA	NA	NA
SPCC1840.12	1	1.1689157	1.0455999	0.8740336	0.66216946	0.4933947	0.40419626	NA	0.34222627	0.532436	0.33848324	0.35919783	0.2551666	0.3012076	0.20515253	0.14537792
SPBC2G5.05	0.99999994	0.7029128	0.5752289	0.33478096	0.29392198	0.22619282	0.18773077	0.17263725	0.12024681	0.12291389	NA	0.1194858	0.10975752	0.100893766	0.09411448	0.06048578
SPCC1840.11	1	0.43712467	0.3222772	0.2311173	0.23668568	0.14986485	0.13737287	0.13156117	0.103287205	0.09523738	0.108886085	0.112270206	0.08504603	0.09415324	0.06790925	0.058582004
SPCC1840.04	1	0.84968454	0.80182093	0.6570874	0.57944584	0.30341575	0.26947504	0.3102354	0.20984782	0.1746718	0.28477654	0.22322407	0.22273472	0.23968615	0.23126175	0.21364062
SPCC1840.03	1	0.3354305	0.28545573	0.18295714	0.15226196	0.11025219	0.124284625	0.11699502	0.08771698	0.07765263	0.09425447	0.07793632	0.086029485	0.08402292	0.07535065	0.059822034
SPCC1840.09	1	0.67664665	0.6366352	0.4757668	0.3419884	0.19236687	0.14018534	0.12961254	0.09193603	0.07473696	NA	0.08246828	0.074937634	0.060374685	0.0610152	0.056820728
SPCC1840.06	1	1.2308531	1.3827755	0.9890284	0.68425226	0.375028	0.32246345	0.21351899	0.19307521	0.16170129	0.16209728	0.16178462	0.12779886	0.11921712	0.113996126	0.09338234
SPAC3F10.12c	1	1.1041231	1.1236694	0.9299786	0.64285123	0.36846116	0.33365396	0.23053502	0.22115102	0.22389007	0.25465488	0.26825085	0.2285265	0.24729548	0.21240073	0.17901765
SPAC328.08c	NA	NA	NA	NA	NA	NA	NA	NA	NA	NA	NA	NA	NA	NA	NA	NA
SPAC13D6.03c	1	0.48403996	0.36251462	0.28509727	0.26775286	0.17668806	0.15137586	0.11690445	0.10851373	0.0888553	NA	0.09977376	0.10673677	0.08764018	0.07678295	0.069089845
SPBC3E7.12c	1	1.6053448	4.2647724	0.74668807	1.1514117	0.57208484	0.20567797	0.17819506	0.083803885	0.058755647	0.057731777	0.05516225	0.042071547	0.040832896	0.034991823	0.03266821
SPBC3B9.13c	1	0.6255842	0.24614309	0.19125888	0.12766817	0.084302194	0.14164892	0.11973418	0.10237851	0.09995151	0.113091744	0.121773995	0.10175887	0.09991494	0.0841172	0.06511303
SPAC110.03	0.99999994	0.96607643	1.0253534	0.57218367	0.67088395	0.37201336	0.29985866	NA	0.20495799	0.17263539	0.21533935	0.18107803	0.13753651	0.13513654	0.11616828	0.11734376
SPAC110.05	NA	NA	NA	NA	NA	NA	NA	NA	NA	NA	NA	NA	NA	NA	NA	NA
SPAC3F10.15c	1	4.0469065	0.59088993	1.2538317	1.0938362	0.69372493	0.44023427	0.34075278	0.22603351	0.30528697	0.32311365	0.24612392	0.18273982	0.23504458	0.23101532	0.14830947
SPCC5E4.03c	1	0.73083985	0.7854728	0.47331297	NA	0.20717846	0.18543522	0.12902464	0.13792798	0.12964518	0.13094473	0.11283556	0.11871319	NA	NA	0.103650115
SPAC13D6.04c	1	0.8037653	0.8567617	0.6043399	0.52492917	0.28463414	0.29747057	0.23721915	0.19811876	0.19019884	0.20798345	0.18353604	0.24278767	0.22970666	0.19043483	0.19326948
SPBC3E7.11c	1	0.6268771	0.5385717	0.3608755	NA	0.20441876	0.16421005	0.14911573	0.12237352	0.11642451	0.13395332	0.13130403	0.11896074	0.11950107	0.08577712	0.08297526
SPAC637.11	1	0.56481415	0.38665283	0.25548208	0.24404989	0.16168533	0.145959	0.08899126	0.10662407	0.104146704	0.12675495	0.13148434	0.088125676	0.077617265	0.074215844	0.040022757
SPBC3B9.16c	1	0.8125864	0.68965447	0.40251774	0.3004817	0.19670093	0.1828025	0.18563373	0.13159098	0.12706901	0.13350962	0.13346331	0.1448028	0.12491253	0.11659512	0.095025405
SPCC74.09	1	1.8071395	1.0018623	0.8066707	0.7342007	0.4887627	0.30681023	0.2580714	0.27854416	NA	0.3824961	0.32730997	0.27494028	NA	0.23453714	NA
SPCC74.05	1	0.2125926	0.062402233	0.055373475	0.05680221	0.040154524	0.07479432	0.065626256	0.059480224	0.058517486	NA	0.0769426	0.056938328	0.06309589	0.053498186	0.0498168
SPCC74.04	1	1.8860132	0.8852395	1.2304596	0.93060356	0.6808617	1.0533302	0.7932484	1.0067405	0.98962164	1.3045433	1.243668	1.5637184	1.4793134	1.672774	1.7294183
SPCC74.06	1	0.6809025	0.6579515	0.4666541	0.48499742	0.30941698	0.3291564	0.3118493	0.2413723	0.23443894	NA	0.21960749	0.19749421	0.21222101	0.16817854	0.1741918
SPCC74.01	1	0.9844233	0.54709804	0.44221294	0.3565848	0.21054229	0.21420352	0.17740817	0.14441898	0.13487601	0.15744168	0.14108132	0.1422194	0.13695914	0.12766014	0.11667652
SPBC9B6.04c	1	0.68100137	0.45380545	0.28879353	NA	0.13893004	0.1154537	0.086588085	0.06719352	0.0584706	0.07894039	0.06881176	0.06933147	0.07045838	0.06140792	0.04714562
SPAC637.08	1	0.34951907	0.27215987	0.2605655	0.25273865	0.13279058	0.11548847	0.14505708	0.100478545	0.06799563	0.120811164	0.09520587	0.08778303	0.09296815	0.06801424	0.06522293
SPAC637.07	1	0.38887438	0.3343225	0.19498143	0.1534049	0.10169297	0.09179045	0.07518155	0.06486676	0.06380258	0.067804076	0.06486495	0.048074096	0.050224505	0.04566847	0.044218183
SPAC16A10.01	1	1.348419	1.9021786	1.0011541	0.6422195	0.37564638	0.3079751	0.28556386	0.2779301	0.26864722	0.32169777	0.31740493	0.23696512	0.34154198	0.18537281	0.17697734
SPAC637.06	1	1.1784927	0.9133348	0.45449296	0.33844405	0.19153546	0.13479924	0.0885023	0.07746618	0.07123897	0.076735124	0.072064824	0.04668111	0.05467878	0.051246352	0.03810807
SPBC9B6.05c	0.99999994	0.5263919	NA	0.2745235	0.18780737	0.12955318	NA	NA	0.08404988	NA	0.08320488	NA	NA	NA	NA	NA
SPAC16A10.02	1	0.4300491	0.4167726	0.28871202	0.2843808	0.15801315	0.16776681	0.12999909	0.10520147	0.115303636	0.13792533	0.12053586	0.10421185	0.080390655	0.05238261	0.049486738
SPAC16A10.04	1	1.6491783	0.90801734	0.73266166	0.56144166	0.26680812	0.19582039	0.15118057	0.1330463	NA	0.1476963	0.13494243	0.067319594	NA	NA	NA
SPAC637.09	1	0.44056848	0.5469605	0.28109884	0.24434489	0.16791037	0.12465468	NA	0.103021376	0.10693002	0.115019955	0.10308186	0.08332225	0.07874916	0.08354338	0.07218083
SPAC637.04	1	0.980879	0.7492208	0.47761384	0.4082388	0.20328154	0.17071359	0.13395262	0.11604545	0.09210846	0.10022157	0.10487061	0.09037534	0.094086595	0.076723695	0.063151136
SPAC110.01	1	1.0508813	0.832005	0.84207547	0.651066	0.5632943	0.5921563	0.5213543	0.49272022	0.5586007	0.47899187	0.47524622	0.48798135	0.37449953	0.36486027	0.29843095
SPBC3B9.15c	0.99999994	0.76077193	0.61039823	0.44964665	0.35616058	0.24994698	0.27055633	0.22165906	0.20996366	0.21784931	0.26353863	0.21008684	0.17671794	0.14576767	0.12091926	0.06370727
SPAC637.03	1	6.151144	13.16099	16.869057	6.02392	2.2816944	2.028763	1.8683761	1.4491655	1.3756675	1.352927	1.2313745	1.1123357	1.1449995	0.9509359	0.85330576
SPAC110.02	1	1.1695254	0.8632202	0.50747937	0.48095205	0.28990832	0.25646833	0.1769393	0.1979003	0.2090185	0.2150151	0.22116241	0.20425203	0.18970148	0.1718288	0.13258381
SPAC1002.07c	1	0.43462372	0.4934581	0.43070498	0.34267566	0.19775496	0.16158342	0.12906475	0.11506475	0.1324139	0.13785627	0.13235778	0.12035807	0.11522345	0.119479105	0.10589003
SPAC3F10.18c	1	0.22133918	0.12246386	0.09027056	0.0748473	0.04733221	0.07471619	0.063796595	0.051229212	0.054317825	NA	0.07038096	0.07963259	0.07196708	0.0634113	0.068294495
SPAC24B11.06c	1	1.0381905	0.8390724	0.4262379	0.31886142	0.21626659	0.17021778	NA	0.13379781	0.122735575	0.14289138	0.12245945	0.091520704	0.09615943	0.071977995	0.09323256
SPBC12C2.01c	1	0.6509624	0.49287304	0.31181788	0.21015176	0.14369914	0.13587585	0.11313233	0.09682909	0.07783963	0.089157335	0.09848279	0.10757838	0.09781156	0.06637752	0.06557222
SPAC1002.06c	NA	NA	NA	NA	NA	NA	NA	NA	NA	NA	NA	NA	NA	NA	NA	NA
SPBC365.14c	1	0.8907687	0.6682954	0.4509293	0.39067495	0.26882067	0.19477352	0.14815618	0.13054417	0.12305642	0.1110601	0.10390796	0.071981	0.06488948	0.05916481	0.06853713
SPBC32F12.01c	0.99999994	1.3028576	1.1526207	0.8615486	0.6731294	0.46545485	0.42454052	0.3867698	0.35274017	0.42033404	0.4554358	0.4164798	0.3726362	0.30345416	0.28537998	0.37196875
SPCC777.03c	1	2.1870794	1.3479851	1.3911731	0.84183687	0.4393216	0.5044395	0.36008823	0.34191105	0.29785985	NA	0.24520531	0.18873765	NA	0.18976495	0.17625861
SPBPB21E7.04c	1	12.81231	15.935943	12.66435	5.6130395	2.1229947	2.0467472	1.3099208	0.91711986	1.1387757	NA	1.5503123	1.6036758	1.8530184	2.1639373	3.0826747
SPAC3F10.16c	1	0.21283123	0.16637424	0.14926587	0.1484304	0.1120614	0.13943453	0.12182717	0.11224125	0.11335213	0.10593576	0.1303089	0.11167544	0.10063798	0.08751503	0.061983258
SPAC27E2.03c	1	0.46608666	0.24061291	0.13770755	0.13910247	0.08225389	0.08712579	0.08126173	0.05834848	0.05308004	NA	0.06436819	0.059681527	0.062806204	0.053566992	0.050417136
SPBC409.14c	0.99999994	0.5594978	0.54225886	0.37581372	0.29496774	0.16413103	0.14662948	0.11377079	0.09466654	0.09395331	0.096020274	0.09803134	0.076322936	0.075112954	0.05748551	0.054551393
SPBC365.13c	1	0.79704064	0.71136296	0.41284734	0.33054334	0.20869756	0.121123135	0.11637386	0.12361728	0.11190708	0.11167696	0.107295156	0.075885035	0.069884	0.062575266	0.0686999
SPCC777.06c	0.99999994	0.83787686	0.5614304	0.4567412	0.35556188	0.21492398	0.18756217	0.14018808	0.12581167	0.12052278	0.13217641	0.13070428	0.11327689	0.10058778	0.08537484	0.082985
SPBC1539.03c	0.99999994	1.2747034	1.0020341	0.5994885	0.52087617	0.3045406	0.31259733	0.2929744	0.2023201	0.17526345	0.21078606	0.18075126	0.1974918	0.18456662	0.17931442	0.16377649
SPBC12C2.03c	1	0.69992083	0.5523912	0.45310026	0.34364018	0.18553068	0.18213491	0.17121604	0.15070081	0.14160137	0.17939356	0.17750108	0.14905466	0.15501449	0.122517355	0.108610325
SPAC24B11.08c	1	0.9091358	0.70220125	0.3706969	0.25487652	0.17082399	0.12605229	0.090604335	0.08662833	0.06127995	0.08332918	0.07385255	0.06840554	0.053012606	0.043587293	0.050532207
SPAC1002.05c	1	1.1785716	1.0920743	1.0354577	0.65071553	0.45711336	0.4475439	0.32348308	0.32776627	0.28924888	0.3758646	0.3252927	0.34325695	0.3190847	0.3427153	0.2938817
SPBC3B9.11c	1	0.6360131	0.5874227	0.40198657	0.3486615	0.21632513	0.17798114	NA	0.117293835	0.12498945	0.12008981	0.10476447	0.11060423	0.090429015	0.09655966	0.06964208
SPAC27E2.04c	1	0.58933836	0.47918373	0.4656451	0.3643006	0.24620126	0.16340952	NA	0.14094768	NA	0.17309599	0.17947881	0.21790726	NA	NA	NA
SPCC576.19c	1	0.9337684	0.6591841	0.3520637	0.25388733	0.14784083	0.08242787	0.06046516	0.07352072	NA	0.07549373	0.07527272	0.06354397	NA	NA	NA
SPBC32F12.03c	1	2.3761804	4.753797	3.8727536	1.2546086	0.59895754	0.4333626	0.40782434	0.27125767	0.26778638	0.24349777	0.2772374	0.24611947	0.21321672	0.1742188	0.15374719
SPCC162.09c	1	1.1905887	0.68801945	0.4346959	0.28287518	0.19307658	0.15852152	0.1252574	0.108311415	0.100564085	0.105298154	0.10595031	0.090633914	0.07989647	0.0705489	0.06090882
SPBC365.12c	1	4.1369834	7.7792506	5.7264132	1.8167566	0.77920836	0.64918303	0.8035479	0.59683573	0.77603596	0.6988451	0.6973784	0.827772	0.9722319	0.79605556	0.59194267
SPBC9B6.09c	1	0.67714137	0.48675805	0.41424993	0.39384097	0.23362829	0.25094977	NA	0.17048746	0.16294473	0.15569289	0.16300705	0.14862928	0.14940755	0.14801496	0.10732399
SPBC12C2.02c	0.99999994	0.8668177	0.7776545	0.46929917	0.4633874	0.24713215	0.21894549	0.21205892	0.16557306	0.15986864	NA	0.14794526	0.12218449	0.13254431	0.10281622	0.109484665
SPAC24B11.07c	1	0.6685024	0.54570425	0.22398	0.16605775	0.11497787	0.11398936	0.07602208	0.08015036	0.07430589	0.081429765	0.068773136	0.053831875	0.06439774	0.0579243	0.04299758
SPAC1002.04c	1	0.8316493	0.77151394	0.6011068	0.4792301	0.25768986	0.24600637	0.21933734	0.17050913	0.15804046	0.1869754	0.17007916	0.15565597	0.16344456	0.13987024	0.1488979
SPBC409.12c	1	1.3208363	1.6940291	1.1933959	0.9501109	0.4893303	0.45117092	0.40121335	0.33396405	0.33469546	0.37799758	0.36531517	0.4286829	0.35533315	0.35257992	0.32662335
SPCC162.08c	1	0.87269026	0.806863	0.55719966	0.42873043	0.28393716	0.25782517	0.2372558	0.20401992	0.19326456	0.22422631	0.20762363	0.20733924	0.19267681	0.17316839	0.16578771
SPBC409.19c	1	0.7336674	0.6269477	0.47889405	NA	0.29112768	0.24459352	0.20173828	0.17306219	0.163166	0.17637736	0.16536103	0.14622147	0.11772315	0.106048495	0.069899105
SPBC1539.01c	1	1.0486721	0.8612601	0.5625874	0.4929101	0.2772099	0.2639854	0.23869073	0.18059695	0.20681486	0.21165527	0.20695096	0.22583084	0.216218	0.18864794	0.14312096
SPAC328.01c	1	1.0332577	0.89928293	0.4822045	0.37982318	0.23572145	0.17000416	0.14695081	0.12764274	0.12546207	0.14215139	0.1259036	0.09985436	0.10154518	0.08224556	0.07748394
SPBC12C2.05c	1	0.848299	0.6295401	0.45074645	0.43434796	0.21821722	0.19326979	0.18522486	0.13976005	0.11538471	0.14742479	0.11951236	0.12458596	0.11852699	0.11430317	0.10596077
SPAC13F5.05	1	0.70750916	0.5195438	0.22929388	0.19636413	0.10583821	0.090161785	0.0634994	0.05863179	0.038615897	0.045505103	0.04263882	0.043088935	0.045498725	0.037573826	0.0343445
SPBC32F12.05c	0.99999994	0.53742975	0.55921894	0.4286113	0.4159807	0.22861338	0.26398438	0.30446953	0.17145972	0.1557083	0.20610574	0.1672708	0.17150676	0.17595758	0.19696729	0.13569155
SPBC1718.03	1	0.21834713	0.22049111	0.15282802	0.11908	0.077673815	0.07954824	0.084410876	0.0629081	0.06729531	0.0731901	0.07706531	0.09257069	0.09667725	0.07896742	0.06803148
SPBC32F12.08c	1	1.2479908	0.7075657	0.64607155	0.4263561	0.32317415	0.14375009	NA	0.12230714	NA	NA	0.12699014	0.09651857	NA	NA	NA
SPBC1718.04	0.99999994	0.90027976	0.8027724	0.42327878	0.3227344	0.20060828	0.17735317	0.21978198	0.13152473	0.12360617	0.13683732	0.13081302	0.12974979	0.14303033	0.12142995	0.11466521
SPCC162.06c	1	1.5724807	1.1801357	1.2138994	0.9513865	0.5370642	0.46547407	NA	0.3216694	0.29262176	0.32441035	0.29691607	0.3715148	0.3937813	0.34989205	0.29978165
SPBC1718.01	1	1.1527605	0.9350846	0.48545578	0.34824237	0.20909329	0.18425621	0.18610127	0.1328773	NA	0.10325653	0.16482832	0.1929395	0.14939703	NA	NA
SPBC1718.02	1	1.390339	2.2481613	0.98310333	1.0688146	0.52001864	0.20557939	0.29165727	0.16546158	NA	NA	0.19812046	0.2709625	0.30663833	0.22167167	NA
SPBC336.16	NA	NA	NA	NA	NA	NA	NA	NA	NA	NA	NA	NA	NA	NA	NA	NA
SPBC336.15	1	0.6719095	0.6510247	0.37224478	0.43759543	0.23894083	0.27702144	0.2708233	0.202674	0.18957803	0.2451112	0.23828487	0.25461155	0.2332129	0.22841357	0.1828168
SPCPB1C11.02	1	0.5183978	0.5817994	0.27791727	0.23712881	0.13584594	0.09554624	0.067392774	0.077879615	0.0825844	0.10704743	0.06490896	0.04003342	0.037058525	0.027719023	0.020987092
SPAC823.09c	NA	NA	NA	NA	NA	NA	NA	NA	NA	NA	NA	NA	NA	NA	NA	NA
SPBC336.11	1	0.61402583	0.63643026	0.3100068	0.2695974	0.17232913	0.14470252	0.11346512	0.09003277	0.09480816	0.08402021	0.090194955	0.08049526	0.072511055	0.062108275	0.06345445
SPCPB1C11.03	1	2.019248	2.9421792	2.0267158	1.1195964	0.7190109	0.70412576	NA	0.64178634	0.5778144	0.70545226	0.5624186	0.5246053	0.5457022	0.5619339	0.56101847
SPCPB1C11.01	1	4.2158976	3.8717778	2.951192	1.9182771	1.5026044	1.4637381	1.0146674	1.0861857	0.85300475	0.8750838	0.74859226	0.45322412	0.44680843	0.43221048	0.4502648
SPAC1002.09c	1	1.4668773	1.6551183	1.1935059	0.6950342	0.3942123	0.35494652	0.3154789	0.23806834	0.18816242	0.22610933	0.1998342	0.20051153	0.22154072	0.19299209	0.16113959
SPBC409.17c	1	0.971011	0.9939493	0.5263376	0.36050442	0.17525065	NA	NA	0.09658667	NA	NA	NA	NA	NA	NA	NA
SPBC1718.05	NA	NA	NA	NA	NA	NA	NA	NA	NA	NA	NA	NA	NA	NA	NA	NA
SPBC1718.06	1	0.9439579	0.88990253	0.70700717	0.5904771	0.35233006	0.39608002	0.32071006	0.2926327	0.24537148	0.28649876	0.28463086	0.35771754	0.30454895	0.2914131	0.27241635
SPBPB21E7.01c	1	1.641107	6.8406715	13.918103	8.257401	2.5870306	2.5908463	NA	1.2084472	1.6588601	NA	2.130732	3.5469172	4.078884	4.0663996	7.28702
SPAC227.17c	0.99999994	0.49562007	0.56247234	0.25980422	0.22155221	0.16248138	0.16298476	NA	0.12043075	0.098453045	0.12245927	0.11381239	0.0737945	0.07131939	0.060062315	0.050816756
SPBC12C2.07c	1	0.51689917	0.19070724	0.12188984	0.094458535	0.06186621	0.06498392	0.05209067	0.045085438	0.040331565	0.04661829	0.047429662	0.037083335	0.03565854	0.033097785	0.03061597
SPAC823.08c	1	0.25929382	0.20836651	0.16000213	0.177707	0.12722124	0.11841965	0.098687775	0.0912783	0.09348065	0.09659307	0.10304835	0.090335876	0.07470363	0.06080115	0.028652713
SPBC32F12.07c	NA	NA	NA	NA	NA	NA	NA	NA	NA	NA	NA	NA	NA	NA	NA	NA
SPAC1002.08c	1	0.8410369	0.676968	0.37037367	0.23967423	0.14926739	0.093993776	0.060296573	0.063610666	0.06748499	0.06731173	0.059353027	0.04523938	0.054155115	0.040222757	0.032501854
SPBC409.16c	1	0.73581475	0.5976908	0.45706257	0.4699019	0.25293493	0.24343804	0.17956333	0.1516437	0.13331798	0.14041421	0.13554943	0.11978138	0.13417527	0.11542962	0.08151686
SPAC227.16c	0.99999994	0.8047748	0.6708547	0.508172	0.3692748	0.23160467	0.20564058	0.18196057	0.15538579	0.1370521	0.15457751	0.17243463	0.15913546	0.16032255	0.14913847	0.10739948
SPAC22E12.09c	0.99999994	0.8691591	0.81635064	0.44288135	0.4187004	0.2678466	0.17816168	0.15808079	0.12291292	0.11885944	0.13341896	0.12187682	0.106620535	0.09261319	0.089854054	0.06950651
SPBPB21E7.02c	1	0.372694	NA	2.091068	0.8007908	0.272021	NA	NA	0.22411516	NA	NA	NA	0.59448993	NA	NA	1.8285129
SPCC162.04c	1	1.2845638	1.5308185	1.359342	1.0803596	0.74632794	0.66535807	0.5302279	0.5163699	0.5758286	0.5452727	0.45848006	0.34736195	0.36352855	0.29251906	0.27233255
SPCC777.02	1	0.8294345	0.7547827	0.43647054	0.4470725	0.20291944	0.17304882	0.20721857	0.16795525	NA	NA	0.12323716	0.0949939	0.13038376	NA	NA
SPAC22E12.05c	1	0.98023784	0.7749959	0.37807	0.2594316	0.17148735	0.107622914	0.08253483	0.07871017	0.0625615	0.093034804	0.06718715	0.06595248	0.047947485	0.032967813	0.059588257
SPCC777.05	1	1.7255589	1.7543014	1.3420149	0.7014641	0.43264267	0.36325026	0.28898257	0.24632414	0.22054166	0.2613284	0.21376127	0.1968334	0.19264495	0.1824273	0.15610571
SPCC777.04	1	3.1003213	1.5124897	2.025331	1.0274636	0.75445694	0.6439483	0.5481266	0.49510524	NA	0.5491634	0.26390716	NA	NA	NA	NA
SPCC777.07	0.99999994	0.6794134	0.6803746	0.460504	0.48270294	0.28424132	0.26069874	0.26891676	0.19176537	NA	0.19027583	0.26363876	0.25412524	NA	NA	NA
SPAC323.06c	1	0.8353373	0.83560574	0.79667497	0.54554147	0.38316602	0.34158808	0.24684182	0.23528022	0.28235272	0.23734462	0.29238072	0.24449238	0.28920087	0.2821656	0.14882518
SPBC1706.02c	1	0.90967065	1.4707668	1.1607714	0.7918947	0.57556075	0.4721054	0.36735037	0.34958798	0.3432432	0.36502218	0.33246258	0.20513433	0.16441798	0.15948538	0.13861586
SPBC713.03	1	0.46669555	0.28968975	0.21755801	0.17959122	0.1175829	0.11587393	0.11064436	0.0875184	0.07144715	0.08458292	0.084248744	0.06271161	0.06291426	0.048966393	0.049154054
SPBC713.08	1	1.029219	0.8145653	0.54946333	0.29981744	0.21465454	0.16352075	0.13820133	0.11459069	NA	0.14791751	0.11686193	0.067696184	0.08656563	NA	NA
SPBC29A10.10c	1	0.4923425	0.42613924	0.27958438	0.21310769	0.1847079	0.2121989	0.20000523	0.16080317	0.14989597	0.13709174	0.17013687	0.18054427	0.16174345	0.14421931	0.11806216
SPBC713.06	1	0.70967484	1.0215456	0.9776021	0.71982354	0.49014005	0.37630388	0.28738478	0.27337006	0.2917267	0.33362818	0.29655838	0.20155944	0.21207213	0.14794363	0.1364926
SPBC713.05	1	0.49575573	NA	NA	NA	0.18938771	NA	NA	0.096962124	NA	NA	NA	NA	NA	NA	NA
SPBC713.09	1	1.1290878	0.7409768	0.51371086	0.37336972	0.22102445	0.17659028	0.17595522	0.13759552	0.12712267	0.1463338	0.13828501	0.14802726	0.16199274	0.1243522	0.12424234
SPAC323.07c	1	2.416307	3.197989	1.1977153	0.95112514	0.69037175	0.52831745	0.4259903	0.41988444	0.31660673	0.47512355	0.33496115	0.23010999	0.21813928	0.21198036	0.19074434
SPAC22E12.06c	1	1.3821802	1.189453	0.90024906	0.6281687	0.38483098	0.28004226	0.19482401	0.2034579	0.16645472	0.19381757	0.15863891	0.09099706	0.0840678	0.075076446	0.06130992
SPAPB15E9.03c	NA	NA	NA	NA	NA	NA	NA	NA	NA	NA	NA	NA	NA	NA	NA	NA
SPAC823.05c	1	0.9364972	0.9548451	0.6752539	0.4652421	0.25981268	0.24849169	0.2270679	0.17982338	0.13461864	0.16763988	0.18199845	0.12454747	0.1168331	0.0976408	0.11069616
SPBC713.10	1	0.53828734	0.38182116	0.31100738	0.24028684	0.19819945	0.17460951	0.13582392	0.13174127	0.15596764	0.14653255	0.16411968	0.15209095	0.105472855	0.0938222	0.03897261
SPBC713.13	NA	NA	NA	NA	NA	NA	NA	NA	NA	NA	NA	NA	NA	NA	NA	NA
SPBC713.12	1	0.870801	0.67844534	0.517409	0.33623555	0.16780014	0.09145573	NA	0.06808427	0.04675041	NA	0.050496366	0.032179754	0.031409632	0.031372152	0.01388287
SPBC29A10.11c	1	1.0280408	0.8042557	0.55273706	0.44904542	0.29884362	0.28253272	0.24668442	0.20543374	0.19369857	0.2371001	0.18777482	0.16145831	0.15711719	0.14523432	0.14474168
SPAC57A10.14	1	0.6048371	0.6534394	0.65960413	0.64729506	0.36889058	0.3713382	0.34446278	0.28129265	0.23683225	0.35491025	0.24327692	0.2621578	0.27023646	0.255964	0.23299156
SPBC409.09c	1	1.8066726	0.97123647	0.6728948	0.45012885	0.3290697	0.16883826	0.17033918	0.18104649	NA	0.18841143	0.14540152	0.14125782	0.12891495	0.10241303	NA
SPAC139.01c	1	0.5951203	0.37080562	0.2361207	0.2532888	0.14159508	0.124304034	0.1419942	0.09011644	0.078883156	0.09415355	0.083557464	0.0703583	0.06759598	0.06601054	0.05084108
SPAC1F12.10c	0.99999994	0.9437312	0.842805	0.7574267	0.5516633	0.33541554	0.3750571	0.3545394	0.26695624	0.22487153	0.29155925	0.2560589	0.23437984	0.25221032	0.25020155	0.19256343
SPCC777.14	1	0.5007701	0.44980544	0.53652096	0.488415	0.3208248	0.34855893	0.28156066	0.2540267	0.26759997	0.21947634	0.24159306	0.25992054	0.22017814	0.22303097	0.16773298
SPCC777.13	1	1.1116859	1.1597396	0.7117352	0.49296033	0.30042022	0.23645851	0.21771803	0.16348009	0.15334344	NA	0.14652354	0.1737341	0.15689798	0.14490037	0.10555982
SPCC777.11	1	0.6170819	0.5637537	0.504195	0.47510624	0.33015484	0.3010714	0.25367346	0.22626661	0.20540027	0.23804009	0.26125735	0.28683722	0.25817865	0.19028927	0.17213406
SPAC323.05c	1	0.57822984	0.50898486	0.38787568	0.27295244	0.15463758	0.12995827	NA	0.08851574	NA	NA	NA	NA	NA	NA	NA
SPCC576.01c	0.99999994	7.6018314	40.303837	8.774562	9.972249	5.501249	3.124452	3.5502925	2.522101	2.23595	2.8289866	2.5897632	3.262254	2.5440443	2.9207664	2.3485398
SPCC777.15	0.99999994	1.011103	1.1955736	0.7600449	0.50929487	0.33966285	0.29313296	0.21483839	0.23665918	0.22846372	0.26665986	0.24453783	0.23052034	0.2386534	0.2213192	0.20524766
SPAC139.02c	1	0.6569917	1.0666736	0.41765454	0.20390037	0.13349666	0.13969584	0.11691025	0.10626053	0.1044007	0.1299523	0.11049526	0.11330131	0.097013116	0.08947955	0.08737922
SPBC215.10	1	0.55968773	0.5759064	0.42311957	0.42182478	0.2423517	0.24129649	0.24730691	0.1817389	0.15837921	NA	0.1613653	0.15704322	0.1363463	0.09883308	0.08047373
SPBC215.12	1	0.5880339	0.53492785	0.31407344	0.31561238	0.14613569	0.17327014	NA	0.1315899	0.10245975	0.119506486	0.13298173	0.16225123	0.13239098	0.12758003	0.11575777
SPBC215.13	1	0.79822624	0.9201974	0.5748499	0.36282504	0.21255927	0.23219812	0.26003838	0.1918689	0.19198081	0.22090945	0.16680156	0.1461126	0.19824131	0.20318568	0.07418168
SPBC215.15	1	0.8809174	0.4842286	0.42777166	0.37223625	0.21024823	0.16105601	NA	0.096553735	0.08591183	0.10110449	0.09837512	0.1108933	0.09898173	0.08923489	0.0782191
SPAC1B3.03c	1	0.090523474	0.04330768	0.043119147	0.053174745	0.03869284	0.04189459	0.05433171	0.042248476	0.053246792	0.06135028	0.061396092	0.08645264	0.07227813	0.068544775	0.03242983
SPAPJ695.01c	NA	NA	NA	NA	NA	NA	NA	NA	NA	NA	NA	NA	NA	NA	NA	NA
SPBC354.04	NA	NA	NA	NA	NA	NA	NA	NA	NA	NA	NA	NA	NA	NA	NA	NA
SPAC323.02c	1	1.1251376	0.7036582	0.56667113	NA	0.29684424	0.22125816	0.2049474	0.14535454	0.13093711	NA	0.13793322	0.13272455	0.13532212	0.12961644	0.10163545
SPBC354.03	1	0.73533976	0.56103235	0.47759646	0.31110424	0.211441	0.16494626	0.1313354	0.11865301	0.13605194	0.1055264	0.09153118	0.053012464	NA	0.039551094	0.033628233
SPBC354.01	0.99999994	0.3593164	0.25369564	0.18917431	NA	0.12389256	0.12993738	0.10253057	0.09675934	0.06548854	0.11074888	0.08768428	0.09998491	0.074025236	0.048390538	0.035253163
SPCC970.04c	1	1.0128443	0.80253446	0.4568626	0.31207055	0.2871559	0.18015176	0.12248958	0.11811969	0.1136103	0.09779356	0.090496905	0.06286851	0.04632522	0.048749704	0.034238152
SPBC359.03c	1	1.6197923	1.1944984	0.4544114	0.2275957	0.1342676	0.10460311	0.05700978	0.06140653	0.048108347	0.07844239	0.05711632	0.046857245	0.025663735	0.024601117	0.022666955
SPCC576.03c	1	0.6965732	0.8093306	1.0903944	0.5725515	0.41780573	0.27937302	0.19389011	0.13599475	0.17721795	0.18748054	0.16639176	0.12964755	0.099653244	0.09767167	0.065963805
SPAC1B3.04c	1	0.91023916	0.6225951	0.5497684	0.49166685	0.29823306	0.34483725	0.3446913	0.2644834	0.23541765	0.22299272	0.25900447	0.3396048	0.32269615	0.32572404	0.26939788
SPAC323.03c	1	0.6680494	0.72339296	NA	NA	0.23722073	0.23806404	NA	0.16697226	NA	0.16934556	0.1861908	NA	NA	NA	NA
SPBC1539.07c	1	1.185819	1.114049	0.7953729	0.56963104	0.30129415	0.29785892	0.25416586	0.20061278	0.16025645	0.19668575	0.18658844	0.15063255	0.13335857	0.12565863	0.12539569
SPAC139.04c	1	1.257325	1.3353943	0.65155035	0.44388086	0.27569973	0.28857052	0.24167386	0.20169024	0.1760051	0.21798518	0.18818605	0.1459113	0.18115988	0.16644113	0.14777721
SPBC359.04c	NA	NA	NA	NA	NA	NA	NA	NA	NA	NA	NA	NA	NA	NA	NA	NA
SPAC1B3.01c	0.99999994	1.0780498	0.86678565	0.7082322	0.5604778	0.33086848	0.29995942	0.25593278	0.20713754	0.17749828	0.2318856	0.20126554	0.1852197	0.18000646	0.15402472	0.1442462
SPBC21C3.08c	1	0.3832614	0.26036388	0.1597899	0.13375469	0.076631464	0.07291326	0.055353556	0.051562455	0.04181313	0.04667439	0.045769975	0.0432253	0.03805844	0.030130608	0.02786873
SPBC1A4.05	1	0.8142218	0.64957047	0.39383572	0.3510603	0.20966025	0.18667822	0.1457087	0.114479735	0.09291185	0.10615567	0.09865488	0.085689574	0.09649427	0.09701677	0.06686222
SPAC22E12.03c	0.99999994	1.8481348	1.8347425	1.7431976	0.99535745	0.48287383	0.45507437	0.2943097	0.27194378	0.24961299	0.26724234	0.24507886	0.25701877	0.21609974	0.19149998	0.1447462
SPAC3G9.11c	0.99999994	0.651472	1.3849587	5.100761	2.2313375	0.8384555	1.4512873	1.6448696	2.4365149	3.8185785	5.2710805	4.804787	5.433515	6.916536	6.522378	8.207123
SPBC1A4.04	1	0.696315	0.76681006	0.37005857	0.19053629	0.14844824	0.11705788	0.1002489	0.09612715	0.09176203	0.1236008	0.112166345	0.08991043	0.083576135	0.061337497	0.06594259
SPCC576.06c	1	0.8811378	1.3496115	0.4745945	0.45634553	0.23844235	0.20379105	0.15640564	0.1440432	0.10436509	0.12603672	0.13698792	0.115175575	NA	NA	0.089003034
SPBC1A4.01	NA	NA	NA	NA	NA	NA	NA	NA	NA	NA	NA	NA	NA	NA	NA	NA
SPBC1A4.09	0.99999994	0.4694637	0.42017528	0.2678143	0.23219076	0.1699743	0.19053175	0.16509238	0.1335513	0.11936223	NA	0.12964304	0.12750605	0.121810615	0.13258098	0.10800481
SPCC1672.14	NA	NA	NA	NA	NA	NA	NA	NA	NA	NA	NA	NA	NA	NA	NA	NA
SPCC1672.10	1	0.6220412	0.5493503	0.34148204	0.29231423	0.17660125	0.16332634	0.13229528	0.10872704	0.09822747	0.11410642	0.10774587	0.10151039	0.09662038	0.080493666	0.07119411
SPAC1250.04c	1	0.5722102	0.575768	0.26652437	0.29577485	NA	0.19301264	NA	0.12453589	NA	NA	NA	NA	NA	NA	NA
SPAC1B3.02c	NA	NA	NA	NA	NA	NA	NA	NA	NA	NA	NA	NA	NA	NA	NA	NA
SPBC21C3.09c	1	0.5743937	0.3951641	0.3588356	0.2906907	0.17145774	0.16159685	0.12899996	0.0953858	0.08848663	0.10248572	0.09418063	0.07470147	0.077137575	0.052825812	0.046311032
SPAC1002.03c	1	0.7936971	0.61997664	0.4967038	0.41112295	0.23880611	0.26126605	0.22779301	0.19056214	0.17136872	0.17479274	0.17647931	0.17884348	0.17103511	0.1565165	0.14708495
SPBC354.10	1	0.45305768	0.29259753	0.23273784	0.20528115	0.13710384	0.12784487	0.10570325	0.0796954	0.07475573	0.08551624	0.08023085	0.09676174	0.08496152	0.080168225	0.066377774
SPAC17A5.15c	1	0.5933547	0.38528988	0.2525425	0.23837328	0.15174717	0.15288582	0.13728647	0.109959334	0.09251666	0.11345125	0.10775694	0.09744201	0.09614372	0.088926956	0.071585774
SPBC354.13	1	1.3601452	0.95420635	0.571327	0.46584886	0.28847665	0.29335606	0.2531007	0.20898555	0.17348568	0.21732065	0.21370259	0.22498134	0.21908051	0.1911607	0.17939919
SPBC1539.09c	1	0.46108937	0.6207391	0.32065335	0.19195019	0.12074977	0.12064071	0.09327879	0.08635298	0.08215372	0.08874053	0.09795247	0.0860379	0.084418625	0.07041739	0.07052058
SPAC323.01c	1	0.6511982	0.5345231	0.36212805	0.39095405	0.22583757	0.19098327	NA	0.12881348	NA	0.12782618	0.12228037	0.15373912	NA	NA	NA
SPAC3G9.10c	1	0.32448238	0.31042585	0.31265107	0.2898052	0.19339466	0.19575243	NA	0.15514079	0.13634673	0.16140096	0.16086149	0.21847825	0.17170733	0.1622924	0.10449798
SPBC354.15	1	2.1141288	1.4925759	1.1784053	0.8380991	0.6280418	0.52906626	NA	0.38356635	0.45864794	0.44460407	0.415474	0.32326007	0.27100605	0.23547888	0.19779874
SPBC354.06	1	1.0644287	0.7755722	0.5270653	NA	0.27309653	0.21442136	0.15766755	0.16136055	0.18574129	0.18713808	0.15108278	0.13252787	0.112427846	0.11097124	0.06492295
SPCC1672.09	1	0.86395365	0.75791526	0.4902782	0.33561757	0.21100615	0.17446999	0.15881117	0.13299745	0.13495813	0.13071229	0.123463996	0.12878464	0.123989366	0.12190553	0.09005655
SPCC1672.07	1	0.26967096	0.21386269	0.18024912	0.15045059	0.12710397	0.1358173	0.11875149	0.10618648	0.10979427	0.12984915	0.13229427	0.11063424	0.10174865	0.09133309	0.08087854
SPCC1672.01	1	0.5448157	0.4887544	0.45636722	0.39256147	0.29505852	0.32862192	0.2550089	0.27532998	0.29753736	0.28830513	0.3159757	0.36369908	0.31166345	0.28860626	0.16551745
SPAC11D3.05	1	0.4851446	0.43056518	0.22416556	0.239342	0.12968259	0.15893081	0.18286167	0.17603107	0.15648496	0.17323084	0.1962611	0.28542086	0.2218384	0.2831087	0.28373903
SPAC11D3.06	1	NA	NA	NA	0.45034182	NA	NA	NA	NA	NA	NA	NA	NA	NA	NA	NA
SPAC11D3.09	1	1.2481183	2.258151	0.8837755	0.41779223	0.23614597	0.15922266	NA	0.15240999	0.20640504	NA	NA	0.10693953	NA	NA	NA
SPAC27D7.12c	1	0.61503583	0.28566444	0.11269697	0.1292877	0.07564181	0.04424347	NA	NA	NA	NA	NA	NA	NA	NA	NA
SPAC22H10.06c	NA	NA	NA	NA	NA	NA	NA	NA	NA	NA	NA	NA	NA	NA	NA	NA
SPBP8B7.11	1	0.5523246	0.32936987	0.19867285	0.15609771	0.09883213	0.075078525	0.051591534	0.05370875	0.043019913	0.050927807	0.049404547	0.03283949	0.030509215	0.024026277	0.024251752
SPBP8B7.13	1	1.4536391	1.6582397	1.0869782	0.52315557	0.31759483	0.22295895	0.23583916	0.17956258	0.1680341	0.18851978	0.14459151	0.13600297	0.150896	0.14361113	0.1131827
SPAC15A10.02	1	0.7229528	0.4656106	0.40953013	0.34644428	0.22954324	0.18213207	0.13947311	0.12151057	0.12015347	NA	0.13191685	0.101784855	0.09051849	0.06891061	0.046732236
SPAC15A10.01	1	0.6490341	0.90567553	0.535956	0.3477474	0.21714546	0.2023983	0.20869899	0.14528629	0.12598176	0.14602578	0.14260618	0.124210864	0.11988341	0.11761548	0.093686275
SPBC3B9.21	1	0.88847274	0.8229031	0.578688	0.4526069	0.24811162	0.2198227	0.16400562	0.12478727	0.10579288	0.11459304	0.10754053	0.12462164	0.12182261	0.12544705	0.09907981
SPAC15A10.06	1	1.0705	0.8086364	0.8190973	0.557163	0.33893394	0.28635496	0.28164506	0.22263886	0.18184537	0.21360451	0.18792485	0.19887827	0.19608718	0.21327755	0.14424959
SPBP8B7.19	1	0.6999399	0.655042	0.38499877	0.33502102	0.17727752	0.15079275	0.14097767	0.10862651	0.09699112	0.118126586	0.11275685	0.108708404	0.11928175	0.103821926	0.08680142
SPAC3G9.13c	1	0.61915964	0.42572424	0.30822974	0.29180232	0.18110208	0.19928086	0.18461268	0.17729016	0.16607863	0.2046146	0.15345623	0.17698966	0.17215037	0.15641014	0.14409909
SPAC1B3.07c	0.99999994	0.65599126	0.95753145	1.0243602	0.7658005	0.46586397	0.455259	0.3510076	0.30932167	0.30908853	0.31521517	0.31320962	0.28242174	0.26888794	0.24868706	0.25245044
SPAC15A10.08	1	1.047062	0.53441966	0.42425415	0.3771972	0.23140657	0.21684958	0.20413475	0.18371627	0.16367857	0.2066726	0.18052252	0.21168695	0.19763055	0.19784646	0.16862819
SPAC15A10.07	0.99999994	1.060386	0.9093107	0.43667004	NA	0.16092977	NA	NA	0.08023892	NA	NA	0.068374455	NA	NA	NA	NA
SPAC11D3.10	1	1.0789874	1.0467248	0.6452667	NA	0.32505822	0.34742966	NA	0.24876332	NA	0.3102145	0.22080596	0.17404035	NA	NA	NA
SPAC22H10.05c	1	0.802033	0.88263345	0.45528096	0.3432115	0.17506336	0.16420478	0.14162812	0.101647176	0.10185719	0.11951178	0.1070456	0.09407565	0.099075794	0.080092765	0.077734396
SPAC521.02	1	0.8012812	0.9938085	0.7866314	0.6181043	0.34548938	0.29550815	0.27113605	0.20597087	0.19301371	0.21416241	0.21326792	0.23724602	0.24583061	0.23090415	0.21472655
SPAC22H10.04	1	0.8496632	0.81203127	0.49530697	0.40807313	0.25683245	0.21839498	0.19280925	0.14478818	0.13520531	0.16503984	0.12804087	0.12611307	0.1450238	0.12776946	0.093699455
SPBC4F6.11c	1	0.41036654	0.29275098	0.24120593	0.22275232	0.1315878	0.15060762	0.13644357	0.1082483	0.08744257	NA	0.10641011	0.10606619	0.107391566	0.092875235	0.07229465
SPAC22H10.02	1	1.6794124	1.4363393	0.93310505	0.667278	0.40142962	0.33685392	0.28973898	0.26173428	0.22517602	0.33887604	0.2764914	0.20450886	NA	NA	NA
SPAC22H10.09	1	0.78696585	0.9008322	0.38427362	0.24702023	0.16992064	0.14280382	0.13021973	0.09644999	0.09831458	0.10356765	0.10102163	0.11549045	0.095762186	0.08253406	0.08327174
SPAC521.05	1	0.25860605	0.08827199	0.080962755	0.081920125	0.054595385	0.09446446	0.080615714	0.07735342	0.08796083	0.09867114	0.09844974	0.07895323	0.077127516	0.06624375	0.056789428
SPAC22H10.08	1	0.47509113	0.371127	0.34784395	0.33349437	0.1834825	0.1724314	NA	0.10856833	0.094111994	0.098247305	0.09963807	0.101763666	0.102823935	0.08449158	0.070056096
SPAC22H10.07	1	0.62217045	0.6653875	0.32697943	0.36299014	0.23622935	0.29611295	0.23583561	0.21142007	0.16269346	NA	0.16482098	0.17592971	0.14880529	0.1602045	0.13431028
SPAC521.03	1	3.3944256	19.572054	2.4824255	1.956388	1.0557956	0.6845531	NA	0.40310645	0.28634363	NA	0.31054515	0.24056573	0.24711062	0.23545049	0.22851314
SPAC27D7.11c	0.99999994	0.24090159	0.2905375	0.48512837	0.1850841	0.08601064	0.068608105	0.05489945	0.044982944	0.049843628	0.06100467	0.054206684	0.053442337	0.048800636	0.043228548	0.039406125
SPBP8B7.02	0.99999994	0.99623036	0.60195637	0.49353954	0.42809692	0.23378389	0.15204635	0.17186831	0.15932457	0.15909325	0.16472057	0.14927426	0.10058247	0.094551384	NA	NA
SPBP8B7.06	1	0.35959888	0.13104211	0.09028599	NA	0.061223827	0.077065	NA	0.06305549	0.061750147	0.07384743	0.07436626	0.071986265	0.07370959	0.05827569	0.04954938
SPBC3B9.12	1	0.81804013	0.5413258	NA	0.37378964	0.20931649	NA	NA	0.1295161	NA	0.14280784	0.1297522	NA	NA	NA	NA
SPBP8B7.04	1	1.6528693	1.4265671	0.5205576	0.5032232	0.29971513	0.35177958	NA	0.3499813	0.31298435	NA	0.3340375	0.5450978	0.45959368	0.685937	0.34292147
SPBC3B9.10	1	1.1530302	0.9173428	0.8452786	0.6163041	0.40545887	0.35591778	NA	0.2445064	NA	0.29521465	0.29542977	0.31549826	0.28469053	0.26474878	0.23282321
SPBC3B9.19	1	0.33989117	0.33603597	0.13476951	0.10043194	0.07535969	0.074207224	0.051665723	0.05661274	0.054648764	0.056733765	0.058880668	0.040317528	0.039129212	0.028959367	0.028789287
SPBC21C3.07c	NA	NA	NA	NA	NA	NA	NA	NA	NA	NA	NA	NA	NA	NA	NA	NA
SPBC3B9.17	1	1.1618233	1.1269376	0.96067274	0.50201976	0.24298361	0.19858111	NA	0.1310903	0.11756577	0.153947	0.13048524	0.1777058	0.19621618	0.16596293	0.15809084
SPAC5D6.02c	NA	NA	NA	NA	NA	NA	NA	NA	NA	NA	NA	NA	NA	NA	NA	NA
SPAC27D7.14c	1	0.9583956	0.85444397	0.6094318	0.50585854	0.318921	0.2627522	0.23232515	0.19297408	0.18122707	0.1944387	0.19268481	0.15873581	0.14805162	0.12789032	0.101649724
SPBC3B9.03	1	0.61338425	0.48794192	0.42960072	0.33737755	0.22655581	0.21422088	0.17956293	0.14297959	0.13743277	0.1408504	0.15598235	0.16836469	0.13598298	0.124324724	0.12319254
SPBC3B9.04	1	0.9248883	0.58581626	0.37530944	0.28599918	0.19103968	0.18195096	0.13392583	0.10629144	0.095181815	0.076214015	0.09610928	0.13288946	0.097631834	0.10561027	0.07892457
SPBC3B9.05	1	0.5374721	0.47137344	0.3880796	0.27008694	NA	0.11936604	0.08926166	0.08672984	NA	0.07639036	0.12423251	0.1433975	NA	NA	NA
SPAP8A3.11c	NA	NA	NA	NA	NA	NA	NA	NA	NA	NA	NA	NA	NA	NA	NA	NA
SPBC3B9.01	1	0.25975662	0.17257401	0.12170309	0.1491211	0.09162692	0.101623096	0.094686516	0.07169054	0.07228731	0.07507156	0.080257535	0.080477335	0.07682237	0.06332073	0.05761903
SPBC21C3.04c	1	1.0186223	0.7451751	0.5298482	0.39242566	0.22187194	0.15943278	0.11672702	0.11130577	0.0884451	0.11097799	0.09747172	0.079048574	0.08538243	0.07127698	0.075748235
SPAC3G9.15c	1	0.8056222	0.62154174	0.43320167	0.34079865	0.24464282	0.23353158	NA	0.16752362	0.1617405	0.18008946	0.16123381	0.15088099	0.13741462	0.11939852	0.09570909
SPBC3B9.09	1	0.6276541	NA	NA	0.3549959	0.1744403	NA	NA	0.14922743	NA	NA	0.1636945	NA	NA	NA	NA
SPAC11D3.17	0.99999994	3.5924335	2.9996042	1.9485294	1.2120943	0.8741787	0.9359711	0.7682788	0.8865132	0.8489246	1.0063974	0.8780477	0.68876946	0.6670854	0.6434126	0.54092985
SPAC11D3.15	1	3.9269984	0.9531367	0.52998877	0.34657797	0.17455629	0.16077298	0.17296484	0.148221	0.17896043	0.21097054	0.18537489	0.17840204	0.16326556	0.15452269	0.12238837
SPAC11D3.13	1	0.34137604	0.31098592	0.2279416	0.1317758	0.0683278	0.07521978	NA	0.059271816	0.08206723	NA	0.09564681	0.08858231	0.085107446	0.07543249	0.07419472
SPAC22H10.03c	0.99999994	0.83025944	0.63873225	0.56553584	0.38975394	0.25322756	0.25517225	0.21584758	0.19418989	0.18587065	0.17587057	0.19210292	0.1737438	0.14732723	0.13907003	0.12988666
SPBC4F6.13c	1	0.23899491	0.21956867	0.11864986	0.12265534	0.08491917	0.09167246	0.06609109	0.07142967	0.05858772	0.071224466	0.071121715	0.044289794	0.05658818	0.04383728	0.03513608
SPAC27D7.13c	1	0.58740497	0.7392018	0.64477146	0.61822164	0.32549348	0.39274463	0.4817129	0.3425409	0.31499523	0.3657893	0.3352274	0.45771155	0.43727037	0.5594176	0.3568084
SPAC11D3.19	NA	NA	NA	NA	NA	NA	NA	NA	NA	NA	NA	NA	NA	NA	NA	NA
SPAP8A3.12c	0.99999994	1.3183135	0.93004006	0.56839895	0.48109683	0.27182022	0.21524635	0.19686916	0.16318431	0.16647069	NA	0.16212858	0.14218788	0.1814497	0.15001819	0.103777654
SPAC1B3.06c	0.99999994	1.5107416	1.8855035	0.8779539	0.62112516	0.3204028	0.29465958	0.24658574	0.22618625	0.23726533	0.24584128	0.25302863	0.21480717	0.20026323	0.17547053	0.17932355
SPBC4F6.16c	1	0.9194706	0.7616364	0.50546736	0.39626703	0.23447628	0.21772356	0.15683898	0.15713188	0.14884633	0.1564234	0.15532334	0.113104664	0.12406119	0.09820672	0.10219317
SPBC21C3.01c	1	0.7727456	0.69511795	0.54786664	0.5252512	0.34284857	0.31157786	0.31236473	0.256178	0.26122862	0.26213148	0.25770122	0.27145678	0.24418212	0.2237889	0.20749371
SPBC4F6.15c	1	0.74637485	0.6488089	0.4518347	0.3963057	0.24184762	0.23250937	0.20448416	0.16084431	0.13372369	0.1786734	0.17308107	0.1992743	0.21042411	0.16689059	0.13359547
SPBC21C3.02c	1	1.0580978	1.0338448	0.61922395	0.45460516	0.30902746	0.23353937	0.13401727	0.17136979	0.21194942	0.2116067	0.19147812	0.1067099	0.10213145	0.09913413	0.01
SPAC3G9.16c	1	0.9734996	0.62559867	0.37286818	0.37331733	0.18765129	0.14193097	0.10095554	0.107704155	0.08749397	NA	0.098480746	0.0679751	0.05801992	0.043655664	0.039527874
SPAC5D6.06c	1	1.0105144	0.6699871	0.76618457	0.8527591	0.43197444	0.5198241	0.38363793	0.36016887	0.28459755	0.33090693	0.35606694	0.34789678	0.35355863	0.37600344	0.31968886
SPAC22H10.10	1	0.90940213	0.8386202	0.46908993	0.5022048	0.3012065	0.3514885	0.27659544	0.26006746	0.2488351	0.22909456	0.2069905	0.1786569	0.18624295	0.163025	0.1549822
SPBC4F6.18c	1	0.9595612	0.83984274	0.3869528	0.4526218	0.25086513	0.17338699	NA	0.114611946	0.084140405	0.10787814	0.08518471	0.05982279	0.061935633	0.05085256	0.047672536
SPBP8B7.31	0.99999994	0.5691101	0.3199615	0.45690572	0.28281695	0.15549201	0.14593874	0.124001816	0.10215175	0.10226139	0.06915878	0.09830258	0.10112954	0.086683474	0.06496928	0.04579971
SPBP8B7.32	NA	NA	NA	NA	NA	NA	NA	NA	NA	NA	NA	NA	NA	NA	NA	NA
SPAC1B3.09c	1	0.5184877	0.45336485	0.2759191	0.23167127	0.14893906	0.15605989	0.15312015	0.115427606	0.10830581	0.12485527	0.1186903	0.13394664	0.12484075	0.11291745	0.09360036
SPAC22H10.13	1	6.016759	10.17965	33.992954	17.897583	4.5331635	8.882701	7.3190126	8.7126255	14.262161	13.489	13.553194	15.51902	18.308926	18.386362	18.791424
SPAC6B12.15	NA	NA	NA	NA	NA	NA	NA	NA	NA	NA	NA	NA	NA	NA	NA	NA
SPAC6B12.16	NA	NA	NA	NA	NA	NA	NA	NA	NA	NA	NA	NA	NA	NA	NA	NA
SPAC6B12.13	1	0.72895	1.0373595	0.76747614	0.59140086	0.32803825	0.30724356	NA	0.20998509	0.19550554	0.21912289	0.21600084	0.19448017	0.18738785	0.15197378	0.1761672
SPAC6B12.11	1	0.60494524	0.6192821	0.3677706	0.36198387	0.17061496	0.15952107	0.13322145	0.13201712	0.11113887	NA	0.12232627	0.10617003	0.09548011	0.08621872	0.06638141
SPAC6B12.12	1	0.61512274	0.56797916	0.28539875	0.24160096	0.14884882	0.12429885	0.09228327	0.09086594	0.07864407	0.104763545	0.09876816	0.075694524	0.083247945	0.06866947	0.07110915
SPBC800.13	1	1.0740032	1.2890363	0.7624361	0.40489823	0.28035656	0.25597575	NA	0.16391982	0.1420005	NA	0.13848284	0.08690479	0.09493954	0.08777755	0.06938134
SPBC800.11	1	26.686855	33.453346	29.432974	19.724798	14.711582	11.733138	9.072132	5.601837	2.239595	1.9406172	1.3485596	0.2669366	0.21015212	0.15196422	0.09873705
SPAC6B12.19	1	0.7327452	0.69244766	0.3593334	0.31880522	0.21180387	0.19416314	NA	0.15773025	NA	0.14300956	0.14064014	NA	NA	NA	NA
SPBP8B7.25	1	1.2555598	0.8011557	0.47651666	0.4049227	0.2253147	0.19894516	0.19283555	0.1326826	0.11813238	0.13335136	0.1408861	0.15268795	0.14068563	0.124999404	0.11387291
SPBP8B7.22	NA	NA	NA	NA	NA	NA	NA	NA	NA	NA	NA	NA	NA	NA	NA	NA
SPBC4F6.17c	1	0.23579685	0.23895793	0.16191669	0.15602846	0.099517986	0.09827064	0.1063604	0.09005759	0.11769778	0.10248381	0.10407107	0.110319555	0.107805304	0.07304261	0.059768103
SPBP8B7.23	1	1.2564818	1.7329464	1.0768176	0.75775826	0.383378	0.3776793	0.3725355	0.27769965	0.24227308	NA	0.26724035	0.28902525	0.30060494	0.25310293	0.18421645
SPBP8B7.21	0.99999994	0.42721865	0.35771343	0.24409062	0.20488979	0.12814607	0.12976179	0.09708535	0.09357526	0.08251092	0.0977468	0.10010796	0.08364206	0.056825455	0.041899443	0.035123803
SPCC13B11.01	1	0.76965356	0.4227109	0.32407922	0.44071198	0.37561214	0.20513266	0.12719901	0.10852027	0.10447334	0.1238002	0.10058895	0.04098978	0.038697157	0.027544614	0.013881612
SPBC800.09	0.99999994	0.7458674	0.5130847	0.32895437	0.24625832	0.16077334	0.12584503	0.082688056	0.08516922	0.07216526	0.08117579	0.06639594	0.042858038	0.039843738	0.031830512	0.036859557
SPBC800.08	1	0.3905118	0.28177035	0.24811032	0.19834617	0.1324523	0.11115072	0.108753845	0.100998364	0.104610175	0.092666045	0.11279522	0.08072157	0.0630363	0.047403064	0.04358863
SPBC800.06	1	0.24508946	0.20058432	0.1751715	0.20235845	0.1438529	0.18039374	0.15572134	0.12608255	0.10505935	NA	0.13523965	0.15032502	0.14472431	0.115518786	0.1000071
SPBC800.03	0.99999994	0.74274284	0.80344236	0.4597873	0.39662474	0.27097994	0.2381414	0.23489605	0.19646616	0.17493547	0.19962113	0.1789575	0.15826425	0.16829234	0.13517028	0.09688702
SPBC800.02	1	1.0307006	1.1962944	0.98556286	0.47617465	0.44267365	0.2077685	0.16300799	0.16851793	0.25979647	0.28097296	0.21537429	0.15652348	0.09693878	0.0677512	0.028788786
SPBP8B7.29	1	0.52987194	0.5758812	0.36504033	0.22455348	0.16345295	0.14988738	NA	0.09670325	NA	0.12746933	0.097310856	0.07864238	NA	NA	NA
SPAC6B12.08	1	1.128144	0.7819067	0.89503366	0.8480314	0.4167414	0.4479533	NA	0.34890425	0.34779504	0.40869984	0.381131	0.4122777	0.33762527	0.29052463	0.22653915
SPBP8B7.27	1	1.0414246	0.7543182	0.61005455	0.50845164	0.36523718	0.28158027	0.4274897	0.3035908	0.2565816	0.28163013	0.31507295	0.3489355	0.31228185	0.31448543	0.1855115
SPAC6B12.09	1	0.32059938	0.24403231	0.20660986	0.21498227	0.1539876	0.18745446	0.20324631	0.14889295	0.13593009	0.17330533	0.16071914	0.21037334	0.18782358	0.16952403	0.12538351
SPBP8B7.26	1	1.3418207	0.80839205	0.540074	0.41306853	0.39934677	0.28549755	0.23986888	0.09042345	0.072840184	0.19998103	0.16675144	0.14407524	0.1173826	0.10147536	0.05385892
SPAC1420.04c	1	0.7451758	0.7267473	0.43329775	0.37115288	0.2189733	0.20564973	0.19683753	0.14596385	0.13886543	0.15290242	0.14802141	0.14408983	0.13909814	0.12571454	0.11008957
SPBC2G2.17c	1	0.246947	0.17868507	0.0792305	NA	0.06529735	0.113214545	0.19026533	0.21385597	0.5114792	0.9289465	1.2175232	2.0599618	2.0604625	1.9555962	1.4814494
SPBC21C3.10c	NA	NA	NA	NA	NA	NA	NA	NA	NA	NA	NA	NA	NA	NA	NA	NA
SPBC3B9.08c	1	0.7247345	0.5841663	0.46914157	0.38989645	0.25333932	0.19315949	0.13643384	0.12827201	0.15187861	0.15188426	0.1253839	0.08978294	0.08772882	0.07079612	0.07248666
SPAC167.03c	1	0.4527782	0.34568965	0.21488431	0.25617316	0.16195062	0.16105606	0.16116838	0.13054694	0.11998829	0.15834388	0.14510156	0.14930466	0.16533819	0.14613573	0.119529024
SPCC330.21	1	1.1872152	1.0786668	0.9232967	0.8196021	0.50334173	0.40350258	NA	0.30018365	0.2831286	0.36455768	0.3088224	0.25297004	0.24649037	0.20822771	0.23590474
SPCC330.20	NA	NA	NA	NA	NA	NA	NA	NA	NA	NA	NA	NA	NA	NA	NA	NA
SPBC3B9.07c	1	0.43897873	0.41105896	0.24564497	0.23105983	0.13907814	0.14686725	0.10723378	0.08996342	0.088536255	NA	0.0932833	0.090562865	0.09704013	0.09356043	0.06304147
SPCC330.10	1	1.1078427	0.8330261	0.6360085	0.5047953	0.36381543	0.25118715	0.15319136	0.13604462	0.16530357	0.15744239	0.1406506	0.09112192	0.08436009	0.065341264	0.035779484
SPCC330.11	0.99999994	0.9393416	0.83348274	0.6628806	0.52010834	0.3562941	0.33689407	0.35405448	0.32415006	0.36761832	0.38633585	0.41349617	0.45446324	0.3255027	0.3057594	0.27001497
SPCC330.13	1	0.38889194	0.32386065	0.33046678	0.32961196	0.20903078	0.24499388	0.23490022	0.18516128	0.18892081	0.223535	0.20691934	0.2195678	0.22861966	0.20739768	0.18133831
SPAC1420.02c	1	0.42412102	0.27310625	0.1993726	0.18458283	0.11770982	0.104916275	0.092007406	0.07934455	0.06350682	0.081152394	0.08821733	0.09259087	0.09477367	0.07779081	0.08021616
SPAC4F10.19c	1	0.6941367	0.74296904	0.47420627	0.3396659	0.21445638	0.21196337	0.1671777	0.14413689	0.16195224	0.20074779	0.14840779	0.14752269	0.14780238	0.12307728	0.12540247
SPBC2G2.15c	NA	NA	NA	NA	NA	NA	NA	NA	NA	NA	NA	NA	NA	NA	NA	NA
SPCC330.08	0.99999994	1.1229509	0.9653153	0.67051417	0.38665164	0.2190557	0.1393254	0.11701828	0.115743525	0.083688356	0.12466018	0.099874236	0.052923433	0.071960196	0.059553873	0.06607096
SPCC330.09	1	0.22241539	0.17683262	0.16494787	0.17350799	0.13695581	0.14848326	0.13501677	0.11395534	0.120303705	0.14227924	0.14338486	0.15014696	0.11249391	0.10138776	0.09699179
SPAC7D4.10	1	0.99582386	0.7658273	0.53914654	NA	0.26673296	0.252989	0.19676174	0.1591794	0.12649137	0.15148433	0.12866102	0.13702862	0.14606766	0.13695318	0.09558529
SPBC4B4.06	1	1.0149877	1.1332717	0.6514448	0.54207945	0.38760245	0.34764406	0.30788064	0.25924128	0.29386118	0.253856	0.33084434	0.3747019	0.28863567	0.24635366	0.03707324
SPBC4B4.08	1	1.4506787	1.8080066	2.232576	0.6230605	0.3655451	0.40747246	0.26817018	0.25177068	0.27464277	0.27358735	0.27689728	0.16273606	0.1495357	0.13100307	0.05872715
SPBC4B4.09	0.99999994	0.5334791	0.35820204	0.25228667	0.28136587	0.15274811	0.15689853	0.15250969	0.116615474	0.091662206	NA	0.11789272	0.117953226	0.13297504	0.11579699	0.11622336
SPBC4B4.03	1	0.8687565	0.8425655	0.6222755	0.4454474	0.27779394	0.24850318	0.26481822	0.18639296	0.16249819	0.19762237	0.18683822	0.24230155	0.20905101	0.17875582	0.17654656
SPBC3B9.06c	1	1.4124683	1.6407411	0.8031978	0.5630878	0.29320484	0.28415087	NA	0.20862702	0.15726647	0.20388311	0.17324427	0.13813493	0.16667914	0.16991365	0.16478778
SPBC4B4.04	0.99999994	0.59321254	0.43887243	0.257983	0.2354537	0.13357155	0.08892095	0.06218919	0.066423066	0.05756809	0.0728406	0.06208664	0.035706118	0.03821791	0.03350788	0.029937522
SPBC4B4.05	NA	NA	NA	NA	NA	NA	NA	NA	NA	NA	NA	NA	NA	NA	NA	NA
SPBC18A7.01	1	1.512153	1.5011365	1.5998665	1.1841947	0.7322145	0.635917	0.5986	0.46672386	0.44790304	0.5258567	0.52861893	0.46597224	0.4730588	0.43459427	0.40224054
SPCC330.02	1	1.0268335	1.3314788	0.7049466	0.3901144	0.23548336	0.20988327	NA	0.17275746	0.16798845	0.21560246	0.19531406	0.16104661	0.16975814	0.15352929	0.1266803
SPAP8A3.07c	1	0.3508634	0.50600344	0.13779348	NA	0.05335547	0.075429305	0.055520304	0.05431161	0.05798677	0.06992382	0.06450595	0.047558818	0.054008253	0.040399075	0.034566186
SPAPJ760.03c	1	0.9830817	3.0648313	0.26973397	0.42792907	0.21289168	0.054254122	0.048166294	0.015955094	0.01	0.01	0.011219882	0.01	0.016328497	0.01	0.011495519
SPAC6C3.09	1	0.6632908	0.62555534	0.4164525	0.35087198	0.18943517	0.20299259	0.18830493	0.15200895	0.15620278	0.17115632	0.14369878	0.13381313	0.12085576	0.13727084	0.114324644
SPCC18B5.06	1	0.71831566	0.5130181	0.51944333	0.32634628	0.23012336	0.19542533	0.16442926	0.13923885	0.1560068	0.14548081	0.1920756	0.17270361	0.12603362	0.13064894	0.11226935
SPCC18B5.03	1	1.1170715	1.0856721	0.69085073	0.47827494	0.38862294	0.3286314	0.19882186	0.25338417	0.24870719	0.25064328	0.20067982	0.10055176	0.10477294	0.10900721	0.09499641
SPCC18B5.04	1	0.5281473	0.40724933	0.23274575	0.19192466	0.1306839	0.12343065	0.09435405	0.089941114	0.084075116	0.08882185	0.08343407	0.052462075	0.051356435	0.040853396	0.03790586
SPAP8A3.02c	1	0.7316332	0.60525733	0.3021958	0.26731902	0.151648	0.14148067	0.12109943	0.09930079	0.10798411	0.11343237	0.10015024	0.0970471	0.07760603	0.088282265	0.07607529
SPAC11G7.06c	1	0.70416933	0.5530323	0.45496902	0.4561523	0.2495351	0.23423985	NA	0.18208206	0.19454908	0.18238628	0.1680064	0.14069873	NA	NA	0.104177594
SPAC6C3.04	0.99999994	0.7609254	1.3414057	0.42574766	0.23810965	0.14830351	0.13263327	0.1559271	0.10663492	0.112158455	NA	0.11638091	0.14011063	0.12707828	0.11534235	0.10836781
SPAC167.07c	1	1.561148	0.98271585	0.64809674	0.5658196	0.3175382	0.29837033	0.29187882	0.26524085	0.26308998	0.2682888	0.27961764	0.231817	0.2537417	0.2364415	0.23250252
SPAC6C3.08	1	0.80764085	0.57972825	0.5456014	0.4807615	0.25025156	0.26337066	0.21456029	0.1499915	0.13450328	0.15524845	0.14278111	0.11856257	0.13624957	0.11585385	0.10395405
SPAC6C3.07	NA	NA	NA	NA	NA	NA	NA	NA	NA	NA	NA	NA	NA	NA	NA	NA
SPAC6C3.05	NA	NA	NA	NA	NA	NA	NA	NA	NA	NA	NA	NA	NA	NA	NA	NA
SPBC2G2.13c	1	0.9221278	0.72502875	0.75065	0.72142535	0.36733416	0.33290854	0.28686997	0.2286164	0.22247718	0.20373012	0.19702476	0.22181828	0.20847091	0.20219877	0.12935032
SPAC12G12.03	1	1.342841	1.1816024	0.5335685	NA	0.2967305	0.21981366	0.16564982	0.18677022	0.15998611	0.17717193	0.13390957	0.063609526	0.07577067	0.057371877	0.047123943
SPAC12G12.02	1	0.4814664	0.65525764	0.2338455	0.2864779	0.2145605	0.1419749	0.18176237	0.10339897	0.098031014	0.10482634	0.09111498	0.09309438	0.090220615	0.09092684	0.07339506
SPAC12G12.04	1	0.45068178	0.32707423	0.16389601	0.14433374	0.11597719	0.1243225	0.10134654	0.10200315	0.1134493	0.11608962	0.10672354	0.076241	0.074562274	0.05645099	0.042135037
SPAC12G12.09	1	0.7515586	0.69402885	0.410794	0.40627745	0.21006347	0.20478144	0.14904505	0.16732107	0.13677831	0.15205523	0.11799251	0.0730191	NA	0.06687042	0.043219972
SPAC12G12.08	0.99999994	0.70828354	0.49316117	0.44426975	0.37694275	0.22912753	0.16696015	0.13491802	0.103500664	0.095045865	0.12395248	0.10388908	0.08466177	0.07803377	0.06871544	0.060461126
SPCC830.04c	NA	NA	NA	NA	NA	NA	NA	NA	NA	NA	NA	NA	NA	NA	NA	NA
SPBC32F12.09	1	1.9502727	1.1932454	1.0425643	0.8441013	0.53648376	0.365775	0.2511187	0.23885779	0.3038094	0.29254562	0.2519758	0.18104964	0.17615685	0.15089245	0.1257103
SPAC167.06c	1	5.4352374	10.462138	9.98632	4.3125553	1.9948587	1.4622651	1.252058	0.90158284	0.70144176	0.8934468	0.5122098	0.41129667	0.5544013	0.53909785	0.40902767
SPAC7D4.08	NA	NA	NA	NA	NA	NA	NA	NA	NA	NA	NA	NA	NA	NA	NA	NA
SPBC32F12.04	1	0.73750174	0.6002736	0.35267615	0.32079393	0.19882645	0.16959351	0.12475107	0.10481616	0.07797115	NA	0.0859025	0.064183	0.08728922	0.05499111	0.055929173
SPAC7D4.05	1	0.4623677	0.4198023	0.40750355	0.4620223	0.23431888	0.22441919	0.23130164	0.16204655	0.1414928	0.15070893	0.1738578	0.19918339	0.20007521	0.17739835	0.15200818
SPAC7D4.04	1	0.85786325	0.81599355	0.55945605	0.46600813	0.29910603	0.27878046	0.2703417	0.19268481	0.17058752	0.19131343	0.20512183	0.1606857	0.15426543	0.14887555	0.14057237
SPBC32F12.06	1	0.66835076	0.5176581	0.36657608	0.36968225	0.24681222	0.2362671	NA	0.14245312	0.124282755	0.17382082	0.16738665	0.1667061	0.13081947	0.10840132	0.08917443
SPAC1071.01c	1	0.6761028	0.5625786	0.3363939	0.27510563	0.17175311	0.15226968	0.1407704	0.108985975	0.08678778	0.112282306	0.09928592	0.0734023	NA	0.075310096	0.05987359
SPBC32F12.02	1	0.60144	0.55507386	0.44274515	0.4318964	0.25702995	0.24322133	0.2186684	0.17233074	0.16901013	0.16614868	0.16488034	0.16411842	0.14877251	0.13888337	0.10608369
SPBC4B4.11	1	0.54256827	0.6938965	0.56120723	0.43252224	0.3240869	0.22753543	0.20712781	0.17506911	0.21885075	NA	0.1977072	0.16359332	0.15641996	0.14595586	0.08843923
SPBC23G7.04c	1	0.8026183	0.63683665	0.31700024	0.2869328	0.18013057	0.19956526	0.13731308	0.13855454	0.11717035	0.11884907	0.13396855	0.13041314	0.10704192	0.12131168	0.12777372
SPAC12G12.17	1	0.568091	0.49751097	0.34972113	0.38913137	0.24345998	0.23772398	0.2150616	0.15030147	0.1554089	0.19794005	0.18315642	0.2245485	0.20910123	0.18791988	0.1674115
SPAC12G12.15	1	1.0033553	0.91252345	0.5215926	0.3851178	0.2681621	0.21523878	0.19868079	0.14543587	0.2344035	NA	0.12745778	0.11743355	0.10608842	NA	NA
SPBC23G7.06c	1	2.0300994	1.6948261	1.5231184	1.0557098	0.67153263	0.6108278	0.6294531	0.50658745	0.468701	NA	0.47584477	0.43838027	0.41105098	0.41456836	0.37139335
SPBC17D1.07c	0.99999994	0.6079162	0.52654773	0.33526897	0.38693228	0.24739762	0.23980066	NA	0.17828108	0.18364197	0.1746601	0.17578954	0.19707534	NA	NA	NA
SPAC12G12.12	1	1.231641	1.2918307	0.79899144	0.46830654	0.26108992	0.20958868	NA	0.17830017	NA	0.19092193	0.14388843	0.16623364	NA	NA	0.14866914
SPAC12G12.10	0.99999994	0.78501225	0.66001886	0.51648504	0.46945179	0.2956289	0.33184823	0.30900565	0.25942418	0.22090106	0.26923314	0.24230747	0.24266253	0.24122171	0.21719253	0.20020412
SPBC3B9.02c	1	0.59901595	0.6336457	0.4655871	0.40905574	0.22773784	0.22160523	NA	0.14654692	0.13520057	0.16510592	0.14680496	0.1507859	0.19314015	0.20354377	0.13564935
SPAP8A3.04c	1	4.667655	13.283936	9.552028	3.7082179	1.1988778	1.0587555	0.7879306	0.5954707	0.6920667	NA	0.55790985	0.4837901	0.6399977	0.47426724	0.36293408
SPAC1071.04c	1	0.8593905	0.6689843	0.31237987	0.20600706	0.15023951	0.08093932	0.075646676	0.07027538	0.051444802	0.062107947	0.0494258	0.043301642	0.040505975	0.038456168	0.0383556
SPAPJ760.02c	1	1.245429	0.7680757	0.6570179	0.5229616	0.2925183	0.2555798	0.19030698	0.16142826	0.13106495	NA	0.15009007	0.10792322	0.117557645	0.10374589	0.079431765
SPBC23G7.07c	1	0.27896485	NA	NA	NA	NA	NA	NA	0.08670094	NA	NA	0.07992029	NA	NA	NA	NA
SPAC11G7.05c	0.99999994	0.56511784	0.46420097	0.4120175	0.3884285	0.25374383	0.27400193	0.23190221	0.20580152	0.19207963	0.26125333	0.20716052	0.1528218	0.16506198	0.17266433	0.11742493
SPAC1071.03c	1	0.7950024	0.6146836	0.31359127	0.24491966	0.14537272	0.11889339	0.0783144	0.07959368	0.05519785	0.078543425	0.06370747	0.054365635	0.05144456	0.028236028	0.040797837
SPBC2G2.10c	1	0.80942833	NA	0.48960552	0.38792145	0.26260892	0.17124775	NA	0.14149407	NA	NA	0.13736899	0.0862749	NA	NA	NA
SPCC794.03	1	0.41716847	0.56299007	0.19470206	0.23749222	0.22764957	0.28753588	0.14204407	0.16946693	0.13612077	0.13037306	0.12559137	0.09349799	0.08205453	0.07412765	0.07949256
SPCC794.06	1	1.070827	1.3028511	0.58945817	0.31304988	0.19337094	0.14605057	0.09561171	0.10218676	0.091385	0.0977057	0.08788409	0.07408506	0.06475734	0.06754949	0.051932134
SPAC32A11.02c	1	1.7339923	2.059516	1.360972	0.6500421	0.36394674	0.28937662	0.2836609	0.25202772	0.40692297	0.43589535	0.3967218	0.3276719	0.42033005	0.3562915	0.3187254
SPCC794.02	1	0.7940218	1.3480439	1.142487	0.8627691	0.6325984	0.48942602	0.35389462	0.34402654	0.43094185	0.3901759	0.3453224	0.24419592	0.20699942	0.195444	0.15297484
SPAC17H9.04c	1	0.24541071	0.14734569	0.13613077	0.11798202	0.09362786	0.10730915	NA	0.08355376	0.08954095	NA	0.09303948	0.051772926	0.0682703	0.045901902	0.044330582
SPCC970.07c	0.99999994	1.0830479	0.7445697	0.4087444	0.34305382	0.1979192	0.22514918	0.2062971	0.1745717	0.14418323	NA	0.17086166	0.19721869	0.18921483	0.17315023	0.1577977
SPAC23E2.01	1	1.7505407	1.5135888	0.88809586	0.6650669	0.45142022	0.36297452	0.31425261	0.2715314	0.24474156	0.3119386	0.27805617	0.18059546	0.20270692	0.19751903	0.17115888
SPAC23E2.02	1	0.73654246	0.9009337	0.57012284	0.41299307	0.25786507	0.25119364	0.26658642	0.21756351	0.20184788	0.2587341	0.24692352	0.3320285	0.38621238	0.34414026	0.22892146
SPAC17A5.05c	1	0.6720369	0.5378437	0.4938222	0.29241985	0.29082012	0.17886984	0.097840294	0.11176923	0.14577064	0.15225151	0.12454842	0.07854908	0.0779653	0.07865022	0.04024118
SPCC794.16	NA	NA	NA	NA	NA	NA	NA	NA	NA	NA	NA	NA	NA	NA	NA	NA
SPBP4G3.03	1	0.9477441	1.657081	1.6285222	1.7610661	0.7957646	1.5599563	NA	1.7152767	2.1375673	NA	2.2047832	2.9952717	1.8795034	1.5252595	1.2475375
SPCC794.15	1	1.0673897	0.5875938	0.3536854	0.3109348	0.25941932	0.15400158	0.0774742	0.093966484	0.2172885	0.09283924	0.105911545	0.05868836	NA	NA	NA
SPAC328.10c	1	0.74672496	0.29995614	0.19107156	0.17041156	0.10305938	0.1810623	0.1464425	0.1384261	0.14200535	0.15374587	0.16515572	0.16269937	0.136737	0.12607254	0.12192878
SPBP4G3.02	1	0.95827866	0.20376378	0.51150304	0.3690315	0.2004277	0.13782652	0.08211832	0.051848996	0.043144003	NA	0.042925164	0.05337271	0.043068435	0.041617163	0.0272809
SPCC794.10	0.99999994	1.3163269	0.94641536	0.44455266	0.28755897	0.17111665	0.17731068	0.110386096	0.110906176	NA	0.08193894	0.09007371	NA	NA	NA	NA
SPAC15F9.01c	NA	NA	NA	NA	NA	NA	NA	NA	NA	NA	NA	NA	NA	NA	NA	NA
SPBC1604.06c	NA	NA	NA	NA	NA	NA	NA	NA	NA	NA	NA	NA	NA	NA	NA	NA
SPBC17D1.03c	1	0.4805574	0.4274834	0.32675743	0.30915186	0.18419722	0.1531302	NA	0.13066816	0.11677353	0.14273585	0.14938654	0.12181834	0.13038096	0.10897938	0.10167411
SPCC576.08c	1	0.415564	0.22537881	0.1573434	0.16975565	0.10191917	0.15799966	0.15514222	0.13232417	0.12424531	0.1582665	0.14850846	0.15784942	0.1566104	0.13840295	0.112111434
SPBC29A10.06c	1	0.7010431	0.47338486	0.35864532	0.34820968	0.21816006	0.17514783	0.15506901	0.10889465	0.09536801	NA	0.10012899	0.08737263	0.08699559	0.07808098	0.06501397
SPCC5E4.10c	1	0.97853446	0.99025965	0.81248254	0.63111895	0.41100124	0.27680123	0.21442261	0.21589261	0.21621859	0.22534764	0.2105518	0.14876331	0.12646379	0.10771874	0.1219494
SPCC794.07	1	0.7661583	1.1643384	0.53624225	0.34034657	0.26188403	0.19718775	0.12729245	0.13095528	0.13479204	0.15273172	0.14058219	0.11613641	0.10138527	0.08748058	0.08053079
SPCC794.08	1	0.8206359	0.91663235	0.53866494	0.2992255	0.1750596	0.16362996	0.16631465	0.11631619	0.103934124	0.115990825	0.12184213	0.15793614	0.13845006	0.116836496	0.09063908
SPAC32A11.04c	1	0.3064616	0.28540444	0.14019553	NA	0.07915451	0.07257086	0.0733847	0.04873599	0.042403106	0.058154117	0.058716495	0.056550093	0.062330626	0.061325576	0.054658018
SPBC32F12.10	1	1.6274558	0.71202654	0.63356334	0.5625258	0.25964606	0.18671064	0.17268056	0.107655145	0.09332174	NA	0.08949961	0.093407	0.10068283	0.09057237	0.06260217
SPBC32F12.11	NA	NA	NA	NA	NA	NA	NA	NA	NA	NA	NA	NA	NA	NA	NA	NA
SPBC32F12.15	1	0.6254432	0.7082124	0.65457845	0.71542436	0.38022	0.33414993	0.34033492	0.27958518	0.280475	0.3297812	0.32798398	0.31289995	0.29357138	0.2275415	0.17619802
SPAC3H5.04	1	1.0371372	1.2338417	0.620797	0.49412328	0.27904114	0.28915495	0.2846624	0.20485018	0.18406636	0.21446331	0.19763899	0.20864986	0.21845199	0.16255553	0.15269805
SPBC32F12.16	1	1.0999905	0.9656855	1.2411088	0.9300573	0.50231725	0.48050746	0.5123054	0.30761287	0.29320934	0.34486073	0.32080856	0.33126044	0.3621098	0.3053039	0.2280126
SPBC365.03c	1	0.42668754	0.13885938	0.11683964	0.08680818	0.0694994	0.10836742	0.09394601	0.08977684	0.091680065	0.097900964	0.12306252	0.10179997	0.09027034	0.075122386	0.070564866
SPBC32F12.17	NA	NA	NA	NA	NA	NA	NA	NA	NA	NA	NA	NA	NA	NA	NA	NA
SPAC3H5.07	1	0.30216712	0.10099331	0.07919819	0.07062746	0.05551243	0.105733566	NA	0.089093246	0.09023492	NA	0.101785265	0.094254985	0.08190944	0.0696035	0.06099351
SPBC1773.01	1	0.7523986	0.64716434	0.5316522	0.4238514	0.22509742	0.17453504	0.13783398	0.13880566	0.10615648	0.13947275	0.120133996	0.09961118	0.1132925	0.09677261	0.09167135
SPBC1604.03c	1	2.62995	1.7787871	1.0766445	0.7882867	0.59570175	0.5520715	0.4408854	0.33331764	0.28096348	0.41656157	0.32713717	0.32287413	0.3333148	0.35625643	0.37692216
SPBC1773.04	1	0.97838014	0.88193816	0.5070354	0.4764179	0.24834391	0.22302769	0.19916286	0.1507767	0.12911606	NA	0.14942719	0.120341286	0.1222878	0.09584811	0.09263218
SPBC29A10.09c	1	0.6338736	0.5301539	0.50286883	0.45432705	0.27074876	0.22296716	0.15808271	0.15174693	0.1724946	0.14877036	0.14477912	0.14516439	0.11952073	0.111203596	0.089745335
SPAC17A5.07c	1	0.67512125	0.60007334	0.47619826	0.47183323	0.29939562	0.2929946	0.3087385	0.22915168	0.22679056	0.2812468	0.24582924	0.25907975	0.24007948	0.24022947	0.20232649
SPAC32A11.03c	1	0.73396724	0.71407217	0.8168023	0.5253793	0.4478872	0.45150942	0.40474904	0.37978306	0.3603139	0.35056373	0.35515746	0.32647866	0.29616573	0.22959565	0.18298006
SPAC17H9.03c	NA	NA	NA	NA	NA	NA	NA	NA	NA	NA	NA	NA	NA	NA	NA	NA
SPAC15F9.03c	1	0.7974898	0.6538919	0.469438	0.43022504	0.23788664	0.18693058	0.16005772	0.10039072	0.09751352	0.10377236	0.10717103	0.1323118	0.11769908	0.11197052	0.07846657
SPAC1F12.06c	1	0.67786837	1.0147499	0.7514684	0.5186256	0.31589937	0.36828882	0.35601228	0.29092875	0.28100637	0.31274417	0.30270547	0.43248898	0.34826338	0.32563046	0.19426987
SPBC365.02c	1	1.1427642	0.82834375	0.64287436	0.39816254	0.20418379	0.16094714	0.18344589	0.14279136	NA	0.12196647	0.11871826	0.11060404	0.11855217	0.09977406	NA
SPAC1071.07c	0.99999994	0.562616	0.15279797	0.094559364	0.087840416	0.060994122	0.099365704	0.07873309	0.078740016	0.0809351	0.08728822	0.092182755	0.07456005	0.067308664	0.05903077	0.05728965
SPBC1773.12	1	5.6881366	6.0518074	1.3920987	0.88853705	0.57199883	0.5843977	0.6010676	0.4397237	0.3341427	0.43110445	0.471744	0.40696552	0.33690324	0.39081147	0.34445757
SPBC1773.13	1	1.6704519	1.220489	0.6110515	0.43474603	0.270718	0.26254928	NA	0.19214389	NA	NA	0.15249707	NA	NA	NA	NA
SPBC1773.14	1	1.7208693	1.079796	0.5157195	NA	0.30332825	0.24332912	0.19524446	0.11093381	0.077112	0.11151652	0.08817248	0.064605966	0.08047641	0.069613844	0.04952961
SPCC548.04	1	0.58639246	0.47796786	0.49021542	0.4236985	0.27789643	0.26358566	0.25765127	0.19782509	0.20326006	0.23063865	0.20896137	0.20381269	0.18162572	0.1666445	0.11758214
SPBC1773.15	1	3.6269107	2.3717797	1.4708108	0.88618153	0.6146169	0.4990042	0.4338582	0.3493685	0.29259163	0.3159291	0.30806142	0.19746709	0.2005155	0.18464357	0.17980023
SPAC3H5.13	1	0.5590622	0.37028643	0.55966204	0.58817697	0.36981255	0.45433953	0.388638	0.2960189	0.31069475	0.31690112	0.3553044	0.36744162	0.32737425	0.28275657	0.21653652
SPAC3H5.11	1	1.0673801	0.80748487	0.7263108	0.515875	0.31196722	0.2843731	0.25164044	0.22280777	0.24832787	0.22968456	0.23692	0.20004508	0.19128834	0.17029949	0.15314133
SPAC3H5.10	0.99999994	0.5183749	0.20229268	0.135401	0.12045266	0.079994656	0.13935952	0.12255148	0.112326056	0.10713877	0.11970624	0.11940706	0.13297307	0.11439311	0.10394656	0.09582588
SPCP25A2.02c	1	0.88033104	0.6770624	0.5082735	0.35739586	0.26201424	0.2233909	0.18485434	0.18662213	0.18888941	0.18424347	0.18073583	0.12789036	0.13475631	0.10367933	0.09184443
SPAC144.16	0.99999994	0.773171	0.821931	0.7210041	0.5705467	0.35200083	0.3095455	0.2851079	0.24259332	0.24524866	0.3154702	0.26964754	0.23621461	0.25342596	0.20942004	0.19992419
SPAC144.18	1	0.8407058	0.60770684	0.26737693	0.18469553	0.10139042	0.06385392	0.07569469	0.05569425	0.03828412	NA	0.04979976	0.030733498	0.034236398	0.02780945	0.034007754
SPAC17A5.09c	1	1.0531527	0.75383943	0.34981924	0.23164669	0.12265092	0.098889105	0.08111417	0.07860517	0.061073836	0.07881146	0.057263415	0.039660092	0.055036925	0.04412919	0.03067473
SPBC29A10.03c	1	0.68772846	0.6053778	0.34578067	0.333365	0.18733296	0.18826202	0.13003089	0.12030092	NA	0.08792427	0.12717372	0.098635666	NA	NA	NA
SPBC215.02	1	0.5643455	0.63928866	0.50680536	0.5190199	0.31479827	0.3099511	NA	0.22648503	0.24646945	0.24832097	0.2534385	0.27335465	0.23878437	0.21697818	0.17413808
SPAC1071.09c	1	0.71334404	0.72619814	0.36977428	0.510757	0.28476042	0.18591274	0.17276263	0.11221869	0.104807466	0.107732154	0.11557388	0.112128004	0.11068392	0.09256672	0.073613204
SPBC215.04	0.99999994	1.2515337	1.583807	1.2608532	0.47491083	0.45744565	0.17222767	0.119140886	0.11858889	NA	0.1378322	0.13264294	0.061490506	0.05684296	NA	NA
SPBC1604.02c	1	0.684425	0.587082	0.30168056	0.23398164	0.1549461	0.13572255	NA	0.09310537	0.08670222	0.106174864	0.09354029	0.08262218	0.07738125	0.061822243	0.058196086
SPBC215.05	1	2.1028473	2.6639256	2.6536264	0.69939023	0.32544842	0.28854743	0.17995095	0.15865572	0.177336	0.10743989	0.11456801	0.07906463	0.08876643	0.07471305	0.046565473
SPAP8A3.09c	1	0.9661964	0.64784753	0.4915728	0.47132275	0.2631917	0.21736887	0.16985732	0.14456345	0.12725998	NA	0.12947747	0.10210242	0.1128438	0.098528184	0.09556394
SPAC17H9.09c	1	0.8343517	0.64656407	0.38618273	0.36309862	0.21401319	0.21912086	0.16058125	0.12941687	0.12175202	0.14834657	0.12492605	0.105161846	0.123600066	0.10081057	0.08811076
SPAC890.05	0.99999994	0.27220201	0.23049012	0.21720602	NA	0.20628043	0.21711582	0.18215498	0.1527092	0.13414344	0.18013817	0.16538946	0.13214368	0.14406453	0.13559224	0.11849777
SPAC890.03	1	0.65280426	0.5079843	0.32121018	0.29826027	0.19685312	0.22880144	0.1804935	0.1485385	0.14021312	0.16923818	0.15282962	0.16201623	0.16517189	0.1327488	0.10809459
SPAC890.08	0.99999994	0.3920121	0.127073	0.10756363	0.12795351	0.082163066	0.14484352	NA	0.106444135	0.10687127	0.12702632	0.11675744	0.110341415	0.107133016	0.09265621	0.081998095
SPAC1F12.04c	1	0.99917966	1.3390269	0.77152365	0.5028728	0.2681996	0.18223783	0.12483977	0.093582176	0.063113146	0.088060424	0.0657278	0.049172293	0.047332715	0.037683968	0.030470736
SPAC890.06	1	0.7430547	0.69540524	0.51904476	0.39852324	0.25312617	0.20526065	0.16544022	0.13902067	0.13733639	0.15491778	0.15002924	0.14240183	0.12079008	0.117163	0.099908106
SPBC215.01	0.99999994	0.8849946	1.0364242	0.55291444	0.3778612	0.23103014	0.19664541	0.17521249	0.15637739	0.14149919	0.15448819	0.1524226	0.13324736	0.12784304	0.10657693	0.11177773
SPAC1420.01c	1	0.59322476	0.5502722	0.25806805	0.22039033	0.15627785	0.15880536	0.12284255	0.13101088	0.11429197	0.11891315	0.09644728	0.06699149	0.06887835	0.047426328	0.05705106
SPBC409.04c	1	0.6129665	0.5148843	0.40806064	0.38162792	0.18191358	0.18314476	0.16274749	0.12844944	0.1220976	NA	0.122379094	0.09066592	0.11069234	0.0782291	0.07323454
SPBC409.07c	1	0.77339745	0.555567	0.46395898	0.4750307	0.30789492	0.30098623	0.24692631	0.21842784	0.2072526	0.18492427	0.21310969	0.1934096	0.17943238	0.16344933	0.13316822
SPAC17H9.06c	NA	NA	NA	NA	NA	NA	NA	NA	NA	NA	NA	NA	NA	NA	NA	NA
SPAC1F12.03c	1	1.0749737	1.6509373	0.7929998	0.49090672	0.36908016	0.2577708	0.20783548	0.13096134	0.18351083	0.13187924	0.1013139	0.08805219	0.06663156	0.034973666	0.01569172
SPAPB15E9.01c	1	0.92953944	1.2682815	1.8476583	1.3109022	0.9977573	0.76368684	0.5332279	0.5302443	0.56634736	0.40377995	0.2849782	0.0756625	0.048855375	0.04159425	0.029935317
SPAC144.01	1	0.33595073	0.21909158	0.19791262	0.23796748	0.1524011	0.17540248	0.16589344	0.11100533	0.092732675	0.11330155	0.11314091	0.18073438	0.14371428	0.1313795	0.09851585
SPAC144.03	1	0.91358113	0.7240407	0.45226955	0.37019825	0.20061016	0.18642062	0.12508795	0.11786973	0.095187806	0.10854558	0.11037617	0.08927428	0.08506416	0.07733454	0.08070955
SPAC144.02	1	0.72663486	0.68046284	0.52367777	0.44707045	0.24638335	0.21941803	0.18763056	0.15945147	0.14777316	0.16479187	0.15278338	0.12914485	0.119957976	0.08878844	0.06648695
SPAC57A10.06	1	0.60348034	0.5052054	NA	0.1549915	NA	NA	NA	0.041737407	NA	NA	NA	NA	NA	NA	NA
SPAC144.08	0.99999994	0.63479924	0.4971901	0.369636	0.31373316	0.19196394	0.1795347	0.1341936	0.1351911	0.1349973	0.14975215	0.14870152	0.14239377	0.12558135	0.10304454	0.07889021
SPAC57A10.07	1	0.92416745	0.6291988	0.32067496	0.26621684	0.14493302	0.120490715	NA	0.07895169	0.057568774	NA	0.057379182	0.053790215	0.05843542	0.05639227	0.04368413
SPAC57A10.02	1	1.1486936	1.131038	0.5362782	0.42901444	0.25806135	0.17996815	0.11752228	0.14721687	0.0993956	0.12165748	0.09645797	0.05293459	0.06885515	NA	NA
SPAC144.06	1	0.58307314	0.5962957	0.43982673	0.38105682	0.24411364	0.25556687	0.2282383	0.16835782	0.153989	0.15497366	0.14436826	0.15834405	0.16899669	0.14728935	0.11194834
SPAC1F8.06	1	0.8101329	0.790055	0.47146076	0.33794945	0.16981104	0.14436084	0.11471673	0.09134505	NA	0.096179076	0.11280224	0.083177395	0.09902049	0.085943654	0.06164812
SPAC1F8.08	NA	NA	NA	NA	NA	NA	NA	NA	NA	NA	NA	NA	NA	NA	NA	NA
SPAC1F12.02c	0.99999994	0.5228086	0.3620504	0.30626014	0.30161715	0.20350063	0.2867392	0.24526322	0.24010733	0.2461426	0.22892337	0.24595217	0.1899233	0.17359123	0.14779988	0.114358455
SPAC57A10.04	NA	NA	NA	NA	NA	NA	NA	NA	NA	NA	NA	NA	NA	NA	NA	NA
SPAC57A10.03	1	0.6144277	0.34700167	0.34716466	0.35323608	0.21955359	0.21724726	0.15608466	0.14922433	0.14288299	0.16165255	0.14902866	0.14523757	0.12936892	0.11457932	0.08337831
SPAC144.05	1	0.596884	0.49050248	0.4451729	0.40310252	0.2694095	0.28652388	0.23923874	0.20620878	0.20316397	0.21826454	0.2076475	0.1848081	0.17561702	0.1454704	0.1515885
SPAPB15E9.02c	1	0.6175785	0.40419286	0.43720666	0.20667319	0.253029	0.13791029	0.12671703	0.08736357	NA	NA	0.09660831	0.05653711	NA	NA	NA
SPAC144.14	1	1.6088029	1.1739433	0.46915036	0.61100835	0.3227095	0.25784072	0.30742425	0.19844168	0.14502499	0.23269582	0.20735307	0.21176183	0.22798777	0.18329461	0.15570633
SPAC1F8.05	NA	NA	NA	NA	NA	NA	NA	NA	NA	NA	NA	NA	NA	NA	NA	NA
SPAC144.12	1	0.16603567	0.13456675	0.07287305	0.08384671	0.04846901	0.04721061	0.037289787	0.033699658	0.029450154	NA	0.03831819	0.02828342	0.027825454	0.022337176	0.022501383
SPAC144.11	1	0.2809146	0.10869477	0.11516319	0.1226609	0.09051568	0.15972613	0.14776222	0.13232316	0.13211033	0.15062451	0.15427399	0.13148099	0.11844221	0.09854367	0.08706587
SPAC1F8.01	0.99999994	0.53408736	2.1667867	1.2217011	NA	0.3582122	0.22541554	0.26414925	0.15971602	0.19055259	0.23885919	0.21251589	0.13500673	0.23971847	0.12797612	0.1500908
SPBC1711.06	1	0.38479507	0.14800467	0.11357829	0.12251289	0.0896684	0.15928183	0.15009804	0.12776811	0.12296952	0.15029526	0.14419821	0.15351996	0.14856566	0.13423392	0.11517712
SPBC1711.07	1	0.13762438	0.13095368	0.09034648	0.094945736	0.066038944	0.090159096	0.07768093	0.064903945	0.057985	0.058752637	0.06605296	0.053532638	0.0500303	0.039587434	0.040609248
SPBC1711.08	1	0.20918064	0.17751156	0.09646228	0.08852132	0.05504871	0.052734856	0.0485173	0.044065528	0.049195454	0.050115526	0.051835548	0.044639334	0.041698694	0.029529816	0.024750201
SPAC4G8.02c	1	0.6022619	0.39917666	0.31074652	0.26175794	0.15829712	0.15927698	0.15578546	0.09315742	0.088132635	0.11321112	0.094602615	0.11448566	0.12053936	0.089888744	0.10907977
SPAC2G11.15c	1	0.54488486	0.5716692	0.3838853	0.32334492	0.176861	0.1766848	0.16959485	0.1232701	0.1160734	0.11716471	0.13273959	0.14103694	0.13851714	0.11406692	0.119887695
SPBC106.07c	1	0.9315435	0.9230213	0.59466887	0.3751225	0.18942383	0.13082203	NA	0.07969249	0.06850091	NA	0.07578993	0.06642595	0.06564894	0.04789186	0.06693716
SPBC12D12.07c	1	0.59414035	0.36601087	0.2849145	0.26553535	0.14307596	0.12994897	0.09546729	0.0857877	0.08236586	0.102894805	0.087749906	0.06733987	0.058064755	0.05487842	0.050816223
SPCC126.15c	1	0.78298324	0.62031424	0.37187386	0.32294607	0.18756992	0.15378584	0.12071091	0.10115822	0.08309254	0.09942843	0.09543823	0.084969096	0.08304208	0.0696197	0.060436293
SPBC1711.03	1	1.1737037	0.91241884	0.7819178	0.6987557	0.41337505	0.3521174	0.3137781	0.22004947	0.21695748	0.22794826	0.21008717	0.23082337	0.20387243	0.20375249	0.1901288
SPBC1711.02	1	0.5865941	0.5748204	0.6038824	0.65345144	0.40123317	0.46158957	0.30713737	0.26835683	0.28002286	NA	0.29440823	0.38001773	0.40433252	0.4487936	0.33238775
SPBC1711.05	0.99999994	0.3081534	0.23197444	0.15040837	0.161794	0.10336824	0.09831376	0.07632734	0.061000347	0.051875964	0.05942122	0.06433093	0.04900276	0.045726553	0.039911576	0.024318563
SPBC1711.04	1	0.38208073	0.41005397	0.25591138	0.25356337	0.17174633	0.2009861	0.17509253	0.14920439	0.13251315	0.14467075	0.17160708	0.16933559	0.13481988	0.10873655	0.12722704
SPCC4G3.10c	1	0.73826116	0.7504827	0.41757634	0.2668818	0.27167708	0.2625318	0.16711509	0.2016	0.19276552	0.18191428	0.21281375	0.1852173	0.13024066	0.12404827	NA
SPAC4G8.03c	1	1.6719632	1.0083506	1.58964	0.70975757	0.4240723	0.2541159	0.22525378	0.20365748	0.25621077	0.24933772	0.24630655	0.19501309	0.18608864	0.15112272	0.14631374
SPBC1711.17	1	1.02522	1.0011965	0.57759845	0.48861137	0.3105378	0.3189115	0.2887882	0.2563671	0.2454392	0.28172508	0.26363546	0.2666051	0.2654953	0.22939736	0.16928084
SPBC1711.18	1	1.1019669	0.8850671	0.6657796	0.4453942	0.25569746	0.20928101	0.19639684	0.149743	0.14069976	0.16916062	0.17083558	0.16689943	0.1533461	0.12533136	0.11047195
SPCC18B5.05c	1	0.9861937	0.59352696	0.6190797	0.38498318	0.21816443	0.19530275	0.14524657	0.13261084	0.12195765	0.1347611	0.12024939	0.12806928	0.10518416	0.10297012	0.09639416
SPBC12D12.08c	1	0.9054827	0.6844119	0.6071459	0.5160503	0.30323258	0.2976838	0.27977642	0.20452005	0.18468496	0.21107903	0.20706892	0.33044538	0.27600545	0.25671852	0.20686185
SPBC1711.16	1	0.3087547	0.2493058	0.14613508	0.16879693	0.12827423	0.15344404	0.11854725	0.099540524	0.10137899	0.109328106	0.12072974	0.11889345	0.113341674	0.09589552	0.07495168
SPBC1711.14	NA	NA	NA	NA	NA	NA	NA	NA	NA	NA	NA	NA	NA	NA	NA	NA
SPBC4.01	NA	NA	NA	NA	NA	NA	NA	NA	NA	NA	NA	NA	NA	NA	NA	NA
SPBC1711.13	1	0.4376629	0.77966714	0.24541153	NA	0.12351847	0.09994698	0.0681792	0.060539868	0.05281882	0.06445491	0.060089413	0.06008884	0.05529846	0.044827692	0.050722666
SPBC1711.12	1	1.0433676	1.1608331	0.70319355	0.5811696	0.31540257	0.2918046	NA	0.20137319	0.17906754	NA	0.198923	0.19539134	0.20221166	0.18584928	0.1517694
SPBC4.06	1	0.6044871	0.6976545	0.36607042	0.25982982	0.16507164	0.108291276	0.08412209	0.07272576	0.059112597	0.06783877	0.073713824	0.052194178	0.05186397	0.03987665	0.036670826
SPBC1711.11	1	2.0433033	2.5761306	2.204734	1.0969204	0.74369085	0.54358846	0.51039606	0.45280328	0.38205248	0.45629847	0.34150547	0.38555634	0.4518829	0.32431212	0.3041583
SPBC4.05	1	0.7096042	0.51985705	0.39374986	0.32633144	0.20697051	0.17746042	0.20549032	0.13975225	NA	NA	0.15706873	0.11699167	NA	NA	0.14441721
SPAC18G6.12c	1	1.8635614	1.1872532	0.88174576	0.7443549	0.47191566	0.42808875	0.2956234	0.3091786	0.2901182	0.29149026	0.25103378	0.22323906	0.21930642	0.21150178	0.24425082
SPCC4G3.13c	0.99999994	0.99816704	1.0028694	0.75176007	0.5022322	0.3172835	0.24766342	0.2176021	0.17427704	0.16377087	0.19186388	0.18085492	0.18172976	0.15408061	0.14161792	0.12281186
SPBC12D12.05c	1	0.82463676	0.7210933	0.43554193	0.40640098	0.24261041	0.23703493	0.16203123	0.16182938	0.16099873	0.19338517	0.16775917	0.14318828	NA	NA	0.119079545
SPAC3H8.10	0.99999994	1.0304792	0.6787877	0.3603586	0.26259744	0.1624902	0.11636143	0.10044978	0.083132386	0.078770585	0.08192247	0.07865397	0.04388167	0.055733286	0.041057102	0.033174362
SPCC126.13c	1	0.53920263	NA	0.28180426	NA	0.118328236	NA	NA	0.07930591	NA	NA	NA	NA	NA	NA	NA
SPCC1259.10	0.99999994	0.6482171	0.7535455	0.5294461	0.43946794	0.23253912	0.30623108	0.29741362	0.20569912	0.16989273	NA	0.22229923	0.24795955	0.24027939	0.21612243	0.20463657
SPAPB18E9.05c	NA	NA	NA	NA	NA	NA	NA	NA	NA	NA	NA	NA	NA	NA	NA	NA
SPAC18G6.11c	1	0.4653744	0.34390008	0.19984674	0.21819748	0.15535365	0.20440611	0.14116187	0.15559459	0.12759064	0.16040184	0.12517455	0.117515445	0.086181425	0.078196876	0.12654606
SPCC4G3.12c	NA	NA	NA	NA	NA	NA	NA	NA	NA	NA	NA	NA	NA	NA	NA	NA
SPCC1259.13	1	0.7596418	0.41177592	0.43592772	0.34569946	0.25483122	0.19062157	NA	0.13562267	NA	NA	NA	NA	NA	NA	NA
SPBC16E9.01c	1	0.69698733	0.34868908	0.22901237	0.16125973	0.09893127	0.09292569	0.068173006	0.0686259	0.068833366	0.07629284	0.06798522	0.05610318	0.057893705	0.044289403	0.02810794
SPCC18B5.07c	1	0.3956746	0.40375948	0.24662095	0.20565361	0.13852434	0.111010514	0.0925908	0.08175796	0.07102781	NA	0.0762546	0.059492975	0.060143307	0.053904552	0.04753075
SPCC1259.16	NA	NA	NA	NA	NA	NA	NA	NA	NA	NA	NA	NA	NA	NA	NA	NA
SPAC11H11.04	0.99999994	0.6836792	0.70566076	NA	0.57293624	0.3381206	0.4474797	NA	0.42372105	0.6885264	0.5352936	0.45047772	0.46876144	NA	0.9033975	0.9081491
SPBC106.08c	1	1.6387655	1.0604801	0.9566572	0.64526796	0.41240034	0.5064868	0.32953134	0.27508646	0.32418174	0.25607044	0.32989976	0.2793921	0.23342706	0.22996232	0.17345652
SPAC11H11.06	1	1.1653149	1.1423534	0.7495642	0.42053065	0.26831394	0.20680065	0.16002989	0.13680239	0.12298257	0.13236785	0.11631558	0.08052601	0.082545154	0.0726959	0.06211048
SPAC11H11.01	1	0.7912918	0.7906646	0.6110635	0.45116597	0.29064268	0.27793857	NA	0.18818823	0.18998735	0.22240205	0.20962258	0.19520104	0.20802791	0.18228942	0.13595624
SPAC2G11.11c	1	0.31871882	0.24712527	0.33735856	0.30903935	0.19649546	0.21044433	0.15638748	0.14625178	0.16371103	0.106213115	0.14851388	0.15608166	0.14337304	0.12563817	0.060170356
SPAC4G8.06c	1	0.48213682	0.4033681	0.269235	0.2596346	0.17513295	0.20202628	NA	0.14354615	0.1181585	0.124464825	0.15134898	0.17047887	0.15650079	0.14438057	0.11336735
SPCC18B5.08c	1	0.7350462	0.5740926	0.37763855	0.34011075	0.19470137	0.18047012	NA	0.14236689	0.10352028	0.13380128	0.1226897	0.13336614	0.13079624	0.115011975	0.09674557
SPCC4G3.15c	1	0.41312003	0.31026813	0.25908288	0.2489544	0.16735016	0.17612441	0.1691888	0.11917774	0.10997645	NA	0.120602146	0.12525241	0.12784904	0.11359673	0.08509428
SPBC2A9.04c	1	0.96182555	0.8312173	0.6341735	0.49287552	0.32488853	0.34086537	NA	0.27336937	0.27658078	NA	0.2971552	0.27015737	0.26967323	0.23165558	0.20587532
SPCC24B10.08c	1	0.37770173	0.40737742	0.28527403	0.29942682	0.18647377	0.1930703	0.16580217	0.15215813	0.15212734	0.15237238	0.14607821	0.17521025	0.1698133	0.12713565	0.09749511
SPAC3H8.06	1	0.7558577	0.72149485	0.63126546	0.6277395	0.4275462	0.36316353	NA	0.2937437	0.23588066	0.3160407	0.27288833	0.1464411	0.16699426	0.1300072	0.15338735
SPAC4G8.07c	0.99999994	0.46259323	0.3244167	0.1964858	0.17520024	0.12519705	0.085678175	NA	0.06960185	0.068181686	0.06955956	0.053247225	0.020218685	0.025211466	0.019739319	0.020791097
SPBC2A9.05c	1	1.034179	0.8905766	0.49424484	0.34667125	0.24894524	0.15215714	0.108808465	0.09383428	0.07680525	0.087212026	0.07501851	0.04834249	0.057043716	0.046033677	0.0552202
SPCC18B5.09c	0.99999994	0.7932839	0.82150483	0.43968076	0.33142918	0.21735194	0.17468514	0.12849946	0.12848997	0.11211336	0.11024888	0.10588899	0.06884706	0.055897992	0.053564962	0.05089819
SPBC106.02c	1	1.3211294	1.144939	1.5306655	0.50958097	0.29060215	0.25662825	0.19724876	0.15644167	0.14841719	0.16399576	0.15401603	0.121237256	0.13794416	0.15510248	0.13045633
SPBC29A3.15c	1	0.69718045	0.536586	0.3624908	0.27715856	0.15825248	0.14676592	0.12120763	0.09688855	0.08286028	0.102884896	0.088293396	0.07349226	0.061145622	0.054497704	0.061409123
SPAC3H8.03	1	0.6579752	0.48877287	0.41727182	0.40067932	0.20964155	0.1649096	NA	0.11979126	0.1038475	0.14642954	0.12779596	0.13062039	0.13312171	0.12555005	0.11986626
SPAC3H8.02	1	0.96210337	0.66060746	0.42385668	0.3174999	0.20215198	0.156018	0.09465751	0.09784234	0.10284147	0.09954072	0.09662614	0.07716862	0.06405555	0.06652072	0.04602436
SPAC3H8.04	1	0.7728276	0.89437217	0.6747139	0.36152086	0.23193876	0.23250921	0.23518884	0.20658939	0.26458097	0.2818698	0.24107361	0.2638287	0.30080056	0.20606871	0.17570496
SPBC2A9.06c	1	0.6572457	0.39862555	0.30645815	0.27263674	0.18472783	0.14127113	NA	0.1043086	0.078260064	0.0969327	0.09527519	0.0963849	0.08587184	0.074015215	0.06198137
SPAC959.11	NA	NA	NA	NA	NA	NA	NA	NA	NA	NA	NA	NA	NA	NA	NA	NA
SPAC750.01	0.99999994	0.6652477	0.7135758	0.9434305	0.48553193	0.24846233	0.2163396	0.21949683	0.1670264	0.19233836	0.25027585	0.30581912	0.52068096	0.599265	0.4917665	0.6131754
SPBC428.13c	NA	NA	NA	NA	NA	NA	NA	NA	NA	NA	NA	NA	NA	NA	NA	NA
SPBC29A3.14c	0.99999994	0.6844884	0.62308896	0.5773295	0.5612489	0.3306994	0.34798425	NA	0.3015898	0.2827398	NA	0.2429558	0.25091276	0.22234957	0.20340674	0.16279918
SPBC106.05c	NA	NA	NA	NA	NA	NA	NA	NA	NA	NA	NA	NA	NA	NA	NA	NA
SPAC959.10	1	0.44969884	0.39369994	NA	NA	0.18577787	0.20725434	NA	0.119554274	NA	0.095451176	NA	NA	NA	NA	NA
SPBC2A9.07c	1	1.3960817	1.0530505	0.5212063	0.66835016	0.33144757	0.19130786	0.16427511	0.12645166	0.11460405	0.11184181	0.11601162	0.118894525	0.1042993	0.10117302	0.10612756
SPAC2G11.10c	1	0.49906814	0.572265	0.37401167	0.4342549	0.2363423	0.2597794	0.24532484	0.1710081	0.18257102	NA	0.18050842	0.20529895	0.17650464	0.15207525	0.13857992
SPBC428.12c	1	1.2976838	0.9602082	0.8687594	0.64585865	0.41092858	0.25181997	0.20636614	0.20510808	0.19636494	NA	0.19457941	0.15515216	0.1762899	0.17461078	0.16418265
SPBC16D10.01c	1	0.23291776	0.18074247	0.16558373	0.18235558	0.109876044	0.12998538	0.10934265	0.08767481	0.09216773	0.08666988	0.09785205	0.08655424	0.0772879	0.06690106	0.0647543
SPBC1709.15c	1	0.909048	0.66495836	0.5183036	0.4936895	0.33582038	0.324155	0.23737207	0.2394961	0.23875661	0.2713689	0.27911916	0.25770345	0.17550384	0.1474972	0.10288166
SPAC4F10.13c	1	0.47253543	0.37991202	0.28016782	0.28903133	0.19240014	0.20936106	0.2085563	0.17024319	0.14964974	0.17325449	0.16886702	0.20101565	0.17366435	0.16874987	0.12666477
SPAC2E1P5.03	1	0.91256994	1.117347	0.34322578	0.42283896	0.21321683	0.12860146	0.11907997	0.08022916	0.07392411	0.09479331	0.08132247	0.0818785	0.06931277	0.070130266	0.06702736
SPAC2E1P5.05	1	0.23385993	0.20469853	0.14935386	0.1583642	0.10278158	0.10995587	NA	0.094145656	0.08435517	0.10571403	0.09493845	0.08309745	0.07669787	0.06842162	0.049697768
SPAC12B10.06c	1	0.80831623	0.5112203	0.3933174	0.45511538	0.26998848	0.2486401	0.2161515	0.14975758	0.12412356	NA	0.13781033	0.12209291	0.12584266	0.121888034	0.11028718
SPBC1709.16c	1	1.070468	1.0822909	0.9950216	0.7793393	0.48059762	0.4034322	0.3114773	0.2585124	0.27139813	0.26420054	0.24025936	0.24113052	0.22303942	0.21615963	0.1858823
SPAC4F10.14c	1	0.47392786	0.22341222	0.20955767	0.19094808	0.12625922	0.17875223	0.15069951	0.13389026	0.12955421	0.13256375	0.14501363	0.13249303	0.12408572	0.11149286	0.098106585
SPBC29A3.11c	1	0.60846114	0.4140118	NA	NA	NA	NA	NA	0.086222775	NA	0.056763493	0.082552694	NA	NA	NA	NA
SPAC959.08	1	0.4983018	0.17333315	0.11688893	0.11572846	0.08303952	0.12531625	0.112179935	0.10381839	0.09126635	0.119379416	0.106926985	0.08814367	0.08590739	0.06809745	0.065570235
SPAC15E1.02c	1	1.103818	1.705621	2.1355557	1.2204645	0.51574075	0.73197556	0.9030081	0.59632206	0.7118369	NA	0.80984986	1.1122178	1.1537927	1.1369743	1.3648851
SPAC959.02	1	1.2830906	1.1536052	0.67813194	0.5983201	0.33768088	0.30848664	NA	0.24796218	0.20890045	0.25705385	0.24590884	0.1949174	0.19821198	0.1638335	0.16949803
SPAC959.07	1	0.36128855	0.12142665	0.08541042	0.08019579	0.05505626	0.09078541	0.06974713	0.07281013	0.07886198	0.08668488	0.08923336	0.074440815	0.06732813	0.054973084	0.04933811
SPAC19B12.10	1	1.4259244	1.3879719	0.9912835	0.7709747	0.5513784	0.5147533	0.39567614	0.30675521	0.32141504	0.251297	0.26555234	0.24446003	0.22909006	0.22962704	0.16739535
SPCPJ732.03	NA	NA	NA	NA	NA	NA	NA	NA	NA	NA	NA	NA	NA	NA	NA	NA
SPAC19B12.13	1	0.7447706	0.7421435	0.45570704	0.3692146	0.2198208	0.20044485	0.18309185	0.15345235	0.13620463	0.15213157	0.15083738	0.1562279	0.14225319	0.12600276	0.111196384
SPCPJ732.01	1	1.0919136	0.8783652	0.40441126	0.30649394	0.19638966	0.1309039	0.102039784	0.09254789	0.08089021	0.08421412	0.07941291	0.08389446	0.04454353	0.07010863	0.060550768
SPBC649.02	1	0.3869746	0.1604295	0.14278392	0.14007199	0.103449345	0.15470816	0.14001305	0.12070749	0.12782268	0.13879947	0.14044534	0.15463987	0.1239578	0.11311027	0.10704213
SPBC649.05	0.99999994	0.6184529	0.546073	0.46639422	0.418431	0.22539257	0.2271713	NA	0.19460016	0.16622883	NA	0.20549917	0.1572908	0.13644044	0.12180736	0.114972
SPAC4F10.15c	1	0.8140999	0.6866261	0.47256815	0.39800766	0.27454883	0.23046775	NA	0.14195058	0.116433196	0.1773618	0.13310915	0.08816559	0.08963999	0.07421806	0.092466824
SPBC29A3.10c	0.99999994	0.8311649	0.81402797	0.47449276	0.38830295	0.2565403	0.13998328	NA	0.10971362	NA	NA	0.091103606	0.04030659	0.058287416	NA	0.05550069
SPBC649.03	1	0.9689248	0.8597108	0.6665077	0.52695507	0.25856104	0.20807013	0.19251691	0.16616173	0.1532514	NA	0.16099836	0.12065912	0.13090575	0.12456309	0.11712061
SPBC428.17c	1	0.9551399	0.83567846	0.38351777	0.33539927	0.21154943	0.17270105	NA	0.12394988	0.10695648	0.14470214	0.11500432	0.103228785	0.11200758	0.09511179	0.0812801
SPBC649.04	1	1.1326641	1.186652	0.6961744	0.48127186	0.20891033	0.17837939	NA	0.13807921	NA	NA	0.118079	0.08753255	0.0923311	NA	NA
SPAC2F7.16c	1	0.76075196	0.8415133	0.5047372	0.46409282	0.240451	0.23755229	0.20755301	0.18360724	0.16656673	0.1868926	0.1880222	0.19292305	0.20020436	0.16857532	0.14552252
SPAC19B12.01	1	0.22656237	0.19696729	0.17201927	0.18110964	0.14023718	0.16096558	NA	0.10814246	0.115280606	0.10951714	0.12438061	0.123455904	0.10300278	0.07671082	0.058229826
SPAC6F6.16c	1	0.47012103	0.46339747	0.4116731	0.3668863	0.24931584	0.21851635	0.15738581	0.1448261	0.15000011	0.15052938	0.13984324	0.09490183	0.10110047	0.07725747	0.07682072
SPBC16D10.04c	1	0.81582385	0.7467753	0.51894057	0.44666398	0.23225605	0.24976753	0.20875454	0.17529729	0.15271756	0.15280391	0.18305708	0.17817979	0.1554845	0.17504841	0.16214687
SPAC19B12.04	1	0.3274334	0.18010716	0.16344614	0.16328761	0.11330579	0.16332462	0.15447226	0.13045129	0.13248716	0.15607774	0.15514925	0.14551759	0.13870838	0.12084665	0.11892061
SPAC19B12.03	1	0.6648221	0.3910714	0.24036898	0.22965741	0.15079054	0.13544798	0.09229434	0.107649475	0.08941099	0.11835984	0.101687394	0.07239355	0.079049006	0.07408689	0.0782601
SPAC19B12.09	1	0.48818788	0.40012786	0.2980904	0.24209572	0.14140755	0.13791156	0.13242084	0.09738489	0.098538406	0.12563269	0.12724438	0.1358573	0.12661348	0.10791295	0.0861187
SPAC19B12.08	0.99999994	2.775537	2.688417	1.935518	1.0084243	0.73228705	0.5305023	0.5072119	0.47514793	0.4365496	0.47311628	0.36673835	0.2159917	0.20139083	0.22131728	0.145481
SPBC428.16c	1	1.1665059	0.86553323	0.65463334	0.6738799	0.3993649	0.30123258	0.27744502	0.20667146	0.17341003	0.20282201	0.18912637	0.16874544	0.15664771	0.14558019	0.13386574
SPAC15E1.05c	1	0.6852616	0.42721587	0.38856795	0.3867091	0.24045028	0.23166882	0.19660172	0.15958276	0.13378061	0.16200335	0.14888275	0.15069312	0.14269005	0.12616238	0.10625407
SPAC4F10.16c	1	0.9702805	1.175985	1.1813182	0.9425261	0.5711378	0.5065012	0.3399577	0.41370156	0.47389778	0.4600141	0.39938262	0.34472588	0.30932644	0.26630503	0.22230083
SPBC1709.13c	1	0.5457351	NA	NA	0.20571549	0.12980843	NA	NA	0.10220094	NA	NA	0.106944785	NA	NA	NA	NA
SPBC428.19c	1	0.41366082	0.33445972	0.24353948	0.21873423	0.16422944	0.17224585	0.13530172	0.11810121	0.115301	0.11513686	0.111788526	0.10039775	0.0798581	0.074010484	0.0661983
SPCC126.11c	1	0.530458	0.40351817	0.37019217	0.3154623	0.1813489	0.16161679	NA	0.101780385	0.097244225	0.11392795	0.1059272	0.1161605	0.09818389	0.09016198	0.07513244
SPBC1709.19c	1	0.5903385	0.58019996	0.503674	0.45454141	0.26863012	0.24200292	0.2269841	0.17249633	0.14580585	0.19359742	0.17585048	0.198978	0.18422432	0.15808257	0.1652144
SPAC12B10.01c	0.99999994	1.2378004	1.4010901	1.0121592	0.7040079	0.4551338	0.4663704	0.43106496	0.36793876	0.3821976	0.38578248	0.41765764	0.48628405	0.39502108	0.346283	0.26908606
SPAC2F7.14c	1	0.4520468	0.34640032	0.21640956	0.16494122	0.10237465	0.088078015	NA	0.060433414	0.053712144	NA	0.09079112	0.058584463	0.058613773	0.044823557	0.032184795
SPAC4F10.10c	0.99999994	1.039489	0.8433782	0.41655043	0.27018312	0.19842844	0.11961826	0.06378251	0.061475407	0.07413122	0.071550466	0.06413447	0.04142897	0.051629633	NA	0.030546596
SPAC12B10.02c	1	0.7321361	0.5229947	0.46505213	0.36947766	0.2488755	0.25132227	0.22812138	0.15399596	0.13433848	NA	0.15989749	0.19813502	0.16583954	0.15768644	0.13995475
SPAC2F7.13c	1	0.5453056	0.33176595	0.26249877	0.2451129	0.13208292	0.1335364	NA	0.080837384	0.070671104	NA	0.079449564	0.08265824	0.07469896	0.059476	0.05611185
SPCC594.04c	1	0.9615841	1.1340775	1.0472145	0.55361867	0.35408875	0.25094324	0.18616459	0.19223748	0.26542026	0.31196183	0.22748609	0.1178016	0.12822516	0.12612046	0.078189716
SPAC22E12.19	1	0.7772511	0.6875896	0.33192238	0.28582016	0.18684319	0.16370751	NA	0.121686816	0.10095756	0.13030775	0.1078469	0.08211861	0.090358816	0.08137583	0.080707856
SPAC22E12.18	1	0.4014701	0.3598958	0.3190916	0.32552534	0.21603043	0.23041773	0.1980224	0.1530721	0.14311571	NA	0.16691048	0.17644867	0.16937806	0.16622213	0.14791125
SPBC16D10.07c	1	0.548503	0.5076714	0.42986646	0.383691	0.21547028	0.21798818	0.17968519	0.15234433	0.13559237	0.14384796	0.12979564	0.11040231	0.11121092	0.099927545	0.10270172
SPBC23G7.08c	0.99999994	0.9639278	0.85487914	0.3698109	0.28686523	0.22043878	0.1740749	0.11330576	0.105848305	0.0899543	0.103084885	0.095020264	0.07216555	0.07407863	0.075035535	0.053708777
SPAC22E12.02	1	0.68649477	0.58825934	0.5086236	0.46150082	0.22021666	0.17023766	0.15826224	0.13632761	0.10904113	0.10858228	0.14156675	0.123012714	0.104732454	0.08702042	0.06152428
SPAC22E12.01	1	0.85347205	0.5422344	0.39136532	0.416027	0.24429958	0.22440946	0.18284206	0.17088889	NA	0.13433269	0.12250649	0.25424856	0.07871927	NA	NA
SPAC22E12.04	0.99999994	0.76073956	0.48144025	0.42071766	0.34088856	0.18893509	0.19226266	0.13462225	0.15184577	0.17650977	0.19647196	0.19739047	0.20556681	0.21799406	0.18829496	0.18111263
SPAC22E12.08	1	0.79710865	0.64216936	0.51525635	0.43651015	0.2609929	0.22911489	0.18124896	0.15548834	0.14269279	0.1616629	0.14328596	0.13363172	0.13108623	0.12483601	0.09032061
SPAC22E12.07	1	0.52519304	0.39754793	0.25347558	0.21232115	0.14248419	0.11759162	0.09154325	0.07338932	0.07493831	0.075943425	0.09001358	0.073355906	0.06465298	0.05867262	0.045514684
SPCC594.02c	1	0.8247889	0.62639195	0.6025809	0.36724892	0.25885594	0.26311627	NA	0.17797136	0.21220809	0.1846898	0.19364358	0.162789	0.1405901	0.12998982	0.08102495
SPBC16D10.08c	1	0.5899053	0.72032523	0.8847388	0.5631775	0.28530747	0.22923455	0.24007007	0.16824844	0.17423579	0.16414647	0.14965649	0.15460198	0.15019473	0.13022691	0.085208155
SPAC22H10.11c	1	0.53692234	0.638036	0.36864728	0.31029272	0.20513013	0.226041	0.18559912	0.19619703	0.17990352	0.18153445	0.18298961	0.11348406	0.123241305	0.10077234	0.11708258
SPAC343.10	1	1.2744064	0.9764799	0.6509715	0.41404903	0.20124997	0.17461672	0.16360359	0.12106271	0.095564984	0.11291853	0.10880727	0.09267477	0.07693044	0.0719522	0.06722246
SPAC343.13	1	0.65493095	0.72167146	0.31284398	NA	0.19756392	0.1631939	0.16128018	0.10859062	0.098493405	NA	0.11422675	0.112218186	0.10946895	0.102170855	0.091942035
SPAC343.12	1	6.171449	10.404331	13.939334	2.0628002	0.8427903	0.7685091	NA	0.20259157	0.23277198	0.15675712	0.17353098	0.12716165	0.11940746	0.11098696	0.09573175
SPAC343.15	1	0.4625978	0.4545089	0.30921748	0.27541944	0.15593873	0.13561267	0.12296583	0.100363575	0.09345616	0.10524828	0.10714648	0.11189745	0.09470234	0.0796492	0.087423265
SPAC343.05	1	0.86006993	0.8299951	0.6390856	0.5467615	0.29965955	0.2346811	0.2142833	0.13616903	0.11283672	0.1385206	0.12016339	0.120769404	0.121544674	0.104900986	0.08952468
SPBC1539.05	1	0.8387471	0.72023785	0.506546	0.40205687	0.24689591	0.20960781	0.18254632	0.15696247	0.13073875	0.16956383	0.15704985	0.12464015	0.124611504	0.13818316	0.111034915
SPBC1539.04	0.99999994	1.1727887	1.0052081	0.60551864	0.3735369	0.21203333	0.19320232	0.15717365	0.13548252	0.12071071	0.13597474	0.1352077	0.11785104	0.12532571	0.098370574	0.10879591
SPAC343.07	1	0.3201415	0.23978962	0.18406586	0.14887176	0.12971552	0.08055049	NA	0.06193386	0.07945851	0.079156	0.06663977	0.021974072	0.02344244	0.019919822	0.01
SPBC1539.02	1	1.0588238	1.0512128	0.8212043	0.5174849	0.34278485	0.2783804	0.25310177	0.19739686	0.21250549	0.22694342	0.19093291	0.19663964	0.16570292	0.16042542	0.11689787
SPAC343.09	1	0.5636617	0.38378438	0.31001517	0.22318506	0.13430047	0.10311003	0.07944038	0.07364912	0.077571675	0.06358134	0.0774593	0.07350675	0.055134088	0.043653633	0.035803504
SPBC1539.08	1	0.8807116	0.6661615	0.3255938	0.24280463	0.16177097	0.16889489	NA	0.11665891	0.10031786	0.10459017	0.089187376	0.09665727	0.095936246	0.098607525	0.085708804
SPBC1539.06	1	0.737796	0.5756373	0.3366563	0.3471351	0.17922196	0.1750926	0.17270909	0.101029314	0.08830167	NA	0.09623351	0.10601467	0.09702836	0.09345306	0.06829779
SPAC22H10.12c	1	1.8925831	1.4577715	1.0699508	0.63953334	0.3661542	0.2908403	0.24941528	0.21914716	0.17849368	0.20698585	0.19729051	0.16694045	0.17253934	0.14683174	0.15682189
SPAC343.21	NA	NA	NA	NA	NA	NA	NA	NA	NA	NA	NA	NA	NA	NA	NA	NA
SPAC343.20	1	2.4604063	4.8892508	1.5639757	1.8405254	0.76123387	0.3669005	0.23798223	0.14189401	0.13775344	0.14598948	0.1346361	0.11803396	0.1262787	0.08573388	0.059661523
SPAC343.18	1	0.69847065	0.6807877	0.44952357	0.3308467	0.18848123	0.17372334	0.13312918	0.12015439	0.099754274	0.0854621	0.116215594	0.06874918	0.06788105	0.059487514	0.05347248
SPBC36.12c	1	0.846809	0.76978445	0.4278116	0.40314722	0.22296098	0.23928115	0.21537578	0.16030046	0.16453588	NA	0.17357466	0.17846134	0.1919251	0.19206403	0.12436869
SPAC343.19	1	0.9427703	0.9503745	0.57299393	0.399692	0.22390656	0.14133808	0.13699858	0.12565075	NA	0.106138185	0.09720392	0.09359931	NA	NA	NA
SPAC343.16	1	0.31711248	0.40136832	0.19054343	0.12010306	0.075376935	0.07422499	NA	0.04693474	0.047893662	NA	0.048461244	0.035998907	0.038790952	0.033021532	0.0303155
SPBC1539.10	1	0.22470298	0.19274823	0.14750049	0.17758493	0.11129107	0.14351803	0.13436088	0.10775527	0.1103812	0.11779649	0.121823594	0.12247156	0.118316785	0.08290524	0.073891595
SPBC23G7.15c	1	1.0911393	0.5428163	0.1499302	0.20411348	0.14758387	0.21357152	0.15129314	0.13952126	0.111676455	0.14818601	0.1297242	0.106215976	0.113148674	0.09668882	0.10959861
SPBC31A8.02	1	0.902397	0.6624706	0.37330002	0.2992027	0.21285042	0.119776726	NA	0.114266984	NA	0.1645834	0.14873423	0.066311635	NA	NA	NA
SPAC922.03	1	2.9530334	1.6847075	0.9035405	0.76742405	0.5588409	0.49893662	0.45437855	0.4211587	0.45880422	0.60313654	0.50676036	0.46035978	0.43915078	0.4962226	0.43888655
SPBPB7E8.02	0.99999994	1.296708	1.0736377	1.1608403	0.90663314	0.87826943	0.6938519	0.8717728	0.77453774	0.9005313	0.846918	0.89770794	1.0084611	0.8734506	0.81662875	0.23805493
SPAC922.06	1	9.0815935	9.254046	3.6258187	2.2517598	1.542434	1.6773187	1.6053369	1.2238309	1.1939516	1.3846985	1.3990837	1.8081403	1.4043183	1.6576576	1.9802177
SPBPB7E8.01	1	1.0854186	1.5521338	1.0739974	1.0504388	0.7398627	0.5579326	0.54175067	0.37169364	0.30959922	NA	0.20535481	0.07777281	0.055617217	0.040352378	0.029251592
SPAC922.04	1	0.9679428	0.8357425	0.91544247	0.62898237	0.34737384	0.4787274	0.43157536	0.3745593	0.319244	0.30372795	0.35225195	0.37698156	0.30673036	0.27896205	0.3061182
SPAC922.09	NA	NA	NA	NA	NA	NA	NA	NA	NA	NA	NA	NA	NA	NA	NA	NA
SPAC20G4.01	1	0.65173984	0.5074613	0.42400554	0.3934092	0.21943676	0.18581828	0.11977199	0.102655336	0.10358768	0.1182124	0.1013424	0.1053149	0.09520674	0.08796398	0.07482383
SPAC20G4.08	0.99999994	0.864306	0.6551592	0.512962	0.37664637	0.21962102	0.20122321	0.16653644	0.14071941	0.12272291	0.13716091	0.11541831	0.108188905	0.10882572	0.09000856	0.08401292
SPAC20G4.09	NA	NA	NA	NA	NA	NA	NA	NA	NA	NA	NA	NA	NA	NA	NA	NA
SPBC1105.18c	1	0.78383106	0.597075	0.57354915	0.4533445	0.30536672	0.367951	0.3675516	0.29162037	0.34259963	0.32249317	0.3704426	0.5272562	0.45789313	0.40036952	0.2613949
SPBC23G7.17c	NA	NA	NA	NA	NA	NA	NA	NA	NA	NA	NA	NA	NA	NA	NA	NA
SPAC589.06c	1	1.0693897	0.8360193	0.4637027	0.40503174	0.22682096	0.19281113	0.16105822	0.13326582	0.12030273	0.17708525	0.16730246	0.15532877	0.1297659	0.12421714	0.123976566
SPAC23H3.10	1	0.69021434	0.57814944	0.41921186	0.28425393	0.18964899	0.16455787	NA	0.12596862	NA	0.1359685	0.12124373	0.0983324	0.12693271	NA	NA
SPAC23H3.14	0.99999994	0.6976868	0.7977952	0.6295203	0.37731555	0.24480255	0.21246643	0.21355869	0.16225949	0.15959574	0.1601775	0.1829916	0.20555875	0.20815127	0.17316541	0.18056315
SPAC23D3.06c	1	0.4886571	0.49492937	0.35328534	0.28873944	0.18631156	0.17578176	0.18498302	0.14456134	0.123979226	0.14926973	0.14460377	0.15164581	0.15634967	0.12434621	0.123476945
SPAC4F10.07c	1	1.0879549	1.4162406	1.0632794	0.79259664	0.46748593	0.2940488	NA	0.279288	0.28074145	0.3204279	0.27912283	0.19652559	0.18507816	0.17518814	0.1792103
SPBC23G7.13c	1	3.8149517	5.4334807	1.5491222	1.2062207	0.7091946	0.842801	0.75854075	0.5706862	0.53253424	NA	0.5928074	0.72727215	0.7624385	0.8519106	0.8374845
SPAC15E1.07c	NA	NA	NA	NA	NA	NA	NA	NA	NA	NA	NA	NA	NA	NA	NA	NA
SPAC589.07c	NA	NA	NA	NA	NA	NA	NA	NA	NA	NA	NA	NA	NA	NA	NA	NA
SPAC4F10.05c	NA	NA	NA	NA	NA	NA	NA	NA	NA	NA	NA	NA	NA	NA	NA	NA
SPCC1672.11c	1	0.823397	0.92990017	0.695542	0.51475847	0.29824415	0.27073234	NA	0.19846192	0.17253922	NA	0.17314202	0.158646	0.15680754	0.14483052	0.100338265
SPAC25B8.12c	1	1.4329383	1.0450366	1.1284087	NA	0.24151966	0.13073672	0.076221354	0.06736876	0.055776156	0.05945948	0.04892185	0.02857849	0.034370206	0.026893089	0.023583423
SPAC589.08c	1	1.364751	1.1098852	0.8809915	0.5473471	0.3584668	0.31138948	0.25536674	0.18908556	0.14604016	NA	0.1769807	0.16481698	0.19340788	0.20365225	0.18467616
SPAC4F10.09c	1	0.4188425	0.32650426	0.29961798	0.28062358	0.22640467	0.2519978	0.19994108	0.19775854	0.17310074	0.19227825	0.20685422	0.20656444	0.18988244	0.16514556	0.11423133
SPAC23D3.03c	1	0.83729416	0.5418725	0.383871	0.31567365	0.17572197	0.202078	0.15656167	0.1498462	0.12440312	0.16020477	0.15510984	0.14372428	0.15130757	0.11745035	0.14599383
SPAC2E12.02	1	1.6527582	1.4446936	1.2530774	0.8234371	0.6039989	0.6024849	0.5432907	0.49414682	0.5334422	0.48563114	0.48045754	0.42311943	0.36666515	0.35500625	0.268697
SPAC343.03	0.99999994	1.1894163	1.140698	0.8201179	0.74911875	0.45486963	0.35675493	0.32500407	0.25819817	0.24386823	0.28909972	0.24093539	0.193799	0.14768265	0.1391165	0.13756299
SPAC23H3.04	1	1.4778181	1.0504667	0.93907356	0.7581592	0.50360656	0.5078086	0.43427253	0.45406607	0.4595113	0.5284109	0.52348155	0.37175575	NA	0.39917475	0.41721296
SPAC343.02	1	0.79101545	0.7475412	0.4135772	0.37235302	0.1882012	0.1341697	0.1197399	0.09722283	0.075398885	0.099759124	0.093878925	0.08144753	0.08569775	0.059538484	0.059697464
SPCC1672.12c	1	0.9753778	0.5973494	0.65994215	0.42653373	0.29164362	0.24810313	0.18127397	0.15645508	0.18374822	0.20105642	0.16541171	0.15201874	0.15783557	0.12628593	0.086045384
SPAC2E12.05	1	1.0027366	1.4866117	1.4149595	1.0401969	0.7418953	0.7084038	0.5325103	0.5121408	0.58466434	0.58011883	0.56001395	0.41857383	0.46709588	0.36419144	0.2670167
SPAC23D3.05c	1	0.76084167	0.61713713	0.7237874	0.7076489	0.46305063	0.49641365	0.40769455	0.32082567	0.2866526	0.2898553	0.25401163	0.23939042	0.27712744	0.253803	0.23810667
SPBC23G7.12c	1	0.9847325	0.73534507	0.5784069	0.45936432	0.27264664	0.24638653	0.20995642	0.14564699	0.12676421	0.15837564	0.15567172	0.18279395	0.16504629	0.14975655	0.13456926
SPAC23H3.06	1	0.5703085	0.4836075	0.31003517	0.2689735	0.18513486	0.14296123	0.13625845	0.0939721	0.10118055	NA	0.08907494	0.06130086	0.063556984	0.05630288	0.035160206
SPAC23D3.04c	1	0.4183598	0.53423655	0.22830875	0.16155134	0.0898379	0.07478621	0.052446757	0.054171618	0.04162126	0.05451525	0.045821194	0.032282464	0.03764135	0.029825065	0.030435944
SPBC16D10.11c	1	0.39617494	0.15116093	0.10884469	0.1051879	0.064321324	0.0939183	0.0820721	0.069058485	0.07479322	0.084453635	0.0914463	0.08339391	0.08427038	0.07250929	0.07901599
SPBC1778.07	1	0.44389307	0.39079937	0.22476736	0.196696	0.11632484	0.10560156	0.0993766	0.08425027	0.078308485	0.09451359	0.088349834	0.10865028	0.1009741	0.09349975	0.068755
SPBC1778.09	1	0.70954216	0.8880962	0.41438678	0.25987557	0.18402159	0.13459031	0.11021797	0.099874474	0.089278474	0.091405086	0.098998725	0.06130612	0.058248755	0.04899408	0.045615837
SPBC1105.11c	1	0.9733508	1.8725085	1.2155901	0.9038586	0.5642751	0.39105558	0.330065	0.29797968	0.39429453	0.40430623	0.32315317	0.21744692	0.23580466	0.20345017	0.15739442
SPAPB8E5.06c	1	0.4755193	0.15041137	0.106041744	0.10790557	0.082549036	0.13176405	0.101647615	0.108628504	0.10728513	NA	0.11845484	0.10541943	0.09784547	0.083280064	0.05411532
SPAC1783.04c	1	0.6395613	0.56184906	0.4184184	0.3218626	0.21218704	0.20238435	0.15552106	0.12685181	0.10808116	0.105503134	0.11149353	0.12452063	0.12487832	0.10134032	0.0850541
SPBC530.06c	1	0.9571814	0.7598934	0.51151365	0.4072991	0.2517891	0.22830148	0.26372114	0.1731819	0.16506253	0.17628725	0.17765531	0.17912023	0.17320545	0.14394102	0.14217092
SPAC589.02c	1	1.1437879	1.1871678	1.145195	0.4284775	0.35927927	0.26473773	NA	0.14803837	NA	0.22797695	0.16336773	NA	NA	NA	NA
SPBC1778.04	NA	NA	NA	NA	NA	NA	NA	NA	NA	NA	NA	NA	NA	NA	NA	NA
SPBC1778.02	1	0.94272673	0.9348149	0.69442165	0.56164163	0.31064603	0.29254323	NA	0.2483461	0.2894317	0.28005737	0.25654566	0.267958	0.3019081	0.31326914	0.26574236
SPAC29A4.04c	1	0.44533786	0.3319005	0.20513299	0.17638575	0.11425429	0.14810275	0.113428235	0.104092985	0.096063256	0.09850228	0.117293894	0.12200332	0.08994637	0.077043764	0.0640179
SPBC29A10.16c	1	1.1040723	0.78573906	0.5082941	0.357443	0.24626604	0.25407237	0.20216283	0.16926248	0.13080928	0.13859382	0.1271588	0.1126539	0.10006649	0.10690481	0.07654577
SPBC9B6.10	1	0.5705912	0.4111156	0.39378116	0.33495668	0.21273066	0.1964874	0.1729162	0.1443886	0.13867824	0.15744293	0.15879418	0.16293779	0.15371116	0.13715418	0.103220984
SPAPB8E5.07c	1	0.3449894	0.40681213	0.23407727	0.21948576	0.14971346	0.18166152	0.18336007	0.15191753	0.1508443	0.17125598	0.16399719	0.17870241	0.16362081	0.1461708	0.13868062
SPBC16E9.06c	1	0.7625566	0.597008	0.50110644	0.41127738	0.28850812	0.21798931	0.17599353	0.14841598	0.17806649	NA	0.15116924	0.10052402	0.10033209	0.078132115	0.05414946
SPBC23G7.10c	1	0.95908123	1.2612672	1.6501603	0.9450943	0.46605498	0.38267708	0.3408438	0.266984	0.33501905	0.38720164	0.44274396	0.9040245	1.0493942	1.0239929	1.1940478
SPAC589.03c	1	0.4358493	0.33944148	0.25722614	0.22639649	0.14193359	0.17790923	0.11089245	0.084950864	NA	0.07614968	0.07955323	0.062194396	0.08524212	0.075101115	NA
SPBC9B6.03	1	2.1236103	2.288693	1.1311013	0.8138429	0.70738924	0.7611451	0.56065583	0.63460714	0.62076944	0.6133765	0.49719924	0.3784938	0.3114313	0.32406682	0.37199086
SPBC2A9.08c	1	0.99819225	0.6836993	0.5598052	0.43765903	0.24316558	0.19937363	NA	0.12446604	0.116149224	0.13273694	0.12234429	0.13442127	0.12176241	0.11598369	0.10465812
SPAC25B8.13c	1	4.2448087	5.5423694	5.0864124	2.3417618	2.4517179	1.7711469	1.2119917	1.4989041	2.248659	1.6702516	1.3717657	0.7803858	0.5279872	0.47753143	0.34243596
SPBC9B6.06	1	0.86965173	0.88865316	0.38089445	0.2660709	0.17308348	0.14147653	0.121883266	0.11029236	0.09777141	0.104519755	0.101084106	0.08885564	0.08985127	0.07875402	0.0887483
SPBC9B6.07	1	0.36376458	0.23940712	0.21341202	0.25550634	0.16823511	0.19851816	NA	0.14527759	0.14388198	0.1460059	0.15390475	0.1866627	0.17252097	0.16032492	0.14654036
SPBC9B6.08	1	1.1333275	1.133035	0.5242896	0.40022078	0.23674446	0.15452118	0.11319293	0.091638215	0.0727939	0.08770006	0.066700876	0.04082912	0.04416706	0.036379162	0.028638117
SPAC323.08	1	1.4406121	1.4632791	0.9116386	0.45315263	0.47309783	0.26015496	0.17196894	0.14738445	NA	0.21679345	0.27348143	0.066435814	NA	NA	NA
SPAC29A4.03c	1	0.57614267	0.40599367	0.26444677	0.2401507	0.15066366	0.123999156	0.117287435	0.07769276	0.07437661	NA	0.081766814	0.08466138	0.08082289	0.06434998	0.05495795
SPAC9G1.14	NA	NA	NA	NA	NA	NA	NA	NA	NA	NA	NA	NA	NA	NA	NA	NA
SPBC16A3.12c	1	0.835897	0.6045158	0.45354724	0.4220573	0.21861687	0.19676293	0.1648232	0.14821745	0.13079078	0.15572008	0.15534838	0.15531185	0.16539657	0.14351031	0.14892611
SPCC417.05c	1	2.085425	2.9998384	1.8082052	0.82162243	0.52163243	0.38261858	0.4235586	0.3730689	0.30966833	0.38259	0.34503865	0.21356438	0.24179395	0.16604765	0.1644214
SPAPB8E5.04c	1	2.5429327	2.8553991	2.7150962	2.128272	1.2439361	1.0797118	0.83319825	0.88031405	0.78302956	0.8151168	0.7569396	0.46430203	0.44480696	0.40257844	0.52287024
SPAC9G1.12	1	0.3131318	0.28382897	0.21710873	0.2047836	0.15249532	0.16927586	0.16140552	0.115817726	0.10781798	0.13803834	0.12452505	0.11468222	0.1121392	0.09461157	0.0791963
SPBC16E9.09c	1	0.92027557	0.6390982	0.4724191	0.39157447	0.2142339	0.16983837	0.13699919	0.09456257	0.08431471	NA	0.09677021	0.07842969	0.08582775	0.06701051	0.054388814
SPAC1783.02c	1	0.7848417	0.4820512	0.44978997	0.49934712	0.24936652	0.24227041	0.21604942	0.1619509	0.13477115	0.16766398	0.1524317	0.16233465	0.15002425	0.15071648	0.12466214
SPAC29A4.02c	0.99999994	0.42329222	0.18959245	0.11825119	0.15303986	0.10074714	0.1105083	0.08951307	0.057741273	0.047218017	NA	0.06637665	0.058376186	0.057256997	0.053342346	0.038659174
SPAC9G1.04	1	0.65778244	0.5332027	0.3447063	0.28701827	0.1669109	0.16415092	0.13533942	0.10948803	0.07613352	0.07819015	0.10848517	0.10507969	0.10634206	NA	0.08668796
SPCC417.06c	NA	NA	NA	NA	NA	NA	NA	NA	NA	NA	NA	NA	NA	NA	NA	NA
SPAC9G1.05	1	0.7080737	0.41338158	0.37652087	0.3860832	0.2353581	0.22499959	0.18088454	0.14962895	0.14177649	0.13475454	0.15444013	0.1752651	0.14859714	0.14575149	0.11215054
SPAC9G1.02	1	0.74610704	0.8677951	0.7289724	0.6399958	0.4334884	0.4357115	0.43709022	0.36325413	0.34757307	NA	0.38062915	0.35553914	0.318535	0.28568658	0.29106668
SPAC9G1.09	1	0.7721924	0.7668232	0.65272045	0.5735778	0.33297157	0.28666782	0.24852513	0.22841476	0.26138908	0.29616436	0.26285794	0.2856433	0.1940349	0.195646	0.14984779
SPCC24B10.02c	1	1.3450361	1.3178207	0.9777825	0.6192881	0.35785866	0.31464058	0.23695803	0.20921665	NA	0.23376593	0.25527897	0.17552389	0.28501844	NA	NA
SPAC9G1.07	1	0.66415095	0.64232683	0.63085264	0.5176038	0.36365104	0.33451432	0.2842732	0.24817348	0.24938203	0.26286006	0.28827253	0.29756448	0.2509815	0.23341914	0.12853433
SPBC530.03c	1	0.7937898	0.56129473	0.39468512	0.33529797	0.20382358	0.15510036	0.12827855	0.11504859	0.10527082	0.12622768	0.118129656	0.0807077	0.08653193	0.07275874	0.07739565
SPAC25B8.15c	1	0.34298888	0.2901859	0.37969455	0.32573968	0.23148675	0.21002592	0.13608941	0.14550883	0.13771576	0.13959028	0.140871	0.15953673	0.114345394	0.14051284	0.09668032
SPAC589.05c	1	0.6013728	0.5116072	0.55543774	0.46015692	0.28077725	0.28831175	0.2657432	0.21267001	0.1907991	NA	0.204804	0.232358	0.21433151	0.22585632	0.19963938
SPCC417.07c	1	0.56756276	0.5456742	0.3677024	0.35871676	0.24506299	0.2043307	0.1953065	0.14379592	0.123447984	NA	0.13775177	0.13660173	0.12026585	0.13000633	0.09086243
SPAC1783.08c	1	0.3158646	0.101747684	0.071447425	0.059547752	0.048976045	0.08197863	0.0771636	0.06588265	0.07414982	0.08948657	0.08662528	0.08594257	0.08013651	0.06155807	0.061908025
SPAPB8E5.02c	1	0.99213344	0.7348101	0.45061278	0.3985742	0.24534841	0.22160195	0.16282015	0.1460531	0.12955458	0.13780127	0.13823296	0.13452543	0.12879217	0.10988791	0.1040164
SPCC576.09	1	0.41437745	0.1145504	0.08257937	0.077039815	0.053873923	0.09236038	0.08609373	0.0736712	0.07121059	0.08767159	0.07922648	0.079855666	0.070652686	0.060622416	0.044079535
SPBC1105.15c	0.99999994	0.6246194	0.68425506	0.5440524	0.5321195	0.332505	0.344751	0.3564184	0.28762564	0.23095472	NA	0.24319208	0.24257539	0.22734973	0.20120227	0.15585394
SPCC576.14	1	0.56795585	0.45935673	0.34677097	NA	0.21641718	0.22894585	0.21890141	0.1528407	0.1456215	0.16438003	0.15054256	0.16340683	0.167716	0.15555774	0.12019444
SPCC576.13	1	0.6160892	0.5910468	0.4865942	0.44845948	0.31298086	0.27478147	0.21072146	0.20165797	0.20985629	0.21239994	0.21547304	0.16037555	0.16269785	0.1411935	0.05926263
SPCC1739.01	1	1.3158327	1.1160744	0.6994101	0.42169526	0.2901985	0.2140196	0.19374338	0.19755916	0.1727468	0.17679036	0.16862619	0.12353254	0.11833103	0.09543181	0.12308638
SPBC16E9.03c	1	0.68107367	0.5773684	0.38226414	0.31992617	0.16919339	0.13629909	0.13616697	0.1085063	0.08922442	0.107151434	0.09322034	0.08900991	0.08651609	0.07522869	0.077639155
SPCC18B5.01c	1	0.29552162	0.24383524	0.2559497	0.11819343	0.0930313	0.109664634	0.12529767	0.106699824	0.095925316	NA	0.10531934	0.09011786	0.06994888	0.05712577	0.0461149
SPCC1739.05	1	0.30172554	0.23872904	0.1753795	0.17345883	0.11224783	0.12444907	NA	0.09129682	0.09781361	0.09188642	0.090089045	0.121824354	0.096013635	0.08143042	0.06508151
SPCC1739.03	NA	NA	NA	NA	NA	NA	NA	NA	NA	NA	NA	NA	NA	NA	NA	NA
SPCC576.11	1	0.41878787	0.16409323	0.121353514	0.0978839	0.08149424	0.12326111	0.10046518	0.0938898	0.11610025	0.1251335	0.12598369	0.11542367	0.10404274	0.09071576	0.07820107
SPCC1739.07	1	0.58738095	0.5251254	0.3767671	0.30206984	0.18407097	0.16339849	0.13211076	0.1297462	0.1067426	0.14235651	0.13734974	0.08763561	0.085956216	0.06391834	0.061827518
SPBC1105.16c	NA	NA	NA	NA	NA	NA	NA	NA	NA	NA	NA	NA	NA	NA	NA	NA
SPCC1259.06	1	1.0652344	0.888267	0.73234314	0.41642916	0.24746501	0.19265456	0.18414128	0.16034009	0.14425313	0.16571903	0.14286663	0.14137787	0.12148285	0.12297427	0.11372046
SPCC1259.07	1	0.7164336	0.80038536	0.45771435	0.31297123	0.19700581	0.13738036	0.106165975	0.116749115	0.10495723	0.12040614	0.11124086	0.07720147	0.0757649	0.053748846	0.046609256
SPBC16A3.15c	1	0.748951	0.61056733	0.30999845	0.23748659	0.14549579	0.103635184	0.06918284	0.05143319	0.0383977	0.04453028	0.03575778	0.03735014	0.032923944	0.034536038	0.02414697
SPCC1259.04	1	0.7888366	0.6446893	0.58276975	0.486878	0.2995164	0.21802364	0.15531015	0.15942816	0.16207774	0.16833171	0.17166369	0.20392239	0.16236071	0.14619067	0.12548576
SPCC1259.08	1	0.53322756	0.5025626	0.39939803	0.24988505	0.20302117	0.1701443	0.13220327	0.11993927	0.16188413	0.14742649	0.16544434	0.12596934	0.12518942	0.11180209	0.098676786
SPCC576.02	1	1.4558252	1.7500495	0.41890895	0.36489147	0.20695066	0.13088143	0.0847217	0.07885277	0.057061426	0.06884596	0.058411866	0.046574097	0.041217137	0.041621044	0.040037334
SPCC576.04	1	3.4194183	3.7500753	1.9319	0.9259793	0.60204357	0.50163275	0.40946335	0.399348	0.3413405	0.3273349	0.32912475	0.27850857	0.24263701	0.25094953	0.2863542
SPAC323.04	1	0.63856095	0.5424262	0.37369692	0.2895105	0.17369619	0.16137287	0.121080145	0.108963765	0.10622727	0.117222965	0.1063921	0.107324526	0.10394966	0.08607042	0.093762115
SPCC1259.03	1	0.21085893	0.18953629	0.15381703	0.1636081	0.10305459	0.11327608	0.078845195	0.08961798	0.06567221	0.101084754	0.08990038	0.06650819	0.06845962	0.0485676	0.049677603
SPCC576.05	1	0.91423494	0.87693596	0.52801365	0.5162786	0.30812824	0.3063758	0.30713016	0.2424	0.21376438	0.24583027	0.20924407	0.20941213	0.19425674	0.17451628	0.15375677
SPCC1739.10	1	1.443141	1.1473837	1.0360645	0.73757774	0.58593476	0.44108796	NA	0.3378534	0.4287336	0.42245856	0.37715957	0.25196624	0.20330611	0.1949629	0.14792101
SPBC16E9.02c	1	1.5746862	1.2314982	0.9573281	0.704142	0.5025433	0.43263933	0.4665815	0.34446013	0.35674506	0.34693265	0.36346677	0.35463163	0.3046971	0.2653882	0.21213476
SPCC1739.12	1	0.89353544	0.73129094	0.47055894	0.27534002	0.2074741	0.13419507	NA	0.100432895	0.11789373	NA	0.08680576	0.048135813	0.052240554	0.037150748	0.02744324
SPCC576.07	1	0.9655509	0.85269207	0.34945244	0.2980709	0.16436666	0.13865519	0.095382296	0.089556724	0.07077112	0.08624706	0.07638075	0.059616834	0.05396441	0.048671473	0.042675026
SPCC1739.13	1	0.15714864	0.050838485	0.051925894	0.08770475	0.08514077	0.08980775	0.07862543	0.070218116	0.08699596	0.095069796	0.1009314	0.081027694	0.07371941	0.06501724	0.03884691
SPCC1739.14	0.99999994	1.0164442	0.9927689	0.55179656	0.38168785	0.2023539	0.16863027	0.15735528	0.13048418	0.09246045	0.14138713	0.11124348	0.1192182	0.1678401	0.09381399	0.10775812
SPCC1739.15	1	1.0454332	1.4875004	1.5865098	0.97924215	0.833807	0.660058	0.44877878	0.4614081	0.56160575	0.4649752	0.47754136	0.38736728	0.33261362	0.28562778	0.30238995
SPAC18G6.14c	1	0.3956778	0.14524558	0.119284704	0.10128588	0.0744131	0.11085267	0.09078043	0.08843154	0.09466135	0.1124004	0.10864954	0.09591608	0.090335794	0.0769708	0.07521422
SPBC530.09c	1	0.8766728	0.7769091	0.6156447	0.3494402	0.23298052	0.18859047	0.15118535	0.12850106	NA	0.12419848	0.13505624	0.13861305	0.13991022	0.116831005	NA
SPCC132.01c	1	0.6974731	0.50893354	0.35226077	0.25877023	0.15352954	0.13582368	0.1289698	0.11422117	0.11906308	0.1342233	0.13167357	0.121764965	0.1126863	0.07240818	0.038196977
SPAC1783.06c	1	0.61998403	0.5618756	0.5436259	0.46979076	0.26026154	0.34604076	0.3300833	0.2523647	NA	0.2682603	0.30104792	0.34965688	0.2849798	NA	0.22629867
SPCC417.09c	1	2.1715386	1.62201	0.8601011	0.7655556	0.47348708	0.5173189	0.5237876	0.5141897	0.49007693	0.4556605	0.516794	0.47706926	0.40957373	0.35707518	0.24545413
SPBC1105.13c	1	0.82716817	1.0276039	0.74395066	0.2527274	0.14542153	0.12400205	NA	0.11979989	NA	NA	NA	NA	NA	NA	NA
SPAC17A5.18c	1	1.1074516	0.91307473	0.9369393	0.70809567	0.54311043	0.44827354	0.24416094	0.3078241	0.39136308	0.3637301	0.36681676	0.37062535	0.20592086	0.17785329	0.12702435
SPAC1783.07c	0.99999994	1.0069098	1.0314887	0.9301906	0.7226856	0.412899	0.42787212	0.43259206	0.40368855	0.39942837	0.44929537	0.47249475	0.5495758	0.51090723	0.52238595	0.5354833
SPBC16A3.17c	1	0.73075736	2.460788	0.56000555	0.35292307	0.23155195	0.18932988	0.17259696	0.14818919	0.14736247	0.15658936	0.17234252	0.16939797	0.17045382	0.14372614	0.19545576
SPBC1198.05	1	0.40103674	0.35969216	0.20042521	0.12765643	0.08292724	0.07087002	0.054591063	0.044786744	0.041010503	0.053005323	0.048581082	0.03763356	0.035469793	0.034395806	0.02744201
SPBC1198.02	1	0.28318548	1.327955	0.20156138	0.2273142	0.12712754	0.13048862	NA	0.077213675	0.07325332	0.09810422	0.08137342	0.081163235	0.11479211	0.09752056	0.053169005
SPBC1198.01	1	0.9409803	0.844576	0.53282666	0.38278827	0.2376044	0.19452132	0.18998182	0.19761494	0.29444343	0.4439902	0.4649877	0.5895335	1.6724596	0.98724747	2.121446
SPBC530.07c	1	0.7337385	0.25414243	0.3126383	0.24514747	0.07796592	0.061775785	0.05152421	0.029081855	0.026118321	0.025154289	0.024504213	0.02150673	0.021428518	0.020595487	0.018763075
SPBC1198.08	1	1.0390679	0.8197219	0.523722	NA	0.29786196	0.3147566	0.28977868	0.23046896	0.17462611	0.23727094	0.18912284	0.18599112	0.18573625	0.17654528	0.1533946
SPAC25B8.19c	1	1.5929904	1.1611569	0.9327248	0.6117427	0.42172775	0.3919823	NA	0.2860754	0.29515827	0.3056982	0.2707162	0.23291457	0.19934237	0.21504563	0.14203037
SPCC18B5.02c	1	0.34881508	0.29365918	0.2628053	0.20100701	0.1071986	0.10810134	0.1535852	0.13700397	0.1507141	NA	0.23943678	0.50811064	0.44444752	0.45518565	0.40653852
SPBC1198.09	1	0.5727898	0.48843402	0.3568847	0.2670283	0.20338967	0.1749068	NA	0.116982296	0.15514077	0.13344635	0.14228563	0.09307465	0.09490946	0.069007896	0.050085627
SPBC3E7.10	1	0.6604	0.53343034	0.3252808	0.28037372	0.18614803	0.17078075	0.14278747	0.11226547	0.10406586	0.12725057	0.12865204	0.13339505	0.114435695	0.10863777	0.09249291
SPBC11C11.09c	1	0.22640936	0.10337955	0.07873977	NA	0.056874763	0.103612036	0.10523696	0.0830636	0.081504114	0.100903876	0.091371335	0.09593231	0.094157755	0.08426654	0.06781027
SPBC16E9.12c	1	1.152691	0.7203115	0.45901483	0.2757336	0.19859473	0.12180228	0.119002976	0.08389274	NA	0.11410854	NA	NA	NA	NA	NA
SPAC19G12.13c	1	0.5366543	0.44670653	0.40773106	0.40716758	0.22835293	0.24041896	NA	0.14689405	0.14755645	0.15680723	0.15610915	0.15997541	0.1462705	0.12122552	0.073975235
SPBC3E7.14	1	0.63404083	0.52221906	0.3848417	0.2598122	0.17028524	0.13422054	NA	0.09573746	NA	0.10009691	0.07808908	0.08708856	NA	NA	NA
SPBC3E7.17	NA	NA	NA	NA	NA	NA	NA	NA	NA	NA	NA	NA	NA	NA	NA	NA
SPCC126.01c	1	0.43212467	0.3308167	0.32883137	0.38245577	0.23127933	0.20811148	NA	0.1480318	0.14186195	0.15011998	0.14432976	0.1310896	0.13295114	0.1220863	0.10531987
SPAC5H10.11	1	0.8910938	0.9411928	0.7020864	0.44419116	0.21870962	0.15077329	0.13525976	0.120214276	NA	0.09202803	NA	0.062187325	NA	NA	NA
SPAC5H10.10	1	0.5574745	0.40913683	0.20875944	0.15926337	0.1171604	0.07325974	0.041132633	0.020818824	0.010898348	NA	0.01	0.01	0.01	0.01	0.01
SPCC132.04c	1	1.1098969	0.8835563	0.6487424	0.49666798	0.2705494	0.2621557	0.2415941	0.18355636	0.15459388	NA	0.17643318	0.15356076	0.15976137	0.13468176	0.08726184
SPAC513.01c	1	0.49023357	0.2983558	0.21527368	0.24462208	0.14274089	0.17338741	0.15212895	0.124521606	0.11456706	0.13146105	0.11881096	0.12120777	0.12401328	0.1058558	0.081054345
SPAC1952.04c	NA	NA	NA	NA	NA	NA	NA	NA	NA	NA	NA	NA	NA	NA	NA	NA
SPAC5H10.03	1	2.1280334	1.4018058	0.41292718	0.34861916	0.23841825	0.20905645	0.14976797	0.1746063	0.14286861	0.18822926	0.16197935	0.08597976	0.08455306	0.07666745	0.08040377
SPAC5H10.04	0.99999994	1.0714525	0.512192	0.64492774	0.7517288	0.40555158	0.5136329	0.45352527	0.5092692	0.5780915	0.73576546	0.82165235	0.85421234	0.9676598	0.837296	1.8083421
SPAC5H10.07	NA	NA	NA	NA	NA	NA	NA	NA	NA	NA	NA	NA	NA	NA	NA	NA
SPAC4F8.06	1	0.9168186	0.6668216	0.47323573	0.38321823	0.2361215	0.20422588	0.19450977	0.13449234	0.13085578	0.12938136	0.13511567	0.12878464	0.123322606	0.102971524	0.07831459
SPAC4F8.08	1	1.0546938	0.92772907	0.6783102	0.7972571	0.3591973	0.28582028	0.21182841	0.15363543	NA	NA	0.16340159	0.15911813	NA	NA	NA
SPAC5H10.01	1	1.8148233	0.35988837	0.14892842	0.09272965	0.041145884	0.028050927	0.037270803	0.036017444	0.04574975	0.06443889	0.052155443	0.06598749	0.041846294	0.061358865	0.043564487
SPBC25D12.06	1	0.533738	0.40259612	0.21517043	0.21280482	0.14068222	0.11356055	0.10426265	0.08884627	0.08151624	NA	0.07716312	0.06981637	0.07791473	0.06264535	0.057401966
SPAC4F8.01	1	1.0783057	0.893861	0.74919057	0.7025202	0.43818393	0.43391722	0.40992558	0.29355818	0.271265	0.36726698	0.2984363	0.31391215	0.32778177	0.29501146	0.27220896
SPBC16E9.10c	1	0.31313363	0.27242476	0.23671208	0.2623158	0.20057127	0.22365373	0.19353354	0.17877598	0.14786975	0.15554711	0.1345035	0.14942645	0.15711562	0.14820333	0.13521233
SPAC4F8.04	1	0.22662304	0.23071282	0.26258263	0.23991533	0.19606493	0.18284452	0.1253318	0.1193743	0.12927862	0.1286268	0.11810448	0.0974428	0.08017098	0.070726156	0.05796887
SPAC4F8.03	1	0.3899129	0.29649243	0.16449475	0.14402291	0.097939506	0.10381381	0.0906361	0.07295508	0.058412842	0.060713336	0.06820149	0.072507925	0.06421042	0.055535212	0.047757458
SPAC19G12.15c	1	1.1994774	1.0113249	0.60804254	0.38229072	0.23684336	0.16443364	0.12856685	0.10319554	0.091549575	0.090866484	0.09262765	0.060660094	0.067491	0.057922285	0.044612627
SPCC132.05c	0.99999994	1.0187491	0.86232895	0.59541506	0.41683662	0.30381447	0.2307204	0.18399765	0.14757507	0.19260183	0.15741558	0.16616622	0.1631857	0.12999588	0.13308772	NA
SPAC56F8.04c	0.99999994	0.96890455	0.68083113	0.43941683	0.35247108	0.24252929	0.18600541	0.12374994	0.11016304	0.097545765	0.09334768	0.08527631	0.08679593	0.06949413	0.05528379	0.048360575
SPBC25D12.04	1	0.74086845	0.93650264	0.75627464	NA	0.3755375	0.3358522	0.31496334	0.23735453	0.20000285	0.24589366	0.21874619	0.21722482	0.21720389	0.18757248	0.1112608
SPBC25D12.05	1	0.49700972	0.43152583	0.26617455	0.20980328	0.12301811	0.11935674	0.12646435	0.077149786	0.075654775	0.06877812	0.07600401	0.07872476	0.0757685	0.05797227	0.05352812
SPAC4F8.15	1	0.6562341	0.5920188	0.37999722	0.34851524	0.21412836	0.213263	0.17628422	0.15392314	0.13662675	0.14084871	0.13720286	0.15199615	0.15238924	0.14766546	0.116773024
SPBC11C11.06c	1	3.3082078	4.553782	2.5550354	1.0616921	0.55284536	0.40514907	0.5564395	0.33856976	0.33123446	0.3063815	0.3140091	0.26892814	0.28635553	0.21070077	0.21204281
SPBC16E9.11c	1	1.1949736	1.1073369	0.62878	0.38536957	0.23590551	0.21822685	0.16641615	0.1762972	0.16034548	0.14856009	0.15044643	0.0924394	0.09966239	0.072544634	0.07714364
SPBC1198.12	NA	NA	NA	NA	NA	NA	NA	NA	NA	NA	NA	NA	NA	NA	NA	NA
SPAC4F8.11	NA	NA	NA	NA	NA	NA	NA	NA	NA	NA	NA	NA	NA	NA	NA	NA
SPAC56F8.05c	1	0.33420458	0.25938827	0.11807041	0.10838972	0.057131354	0.048851382	0.045622677	0.0371372	0.032325625	0.04059988	0.033913653	0.034151375	0.030255655	0.027546668	0.024878506
SPCC126.02c	1	0.80600184	0.6360932	0.44513693	0.46706235	0.26803645	0.31146452	0.32194299	0.26683158	0.2662385	0.2293187	0.29055065	0.35698017	0.2664243	0.24133697	0.21818253
SPBC29A3.07c	0.99999994	0.47953898	0.40568256	0.3345771	0.32875153	0.19382471	0.19270043	0.15296552	0.12118322	0.108395636	0.12413661	0.10565956	0.12708603	0.13169669	0.11173097	0.07054515
SPBC428.01c	1	0.7126893	0.61620444	0.3699732	0.29819596	0.19699551	0.19552042	0.16157128	0.12874117	0.111604616	0.10951602	0.1138624	0.1377468	0.11624478	0.1263775	0.07566484
SPBC24C6.07	1	0.69070345	0.69977164	NA	0.4502835	0.23839614	0.21422754	NA	0.13646682	NA	0.15569875	0.13795836	NA	NA	NA	NA
SPAC2F7.08c	1	0.82221353	0.8534078	0.62833476	0.365087	0.34240165	0.24808678	0.13981086	0.17341273	0.19054973	0.19674262	0.18797316	0.111663565	0.10109461	0.08358951	0.028507512
SPBC24C6.06	1	2.018708	1.1955495	1.1037767	0.7680363	0.5109831	0.47450462	0.40913746	0.38159695	0.39755276	0.41243473	0.42137396	0.4002384	0.38495982	0.41032624	0.5136808
SPBC24C6.05	1	0.83536196	0.5420587	0.43073833	0.45018393	0.2538897	0.23069113	0.20525207	0.1356125	0.1252004	0.1635944	0.13593715	0.14474367	0.13196655	0.11725617	0.09688924
SPCC4G3.05c	1	1.9082046	0.9069127	0.52189237	0.37138432	0.20053136	0.18095385	0.13346997	0.12196853	0.107730865	0.13150096	0.11920968	0.13039097	0.1468211	0.15799576	0.13507275
SPAC513.06c	0.99999994	1.0997523	0.7969347	0.4257432	0.41240135	0.22981776	0.20993845	0.21023348	0.16151252	0.1545794	0.21446799	0.16833076	0.21600252	0.219664	0.19122188	0.18868959
SPBC24C6.11	0.99999994	0.69158065	0.4729215	0.40419832	0.2689348	0.16304864	0.09764655	0.10119736	0.085307635	NA	NA	0.083769865	NA	0.047156457	NA	NA
SPBC24C6.13	NA	NA	NA	NA	NA	NA	NA	NA	NA	NA	NA	NA	NA	NA	NA	NA
SPBC29A3.02c	1	0.87387496	0.85259175	0.5230836	0.3141877	0.2024336	0.17942472	0.16369636	0.13891299	0.16171935	0.1632931	0.15694319	0.13694844	0.12468982	0.11157003	0.088497445
SPBC106.17c	1	0.18056151	0.13743111	0.087139174	0.08410854	0.043339826	0.04895382	0.032117017	0.03487531	0.02714737	0.03444959	0.029328514	0.023907844	0.030455818	0.021895392	0.033519994
SPCC126.05c	0.99999994	0.62191194	0.42308342	0.37836558	0.26736182	0.16370234	0.15094179	NA	0.1102667	NA	0.102890365	0.098802306	0.091194965	NA	NA	NA
SPBC11B10.01	1	0.5713302	0.49167365	0.33078888	0.29322952	0.17692122	0.20747958	0.15116566	0.14041848	NA	0.13526687	0.1434951	0.111313865	0.12595452	NA	NA
SPBC11B10.03	1	0.653549	0.57814884	0.4081985	0.28498617	0.15075049	0.14632827	0.13290325	0.084211774	NA	0.07100266	0.08593804	0.1237034	0.101007566	0.10755594	NA
SPBC359.01	1	10.052339	2.5459547	0.63003945	0.46868232	0.25242412	0.18205455	NA	0.13625878	0.07216364	NA	0.12888567	0.12179879	0.06644376	0.052481204	0.04111723
SPBC359.02	NA	NA	NA	NA	NA	NA	NA	NA	NA	NA	NA	NA	NA	NA	NA	NA
SPCC4G3.04c	1	1.0983057	0.76459634	0.40001497	0.3274612	0.1803082	0.16382755	NA	0.09857645	0.078998946	0.08909898	0.078078136	0.06706437	0.08336179	0.07656972	0.05928062
SPBC359.05	1	0.5869354	0.5811392	0.3019309	0.2642191	0.12752435	0.12558906	NA	0.08365791	NA	0.08945011	0.08435672	0.06940222	0.057680596	0.05897907	NA
SPBC11C11.04c	1	0.55290097	0.52559894	0.28360692	0.3060928	0.18947503	0.18661971	0.18443035	0.15217382	0.118797675	NA	0.12927948	0.14155655	0.16523148	0.11996266	0.107136056
SPAC2F7.07c	1	0.78332543	0.80702484	0.36474577	0.25979134	0.17662932	0.1470272	0.12828419	0.11586791	0.105821334	0.10217368	0.103487015	0.083856426	0.0827782	0.07205689	0.08219692
SPBC359.06	NA	NA	NA	NA	NA	NA	NA	NA	NA	NA	NA	NA	NA	NA	NA	NA
SPAC1952.08c	1	0.74913675	0.48933464	0.46660757	0.395427	0.23026766	0.20468451	0.20689477	0.1389936	0.12179316	NA	0.13412257	0.15416114	0.14450106	0.13337648	0.108200334
SPBC24C6.02	1	0.37138885	0.38180906	0.32806107	0.3075181	0.20290424	0.26523814	0.2696903	0.18709603	0.17084904	0.20405471	0.2053496	0.30877846	0.26359367	0.2769365	0.22365616
SPBC24C6.03	1	0.7357798	NA	NA	0.3538004	0.17862773	NA	NA	0.0981651	NA	NA	NA	0.12283977	NA	NA	NA
SPBC24C6.04	1	0.71470016	0.5211315	0.23739316	0.18074419	0.1129743	0.08604179	0.06403301	0.05635461	0.049978737	0.07275762	0.05984319	0.040950697	0.04646153	0.038459104	0.029651761
SPBC11B10.09	1	0.7212269	0.66371787	0.4090985	0.271853	0.16802964	0.16216937	0.109749176	0.10648097	0.09476685	0.084105365	0.07967226	0.06839111	0.0578554	0.05646652	0.047445577
SPBC11B10.06	1	0.6785219	0.69093716	0.3807312	0.38927245	0.22591741	0.22710662	0.18396525	0.14479707	0.15378693	0.1669913	0.1432322	0.16808979	0.15328185	0.13141556	0.13412826
SPBC11B10.08	1	1.588486	1.1199715	0.8704301	0.70946676	0.4284212	0.3978871	0.30342498	0.14321528	0.096953735	NA	0.15855418	0.15067425	0.15226983	0.14821622	0.088280834
SPCC126.04c	1	0.7852151	0.5768904	0.6232354	0.47199368	0.31331486	0.2903827	0.21613564	0.19832224	0.21375294	0.20738076	0.22149687	0.19867347	0.19891246	0.19342461	0.14991361
SPAPB2B4.07	1	1.1689218	1.058922	0.573636	0.42811385	0.3057831	0.21670689	0.18867113	0.22057568	0.19766462	0.22796306	0.24369565	0.16915832	0.15984227	0.11788482	0.14654694
SPAPB2B4.06	1	1.4966215	1.7237034	1.3476559	0.9657389	0.5209342	0.42518184	0.3576529	0.30165875	0.2580482	0.31602988	0.2766061	0.27685678	0.28039122	0.24447484	0.23140839
SPBC12C2.09c	1	0.88321507	0.51305956	0.35949287	NA	0.18962494	0.21057057	0.16999766	0.15802842	0.13673104	0.23695894	0.18909407	0.10398719	NA	0.096226215	0.098349884
SPAPB2B4.05	1	1.3313469	1.088897	0.76633966	0.55203915	0.32097012	0.2998417	0.23319544	0.20431554	0.17420612	0.1763431	0.15794566	0.19008651	0.14828126	0.18685895	0.1565831
SPAPB2B4.03	1	1.142899	2.1019576	0.14973167	0.36103544	0.13556406	0.069159225	0.059271928	0.05634233	0.04029558	0.042165417	0.028193325	0.01772887	0.02037598	0.021235771	0.016620541
SPAPB2B4.02	1	0.7624625	0.8397975	0.41606742	0.32752892	0.18613856	0.14662622	0.11812422	0.12359559	NA	NA	0.10718478	0.09221397	0.08586613	0.07712211	0.04493328
SPCC126.07c	1	1.0669843	0.9725456	0.62039924	0.5476859	0.3503218	0.38305178	0.33554468	0.2871582	0.27867258	NA	0.2797112	0.31200176	0.31139925	0.30943555	0.23747759
SPCC417.11c	1	1.525981	1.1972734	1.3118757	1.0547292	0.61672544	0.6758954	0.802072	0.72251904	0.5687124	0.7453852	0.6148511	0.5658459	0.6693261	0.5504861	0.4386187
SPAC19G12.10c	0.99999994	1.9768194	2.2427409	2.121489	1.472347	0.85879254	0.7437116	0.6742234	0.61103237	0.5817838	0.59517455	0.565902	0.5250906	0.49559122	0.47183618	0.5328454
SPAC1006.03c	1	0.5513091	0.64166135	0.52370584	0.48444924	0.3188672	0.26281717	NA	0.21252304	0.18998618	0.23224185	0.22166818	0.19206657	0.21038131	0.18338074	0.20659398
SPBC3E7.01	1	0.89189166	1.0555274	0.6791229	0.50056434	0.34042323	0.35620677	0.3831085	0.29492444	0.2895741	0.2937819	0.31922808	0.3666141	0.28574535	0.24883664	0.26853704
SPAC2F7.09c	1	0.73146224	0.6639323	0.39537886	0.35982755	0.19534914	0.20465155	0.17564508	0.12750763	0.122103855	NA	0.15134406	0.10878465	0.099530585	0.09708269	0.070617236
SPAC25H1.10c	1	0.7307214	0.64190894	0.44842348	NA	0.231213	0.28323004	0.19057275	0.1549878	NA	NA	0.14831926	0.16563192	0.19206658	0.18757856	0.16567257
SPAC1952.06c	0.99999994	0.47783414	0.36000013	0.27354577	0.28110272	0.14385962	0.13924187	0.1125659	0.1005842	0.093601614	NA	0.09489715	0.075115494	0.06921582	0.066584095	0.0579937
SPAC6B12.14c	1	0.8033051	0.7540239	0.4647978	0.30501628	0.20394644	0.17337687	0.14044733	0.107531354	0.10647084	0.11972754	0.11025277	0.07934744	0.058459334	0.07455977	0.066641554
SPBC106.14c	1	0.31277412	0.26796657	0.22545521	0.26516688	0.20621908	0.23035245	0.2222459	0.17834798	0.16827016	0.1695393	0.19062047	0.18831338	0.14879283	0.13161811	0.10373367
SPBC3E7.09	1	0.8980244	0.7894103	0.46926346	0.44933957	0.22501169	0.20611691	0.17623986	0.16503744	0.14846647	0.20728046	0.159154	0.10561606	0.09828463	0.084731534	0.0622344
SPBC29A3.03c	1	1.6529688	2.3612146	1.427016	0.76929754	0.5799897	0.33931231	0.25598976	0.33452818	0.4369092	0.41812256	0.3471745	0.120248675	0.082562044	0.08101002	0.07358804
SPBC428.05c	1	1.5212001	1.6846617	1.1566519	0.78385776	0.4181695	0.38571772	0.33021286	0.2799392	0.23570211	0.31741834	0.29467335	0.2949896	0.26418105	0.24484554	0.22359176
SPAC17A2.08c	1	0.61561865	0.45843136	0.40938684	0.32933468	0.19731227	0.18127154	0.17670074	0.13561277	0.11294255	0.14004783	0.14769886	0.111338526	0.108705476	0.113324	0.080623
SPBC3H7.01	1	0.7609966	0.80743027	0.5095511	0.4145631	0.22535998	0.22914012	0.21127325	0.16315182	0.17463148	0.18925905	0.1683626	0.15355381	0.14774407	0.11075379	0.12217415
SPAC6F6.03c	1	0.24841304	0.23186778	0.2056652	0.22404128	0.16850224	0.22840676	0.24209474	0.19015716	0.17705403	0.20288162	0.20446946	0.21259941	0.19572203	0.18535683	0.14920583
SPBC3H7.02	1	0.101344794	0.14267243	0.13959362	0.15476	0.09996629	0.12322253	0.09582127	0.09540242	0.08755259	0.07354193	0.09119764	0.15664561	0.15856676	0.14296867	0.14899251
SPAC4F10.03c	1	0.7087347	0.64203495	0.5118572	0.40788358	0.25508353	0.23750357	0.15749958	0.1651491	0.15418841	0.17520279	0.1434369	0.116842374	0.14267151	0.10900321	0.1073234
SPBC3H7.04	0.99999994	0.51788926	0.5436794	0.3569588	0.29999942	0.18144718	0.1663457	0.1441519	0.11881141	0.119444415	0.1161872	0.11526975	0.12855077	0.10969581	0.08826854	0.0850584
SPCC188.07	1	0.5545005	0.6312856	0.39416647	0.38881734	0.23637867	0.21853209	NA	0.16698983	0.17919321	0.18307628	0.17586215	0.19821554	0.16990939	0.16062303	0.14403535
SPAC12B10.15c	1	0.7456155	0.52781826	0.46052518	0.30919752	0.3126445	0.1858517	0.10222407	0.122520685	0.17524944	NA	0.12846081	0.07272723	0.06697997	0.05488088	NA
SPCC188.11	1	0.63715994	0.4797903	0.36067316	0.3848869	0.21365404	0.18763846	0.18534057	0.12580225	NA	NA	0.12033302	0.10328984	0.11854179	NA	NA
SPCC188.12	1	0.78057516	0.6111431	0.36624524	0.354901	0.30255175	0.368285	NA	0.41900668	0.7329682	0.9008504	0.8600271	0.9531584	1.1147332	0.99484617	0.6625952
SPCC188.14	NA	NA	NA	NA	NA	NA	NA	NA	NA	NA	NA	NA	NA	NA	NA	NA
SPCC191.04c	NA	NA	NA	NA	NA	NA	NA	NA	NA	NA	NA	NA	NA	NA	NA	NA
SPBC3H7.09	1	1.6144665	0.9674889	0.46322823	0.33763966	0.23305607	0.14464396	NA	0.16579428	0.11684084	NA	0.105527885	0.09751682	0.1304197	0.09795896	0.08675679
SPCC297.06c	1	0.6501143	0.5039917	0.43126184	0.3828974	0.22144134	0.20408475	0.22348619	0.15110627	0.16560705	0.17428899	0.17594321	0.16743138	0.1553515	0.12947282	0.080287226
SPAC17A2.07c	1	0.6582502	0.57377857	0.58540237	0.37720156	0.3845863	0.24256015	NA	0.15453921	0.24045226	0.17113608	0.16685826	0.06993198	0.08779879	0.05583817	0.02829119
SPAC6F6.04c	NA	NA	NA	NA	NA	NA	NA	NA	NA	NA	NA	NA	NA	NA	NA	NA
SPBC106.12c	1	0.58158225	0.49115753	0.38379872	0.26020804	0.15924321	0.13675371	0.08397719	0.099648446	0.0952516	0.09737213	0.088844664	0.07134532	0.07339868	0.06483944	0.045785856
SPAC12B10.16c	1	1.2619859	1.0779866	0.73062015	0.6204615	0.3329204	0.30815184	0.31357878	0.1747387	0.13561891	0.21016228	0.15848118	0.14746574	0.1614419	0.15514094	0.1319951
SPAC2F7.03c	1	0.9314463	0.955827	0.46498242	0.40250188	0.24099496	0.19971485	NA	0.14581189	0.14070371	0.1396867	0.12617177	0.13261582	0.11191688	0.09795746	0.084898405
SPCC188.05	NA	NA	NA	NA	NA	NA	NA	NA	NA	NA	NA	NA	NA	NA	NA	NA
SPCC191.05c	1	8.897928	8.36904	1.1533494	0.8753381	0.6323015	0.7405796	0.6669882	0.54970837	0.414489	0.47912645	0.45342162	0.40912697	0.38750723	0.4477222	0.3677033
SPCC188.02	0.99999994	0.6947107	0.5111613	0.31362304	0.30056426	0.183955	0.1633115	0.15697813	0.122861676	0.1157568	0.11994024	0.11379966	0.122754626	0.13276915	0.11629833	0.104132004
SPCC188.03	1	0.6203902	0.47034857	0.4218622	0.4321046	0.25689492	0.21767059	0.19325857	0.15626709	0.15848395	0.16348718	0.15435569	0.11784138	0.106492646	0.101840995	0.09331922
SPBC902.02c	1	0.72723	0.6649117	0.39239684	0.2952097	0.18635483	0.17111391	0.15845102	0.13879837	0.14604525	0.18444875	0.14969955	0.13922377	0.13051097	0.12895842	0.10040209
SPBC106.11c	NA	NA	NA	NA	NA	NA	NA	NA	NA	NA	NA	NA	NA	NA	NA	NA
SPAC17A2.06c	1	1.0818278	1.0630078	0.755488	0.6626485	0.39887348	0.42963678	0.42630258	0.2969455	0.25288737	0.27176368	0.27878115	0.29947793	0.27757838	0.2520467	0.22168753
SPBC3D6.08c	1	0.79550827	0.6494945	0.58833086	0.52493876	0.32299337	0.31583226	0.2419309	0.18480697	0.21446934	0.21051607	0.20792696	0.19927797	0.18535952	0.17929359	0.09915751
SPBC428.03c	1	0.9269503	0.41028535	0.46681798	0.2785749	0.1139924	0.08641446	0.059125226	0.032076236	0.021188753	0.022227578	0.019764297	0.015047711	0.013393402	0.014635948	0.01
SPAC1952.09c	1	0.84770894	0.56903064	0.37637803	0.2772177	0.1521439	0.13301651	0.14260711	0.11682836	0.116683334	0.1745977	0.14931329	0.14979747	0.1486326	0.15565635	0.11180369
SPCC736.04c	1	1.0656607	0.78331304	0.4520548	0.3877441	0.24214992	0.16711912	0.11685399	0.121848516	0.09612012	0.09973399	0.10588473	0.061145082	0.06003806	0.05461344	0.059469603
SPAPB1E7.08c	1	1.9625523	2.1636014	1.2533233	0.8915839	0.45906338	0.48822382	0.40965527	0.42146707	0.32276756	0.37459087	0.34263033	0.2506326	0.24869221	0.20472002	0.29980665
SPBC902.05c	1	1.1644624	1.1384573	0.77012724	0.523888	0.3193455	0.24958186	0.21352543	0.1828974	0.16676474	0.19036964	0.18904445	0.16041051	0.16519104	0.16192997	0.15980129
SPCC191.02c	0.99999994	0.96438444	0.5734695	0.23835802	0.23011877	0.1328518	0.08476562	0.06568422	0.050968405	0.036863495	0.040451527	0.037848867	0.025393618	0.02666659	0.024708087	0.023565326
SPBC1709.02c	1	0.35074827	0.3483677	0.17626229	0.11416868	0.07240465	0.074340604	0.061004363	0.054140683	0.052103393	0.058009904	0.05291768	0.0484837	0.044856966	0.041911453	0.037620954
SPBC36.08c	1	0.48269033	0.44571465	0.381349	0.30280402	0.19195813	0.15189756	0.12089565	0.11001815	0.11755793	0.116906546	0.114843816	0.12528816	0.10752566	0.10217295	0.082188785
SPAC6B12.10c	1	0.72228616	0.43434912	0.334848	0.3833914	0.20609328	0.18060833	0.16939253	0.14944217	0.13459268	0.12806797	0.14865346	0.14566623	0.16699557	0.1486217	0.10346165
SPAC2F7.06c	NA	NA	NA	NA	NA	NA	NA	NA	NA	NA	NA	NA	NA	NA	NA	NA
SPCC297.04c	1	0.3629773	NA	NA	NA	0.15853798	0.20831394	0.21847202	0.14133134	NA	0.07695966	0.16975677	0.14534268	0.13314112	0.09753479	0.08948576
SPAC30.01c	1	0.62511426	0.6275314	0.34846613	0.27960348	0.16714364	0.1328518	0.1049576	0.095136054	0.07784989	NA	0.103288785	0.07838397	0.086931705	0.091620915	0.07058869
SPBC428.02c	1	0.44160995	0.5850863	0.16660143	0.08630996	0.059893977	0.05509456	0.045473274	0.043688618	0.036206298	0.03865174	0.041440655	0.030086907	0.031942327	0.0244618	0.023714328
SPCC736.03c	1	0.50307065	0.38825113	0.28686804	0.23413895	0.15063263	0.13089375	0.11218012	0.099099256	0.06805299	0.08087073	0.088788405	0.07336306	0.06646967	0.064656906	0.060157157
SPAC6F6.06c	1	0.81392	0.535026	0.30988666	0.25879735	0.16573903	0.13795337	0.098673396	0.09273858	0.08483042	0.09141969	0.077792965	0.071006864	0.06057048	0.06458605	0.056359448
SPBC1709.04c	1	0.6150338	0.53089607	0.46941948	0.47937238	0.25523227	0.26871076	NA	0.18415059	0.17627384	0.18505482	0.19006978	0.23010395	0.21546698	0.1898021	0.15704319
SPAC2F7.05c	1	0.36217466	0.28949702	0.21212146	0.21846916	0.17194311	0.22172408	0.19038759	0.16950779	0.15995948	0.1694963	0.19511993	0.17656031	0.16879225	0.13903604	0.1369101
SPCC191.03c	1	0.807791	0.44562694	0.24065213	0.2072496	0.12056549	0.0723345	0.05158799	0.03423661	0.032267958	0.033224955	0.033589218	0.036366936	0.03247936	0.038667157	0.028781952
SPAC6F6.07c	1	0.448208	0.21858746	0.119536124	0.09073153	0.058990914	0.08345549	0.07317667	0.063632146	0.066324	0.07536831	0.074686445	0.062394768	0.06171787	0.05309723	0.040131256
SPBC3D6.06c	1	1.1000003	2.5462642	0.69706875	0.49379623	0.335096	0.29586357	0.21810615	0.2217513	0.22429453	0.23265728	0.20625488	0.15863782	0.15696639	0.12750044	0.099181816
SPAC17A2.04c	1	0.393735	0.29659957	0.22581221	0.19568545	0.12559927	0.118994124	0.1000414	0.07400268	0.06401295	0.09008211	0.077597	0.07874077	0.07703563	0.062261842	0.06408738
SPAC30.03c	1	0.7626211	0.5087101	0.34463373	0.36654598	0.23577462	0.15833442	0.10704447	0.13016857	0.1410252	0.14055547	0.1280066	0.07399083	0.08388484	0.075946085	NA
SPAC4G8.12c	NA	NA	NA	NA	NA	NA	NA	NA	NA	NA	NA	NA	NA	NA	NA	NA
SPAC17A2.03c	1	1.0957047	0.8240706	0.56733286	0.43903875	0.2620264	0.18214627	0.15383382	0.12748682	0.09136352	0.10366926	0.09722276	0.070707016	0.06881972	0.055315442	0.0516888
SPAC6F6.08c	1	1.4060539	1.0710764	0.8384253	0.8934429	0.56135786	0.43092716	0.33119372	0.33005944	0.31752563	0.34980184	0.33766574	0.34203225	0.22586393	0.21344392	0.1405857
SPAC12B10.12c	1	0.92474794	0.9096947	0.4602547	0.467713	0.28653237	0.2748289	0.27900156	0.22309715	0.19998193	0.24701157	0.22186287	0.2047697	0.21992527	0.20114547	0.19708472
SPAC30.02c	0.99999994	0.36527193	0.30555975	0.22498311	0.29583395	0.15103656	0.17823355	0.14155062	0.11188088	NA	0.09019999	0.11881841	0.12910834	0.12286393	0.10035808	0.08187438
SPBC428.08c	1	0.69545245	0.74424696	0.4433892	0.2692993	0.23457414	0.13873601	0.09707711	0.09005007	0.052203424	NA	0.082941286	0.044153575	0.05602569	NA	NA
SPAC4G8.13c	0.99999994	0.8829019	0.90887606	0.84167916	0.6288436	0.42580912	0.37415895	0.32587653	0.26996827	0.25514612	0.2997316	0.26091874	0.24108255	0.23490117	0.21318777	0.19015938
SPAC19G12.16c	1	1.927902	1.4159622	0.42498526	0.57147145	0.32112572	0.09337044	0.07958994	0.027469307	0.015166021	0.016719073	0.015334063	0.01106432	0.01	0.01	0.01
SPCC191.09c	NA	NA	NA	NA	NA	NA	NA	NA	NA	NA	NA	NA	NA	NA	NA	NA
SPBC3D6.04c	1	0.84038025	0.7302979	0.5599354	0.49570715	0.26724643	0.24363981	0.23851146	0.18892187	0.18537265	0.23691753	0.22898972	0.21754313	0.21291548	0.17251402	0.1783899
SPAC17A2.02c	1	1.5520757	1.0094317	0.44165984	0.33079356	0.21318553	0.13262457	0.08539685	0.073840246	0.05924702	0.06277266	0.04922219	0.036033675	0.037963565	0.028915502	0.029451763
SPAC2F7.02c	1	0.77651167	0.82984114	0.31602928	0.25203753	0.15181069	0.13866724	NA	0.09166	NA	NA	0.052615397	NA	NA	NA	NA
SPAC12B10.14c	0.99999994	1.0011544	0.9278966	0.6779414	0.6089385	0.36417538	0.36883086	0.2826439	0.2507766	0.2175652	0.26149905	0.21899389	0.1827941	0.16962461	0.19304301	0.17289238
SPAPB24D3.02c	0.99999994	1.4338306	1.3426337	0.72236496	0.67785716	0.44396386	0.43492264	0.4683043	0.3641229	0.36300382	0.4285773	0.39506876	0.47086215	0.3973371	0.68480676	0.75912625
SPBC3D6.03c	1	0.26574615	0.16327077	0.18173155	0.1922319	0.1256814	0.15468119	0.14436832	0.13522172	0.15936056	0.13221909	0.16493204	0.14452422	0.14882156	0.12698753	0.103796236
SPBC428.06c	1	1.2799977	1.17109	0.6770608	0.37518066	0.25333202	0.16880824	0.15322225	0.14136636	0.13435245	NA	0.1632458	0.11203111	0.1027872	0.08437235	0.07210988
SPAC30.04c	1	2.2520657	2.1146545	0.9808372	NA	0.47997245	0.48101312	0.41743094	0.36872226	0.2825411	0.3440814	0.30711862	0.24175633	0.28717914	0.23796263	0.25693446
SPAC4G8.11c	1	0.86861444	NA	NA	0.37019104	0.27944562	0.30991408	NA	0.17210813	NA	0.19980502	0.14159799	0.18231	0.22560482	NA	NA
SPCC594.06c	1	0.9994568	1.0798104	0.694249	0.545593	0.31608996	0.33871615	0.27842554	0.21246263	0.20974797	NA	0.22688279	0.1647295	0.17416495	0.13053872	0.14026299
SPAC144.13c	1	1.9831334	1.435947	0.75318617	0.55470914	0.372331	0.27518046	0.17680971	0.19120848	0.20944461	0.213029	0.19844599	0.17619924	0.111324936	0.14489906	0.13181709
SPBC83.12	1	0.71466637	1.7718744	0.9380199	0.59743935	0.33018252	0.36487174	NA	0.24452092	0.26271188	0.25594693	0.30588531	0.48262396	0.4713376	0.44988713	0.401473
SPBC83.13	0.99999994	1.8589458	1.758709	1.1669887	0.8374543	0.5313097	0.59293693	0.4811995	0.47990412	0.45986953	0.50820726	0.4910525	0.35715055	0.32474428	0.28803682	0.3066581
SPBC83.10	1	0.86246	0.6863953	0.41679707	0.3479891	0.21695776	0.17162833	NA	0.1412384	0.10957183	0.14196575	0.13677204	0.11140052	0.09645379	0.07238627	0.060127392
SPBC83.11	1	1.4479324	1.0952718	0.74611175	0.44862327	0.3523119	0.20252813	NA	0.123166844	0.19017895	0.13100259	0.13058825	0.09607262	0.058617618	0.05828672	0.025216198
SPBC83.17	0.99999994	0.3197778	0.23565905	0.159324	0.12594302	0.08082422	0.08048353	0.0874074	0.06105012	0.066065505	0.066535406	0.08023567	0.09877993	0.08512847	0.058900967	0.054516472
SPBC3D6.13c	1	0.8751152	0.76370776	0.5799109	0.38735235	0.22758885	0.20591864	0.16007946	0.1344389	0.1341748	0.13728979	0.13489984	0.11571425	0.11456651	0.10251981	0.12359226
SPAPB24D3.04c	0.99999994	1.2040602	1.3648604	1.0952389	0.6466613	0.39174327	0.31270856	0.28980651	0.21965162	0.20025362	0.26930392	0.21147011	0.18964934	0.21993804	0.1915733	0.17919903
SPBC16A3.08c	1	0.27254108	0.105787404	0.054660454	0.04065577	0.0474111	0.07107742	0.041214973	0.015962696	0.013174482	0.037508324	0.044483867	0.03763521	0.029663343	0.03197961	0.025471104
SPBC83.15	1	0.2626961	0.22495079	0.16359812	0.17350982	0.12701984	0.13941199	0.111109145	0.10322047	0.08551944	0.104621924	0.09356534	0.090755045	0.096296735	0.05998119	0.07173699
SPBC36.01c	NA	NA	NA	NA	NA	NA	NA	NA	NA	NA	NA	NA	NA	NA	NA	NA
SPCC594.05c	1	0.76393056	0.6650465	0.5428361	0.30600765	0.2942329	0.16017398	NA	0.12618916	0.17093623	NA	0.118552335	0.056021526	0.043698825	0.03021018	0.014338634
SPAC25H1.08c	1	0.43408716	0.41051108	0.34487852	0.27601027	0.17504402	0.17752032	0.1514969	0.1287331	0.12854552	0.15224127	0.1562643	0.16582356	0.15483727	0.14376332	0.08836203
SPAPB24D3.05c	NA	NA	NA	NA	NA	NA	NA	NA	NA	NA	NA	NA	NA	NA	NA	NA
SPBC12C2.10c	1	1.0529585	0.88110566	0.79764843	0.562338	0.44557986	0.37389946	0.3022202	0.28921762	0.3842629	0.34300464	0.35672474	0.25300094	0.22907998	0.19290167	0.13164158
SPBC16A3.09c	1	1.312429	0.9940417	0.8596238	0.5079594	0.30337855	0.28319517	0.21495613	0.19138971	0.1958779	0.2433492	0.20414066	0.20173426	0.22586264	0.205142	0.16683485
SPAC3F10.02c	1	0.7388018	0.68541145	0.35259184	0.33514053	0.19417603	0.16784702	0.13969316	0.113945805	0.10418244	NA	0.112319924	0.09482145	0.09073748	0.09057002	0.078812905
SPBC409.20c	1	0.96758187	0.620146	0.48845264	0.47448763	0.25419036	0.20784672	NA	0.13600497	0.10557815	0.14216672	0.13419078	0.111338474	0.11546592	0.10704889	0.1112404
SPBC36.02c	1	0.7815131	0.5752065	0.39977816	0.22133015	0.18522209	0.25859627	0.22798361	0.23645167	0.2475117	0.30131838	0.2710371	0.14958975	0.14013037	0.10817936	0.11798568
SPBC530.10c	1	1.4519833	1.284205	1.1262318	0.6753645	0.48904783	0.38320348	0.28799647	0.18903689	0.16993465	0.18874963	0.16642399	0.13877356	0.124543935	0.10893062	0.07347406
SPAC22F3.02	NA	NA	NA	NA	NA	NA	NA	NA	NA	NA	NA	NA	NA	NA	NA	NA
SPBC31E1.02c	1	0.94154084	0.7160493	0.34110892	0.27620494	0.18623757	0.16595255	0.14684412	0.1371263	0.09232286	0.13007845	0.12376529	0.08576264	0.09305412	0.08270799	0.08721589
SPAC22F3.04	NA	NA	NA	NA	NA	NA	NA	NA	NA	NA	NA	NA	NA	NA	NA	NA
SPAC6F6.10c	1	1.2039127	1.1433291	0.7337044	0.55729955	0.29381582	0.2016542	0.15369314	0.13994986	0.09774857	NA	0.11731386	0.086480476	0.088238955	0.07372226	0.071935564
SPAPB24D3.06c	1	1.0319905	0.8972401	0.49789786	0.46374494	0.26605013	0.23612818	0.1763276	0.16961357	0.19368456	NA	0.18353112	0.17980549	0.17388019	0.13895963	0.11736421
SPBC776.01	1	0.4259634	0.17576097	0.15116292	0.13660166	0.0933067	0.15131311	0.14552286	0.116671704	0.12172038	0.12272358	0.12448269	0.13723062	0.12715489	0.11016015	0.09935603
SPBC3D6.11c	1	0.68169564	0.7384294	0.6708408	0.5590104	0.42141494	0.37034553	0.30973488	0.30606586	0.34250224	NA	0.36786833	0.27883855	0.22851975	0.16756508	0.092913866
SPBC776.03	1	0.62690985	0.42340142	0.25378487	0.1934146	0.12888394	0.12276736	0.08771755	0.078210674	0.07068991	0.078609236	0.08394246	0.07198299	0.061960135	0.054411083	0.03813111
SPBC776.04	1	0.6743311	0.48347613	0.27787298	0.2768314	0.16257903	0.11955419	NA	0.0892934	0.07267967	NA	0.06999868	0.05618652	0.06455271	0.055448145	0.045864202
SPBC776.05	1	1.6310486	1.7395977	1.4110075	1.0890598	0.5954456	0.5496605	0.3711263	0.36674178	0.31226623	0.35712305	0.31358334	0.23987877	0.26008153	0.2529253	0.15271172
SPBC776.07	1	0.75334287	0.6593382	0.49890864	0.38851517	0.22543268	0.23155943	0.20674379	0.14851074	0.15025553	0.15841429	0.16989921	0.19387975	0.1622131	0.148497	0.12703453
SPBC776.09	1	1.1128495	0.6090456	0.45547098	0.41506177	0.25034896	0.18940853	0.14311522	0.12806574	0.09606996	NA	0.11031206	0.08012527	0.07784074	0.06880208	0.05639941
SPAC513.02	1	1.6172936	1.9472708	2.4649813	1.6502562	0.82514966	0.7049603	0.8602909	0.6238101	0.73284376	0.6260703	0.64144063	0.9265836	1.0102534	0.82483995	1.1195428
SPAC513.03	0.99999994	1.2991986	0.34285325	0.4329319	1.6068945	1.0681493	0.9585812	0.819242	0.5619437	0.62518483	0.68506235	0.56333643	0.6119432	0.60883355	0.67776406	0.8248498
SPAC513.04	1	0.49751005	0.35144138	0.44983566	1.216403	0.79566336	1.191623	1.3749465	1.2065051	1.3323414	1.5303897	1.435532	2.196217	2.1755824	1.9661107	2.4637365
SPAPB1E7.11c	1	0.5742715	0.49998626	0.4049436	0.37310702	0.22616553	0.22407916	0.20058286	0.16455606	0.1806105	0.17258026	0.17662229	0.1872204	0.13220917	0.101867855	0.089309044
SPAC513.05	1	1.4729944	1.0903995	1.0849048	0.662634	0.36073288	0.3653136	0.33993104	0.27119556	0.26176614	0.28231248	0.26549512	0.31357026	0.26964402	0.26885894	0.24259068
SPCC594.07c	1	1.2200813	1.0136118	0.77022856	0.40612566	0.38552126	0.25563344	0.17422742	0.18583217	0.2875134	0.1949937	0.17622472	0.10365941	0.057360034	NA	NA
SPAC513.07	1	0.36005923	0.26192474	0.21956961	0.2853512	0.14121708	0.20609435	0.22509016	0.22070596	0.22126573	NA	0.28994453	0.222739	0.23787479	0.16660957	0.10960141
SPAC144.10c	0.99999994	0.74216616	0.61274666	0.29457593	0.27639914	0.15265599	0.13109232	NA	0.10899788	0.101073235	NA	0.1285742	0.11938067	0.10803752	0.09881517	0.07527437
SPBC31E1.01c	1	1.0663753	0.7388103	0.76584846	0.4845408	0.41187602	0.2306734	0.19633654	0.21923572	NA	NA	0.20338449	0.118962295	NA	NA	NA
SPAC22F3.15	1	0.7195297	0.45556813	0.3316755	0.3127618	0.18937773	0.18344937	0.171751	0.11463889	0.108009115	NA	0.12921076	0.15232861	0.111531414	0.12318817	0.099047996
SPAC22F3.13	1	1.614362	1.4200214	1.1063565	0.7718878	0.52021545	0.4681336	0.4279616	0.34201422	0.32717717	0.292055	0.33670828	0.2719639	0.24371743	0.21358147	0.18315619
SPAPB24D3.07c	1	0.77441627	0.5041105	NA	0.34239283	NA	NA	NA	0.07719994	NA	NA	0.097482346	NA	0.19355233	0.25386178	NA
SPBC83.01	1	0.99557346	0.91678137	0.8032873	0.45589888	0.28014985	0.289219	0.3203677	0.22629096	0.17090003	0.22146225	0.21166623	0.2046158	0.22337717	0.1897282	0.1797516
SPBC83.07	1	0.9344408	0.7294903	0.40437004	0.31009343	0.15858775	0.1430677	0.11628644	0.11465371	0.110478796	0.11609338	0.10242983	0.122970074	0.123004064	0.10817559	0.09466577
SPBC83.08	1	0.71576256	0.4584589	0.36487922	0.36983922	0.23416221	0.22988117	NA	0.1603288	0.14523402	0.1588964	0.15239473	0.14259575	0.13889807	0.12066277	0.112897724
SPCC1827.04	1	0.46881622	0.37662157	0.33812526	0.27672452	0.18281414	0.20879687	0.1566135	0.15248492	0.1607694	0.1631531	0.17248163	0.20503157	0.19364944	0.15767832	0.16392925
SPBC16A3.07c	0.99999994	1.4950528	1.2921798	0.3704085	0.36393067	0.20053598	0.106846154	0.061543643	0.08070164	0.081354745	0.09012196	0.07484563	0.049789548	0.044821054	0.036413796	0.031359963
SPBC83.04	1	1.4992044	0.53864473	0.5893608	0.4204617	0.298582	0.20709287	0.15933874	0.1914699	0.22386046	0.20230873	0.14758827	0.17619945	0.13021792	0.1412249	0.02860322
SPBC83.05	1	1.8212326	1.6807041	1.2053586	0.67887926	0.38071656	0.333203	0.31352875	0.25592667	0.22447948	0.24887992	0.2310565	0.24980359	0.27612987	0.247225	0.21413931
SPAC144.17c	1	1.439071	1.0605135	0.99725205	0.8019396	0.46302903	0.43916214	0.38599432	0.31414548	0.30067024	0.32881913	0.31006637	0.2880353	0.29213616	0.2769033	0.205565
SPBC530.12c	0.99999994	1.1161754	0.9196999	0.60277647	0.40485644	0.27250192	0.22037151	0.11153596	0.1486421	0.15363768	0.1614674	0.14917499	0.08848631	0.08810106	0.071121566	0.07384274
SPAC227.05	1	0.7042372	0.45315892	0.33117726	0.31205624	0.1782387	0.1534136	0.12375691	0.09977278	0.09016856	0.12548825	0.1050736	0.118682824	0.09996155	0.10122772	0.08487041
SPAC227.04	0.99999994	0.59113824	0.67819047	0.48109058	0.45166096	0.2568275	0.23694485	NA	0.16928557	NA	NA	NA	NA	NA	NA	NA
SPAC227.06	1	1.1751481	0.97990316	0.5016071	0.45369798	0.23911117	0.15013143	0.10796141	0.09995034	NA	0.10584377	0.08986605	0.092292294	0.095418796	0.11968886	NA
SPAC227.09	1	0.6335007	0.4736501	0.35573927	0.33846933	0.189704	0.1475488	0.11451004	0.11949702	0.08806212	0.12907483	0.13316606	0.10954717	0.0883519	NA	NA
SPAC12B10.08c	1	0.7653961	0.61492884	0.5938425	0.5912922	0.37363005	0.4319472	NA	0.26256794	0.22220266	0.20683023	0.19961536	0.19420192	0.19265372	0.26402733	0.079374835
SPBC36.05c	1	0.8895135	0.69921756	0.5218646	0.4376745	0.24981432	0.20518593	0.18175444	0.13841127	0.1205598	NA	0.12647519	0.113729544	0.1200637	0.09884427	0.078821
SPCC736.09c	1	0.69799453	0.6126902	0.51748896	0.4560453	0.28263655	0.2603637	NA	0.16777249	0.15536164	0.1862027	0.16921492	0.1375184	0.17715508	0.12358023	0.13799301
SPAPB24D3.08c	1	0.7201882	0.6887393	0.7594611	0.4660179	0.25251573	0.21569183	0.18874224	0.16369577	0.18348147	0.22207564	0.22997268	0.33425006	0.3500099	0.32835236	0.33015653
SPAC227.12	1	0.4301641	0.408939	0.33267036	0.30761355	0.203592	0.18011956	0.16658321	0.13065608	0.11943715	0.16336831	0.14031781	0.15922366	0.13916004	0.13858768	0.07035818
SPAC227.10	1	0.6904292	0.5631708	0.34521243	0.3048078	0.18490046	0.15772144	0.12856698	0.112791635	0.114403695	0.12739901	0.11230198	0.098176666	0.08841227	0.07633553	0.07549915
SPAC227.15	1	0.692079	0.78926396	0.5136288	0.34009972	0.24883118	0.2102576	NA	0.18461385	0.17469147	0.18027037	0.15027872	0.124922685	0.11979755	0.09364543	0.10214557
SPAC227.14	1	0.75989306	0.5235602	0.4040428	0.34336612	0.20574345	0.13941881	0.1306845	0.11783601	0.11148592	0.11181747	0.115496755	0.10926515	0.12485858	0.08661307	0.06312321
SPBC530.11c	1	0.9064571	0.56991565	0.50143236	0.33764943	0.28504282	0.3070358	0.22943828	0.23569152	0.20678002	0.21394274	0.19589911	0.15491277	0.14878799	0.12442026	0.12819731
SPAC227.18	1	0.6793207	1.2489243	0.27454925	0.15795979	0.09458636	0.081315935	0.06775124	0.05214675	0.04359313	0.056491677	0.056332886	0.046930544	0.041370407	0.03904374	0.04047445
SPBC36.06c	1	0.7632652	0.51637906	0.33450994	0.28055423	0.1629424	0.12380678	NA	0.09137467	0.075011894	0.09514494	0.07751158	0.071031004	0.08163634	0.056591876	0.06203882
SPBC776.17	1	0.34096712	0.24049422	0.23722763	0.24074529	0.17991978	0.19948149	0.25738278	0.15159671	0.1478678	0.18280686	0.1634893	0.18498978	0.15499388	0.13479754	0.11352038
SPBC776.16	1	0.97308975	1.0276058	0.45898196	0.45552024	0.27208978	0.19370933	0.13392219	0.11299933	0.105801255	0.087028325	0.09905431	0.09463763	0.09114149	0.10211501	0.087422244
SPBC776.14	1	0.5064833	0.34681433	0.3483264	0.3443306	0.17567408	0.18577442	0.17113076	0.13256072	0.121098414	NA	0.14505093	0.1272907	0.14662138	0.11905332	0.11110788
SPBC776.13	1	0.8618743	0.4894886	0.34529972	0.33611473	0.19832323	0.20502436	0.21807683	0.16542408	0.16175163	0.18590188	0.18482958	0.17034121	0.18208234	0.16489115	0.16838828
SPBC776.11	1	0.29910794	0.09680508	0.084179975	0.09194587	0.06701862	0.121674225	0.11060101	0.09461148	0.09139443	0.11543209	0.11314676	0.11121198	0.10845145	0.0896637	0.07819787
SPAPB24D3.09c	1	0.8533636	0.9040066	0.6276448	NA	0.19721724	0.18272729	0.15214685	0.12945041	0.120627016	0.13892403	0.14138842	0.11116715	0.112995096	0.109713696	0.053504653
SPAC4D7.04c	1	0.6743189	0.4421868	0.3030025	0.28361124	0.19020942	0.158199	0.16313592	0.115830295	0.09739437	0.10995944	0.10724858	0.10423022	0.09878683	0.090931304	0.06027681
SPAC6F6.11c	0.99999994	0.9317399	0.89955807	0.4777262	0.3806336	0.23963968	0.20900235	NA	0.15178908	0.1585338	0.17893697	0.14115053	0.093939714	0.09452082	0.09130557	0.088151045
SPBC3D6.05	1	0.6698914	0.5682216	0.29569116	0.24009791	0.13418439	0.118346915	0.08698671	0.08108633	NA	0.067778245	0.077846736	0.05610832	0.06588064	0.05166708	0.052241575
SPBC3D6.07	0.99999994	0.6285384	0.5379355	0.4526374	0.38169864	0.22700793	0.2310048	NA	0.18512134	0.16383006	NA	0.18578331	0.20449798	0.19906807	0.20101246	0.17426065
SPAC18G6.09c	NA	NA	NA	NA	NA	NA	NA	NA	NA	NA	NA	NA	NA	NA	NA	NA
SPBC530.14c	0.99999994	1.0547125	0.9952873	0.5767237	0.46309984	0.2592284	0.25279173	0.19748609	0.18553838	0.1528124	0.15789598	0.15263838	0.16011657	0.1472868	0.14448832	0.12779486
SPBC3D6.02	1	0.902259	1.0085824	0.71077716	0.42683312	0.3275167	0.20362931	0.14346077	0.14507051	0.11718708	0.1412174	0.11802924	0.055902563	0.043418396	0.03725773	0.029910397
SPAC144.15c	1	0.9813999	0.91152805	0.60345256	0.40993798	0.28877613	0.19785538	NA	0.14008284	NA	0.15654704	0.13428979	NA	NA	NA	NA
SPBC1215.01	0.99999994	0.81485486	0.62212926	0.4592206	0.3684792	0.25886017	0.19298092	0.115232155	0.1197464	0.13155337	0.0937256	0.123988956	0.095647976	0.0880262	0.05435003	0.044028953
SPBC1709.11c	1	1.3013074	1.54143	0.97533065	0.56239694	0.49545485	0.26993826	NA	0.19841737	0.37984577	0.36070326	0.24295606	0.1662619	0.15774235	0.16213155	0.08506708
SPCC736.07c	1	0.8030475	0.65392005	0.5063678	0.43937993	0.31612822	0.2733534	0.21722817	0.22473644	0.23341702	0.22653031	0.22997682	0.26755145	0.2332977	0.2196522	0.20104603
SPBC36.03c	1	0.23531125	0.28825927	0.17584427	0.107949235	0.12913275	0.18515371	NA	0.18708026	0.16329922	0.21436828	0.18317674	0.0540445	0.05274347	0.034571387	0.021005748
SPAC17A2.09c	1	0.85416156	0.5310732	0.6118417	0.34221062	0.2558761	0.24339992	0.22844385	0.26997796	0.28043216	0.33058754	0.2937986	0.19847186	0.18049562	0.13489501	0.1436628
SPAC4D7.01c	0.99999994	0.7153669	0.7096481	0.39748535	0.34286693	0.20482154	0.18319291	0.17594115	0.14561725	0.11591751	0.16604552	0.1405776	0.12177664	0.13481241	0.11131071	0.10550688
SPBC3D6.09	1	0.7223293	0.62458134	0.4533729	0.3701946	0.20263608	0.20585103	0.14389808	0.13165332	NA	0.15823555	0.124351375	0.11649659	NA	NA	NA
SPBC3D6.16	NA	NA	NA	NA	NA	NA	NA	NA	NA	NA	NA	NA	NA	NA	NA	NA
SPBC3D6.15	NA	NA	NA	NA	NA	NA	NA	NA	NA	NA	NA	NA	NA	NA	NA	NA
SPBC3D6.12	1	0.33505914	0.32680923	0.27011895	0.25063726	0.15309902	0.22013515	NA	0.14224388	0.1240969	0.14815627	0.14105074	0.14210166	0.13199307	0.11867253	0.09035272
SPBC3D6.10	1	0.6122292	0.5536039	0.6048149	0.5517263	0.3755846	0.29937914	0.2236089	0.21085377	0.22836156	0.17722717	0.17585249	0.1416941	0.12700252	0.10844537	0.09481573
SPBC1709.10c	1	0.81498843	0.75432205	0.48151132	0.3768812	0.26298916	0.21332958	0.1568615	0.14554411	0.16331199	NA	0.15832867	0.12274067	0.111123025	0.10080618	0.086584784
SPAC4D7.02c	0.99999994	2.4076128	3.313546	2.434298	1.2304403	0.7311673	0.5877788	NA	0.44335353	0.42267063	0.4398896	0.3761148	0.23161525	0.27143803	0.20273507	0.1680647
SPAC6F6.13c	1	1.1776254	1.3086253	0.5987323	0.5660518	0.33302745	0.24832633	0.1957215	0.19436288	0.20740826	0.21926515	0.21717934	0.13888742	0.12835439	0.11567048	0.1400184
SPAPJ691.02	1	2.6429522	6.5038996	7.9466567	5.1339407	4.333294	3.1631494	2.255034	3.440434	5.364872	4.3284755	4.286539	2.5316155	1.9853189	1.5187055	1.1744531
SPAPJ691.03	1	1.0591918	0.8537022	0.8096236	0.67511296	0.3837912	0.3361329	0.21940765	0.209399	0.2307838	0.23908858	0.23565826	0.20213945	0.17667231	0.16313389	0.117711954
SPBC8D2.11	1	0.7390649	0.6850041	0.56848323	0.48036754	0.26542833	0.22100839	0.1785529	0.14774816	0.13260497	NA	0.14996423	0.121359296	0.13803272	0.1274848	0.10420686
SPBC8D2.17	1	0.65818065	0.3703497	0.23097737	0.22670993	0.13278615	0.11622723	NA	0.07716927	0.06304751	0.08565522	0.081760496	0.06835358	0.07057526	0.06468849	0.052659974
SPBC8D2.19	NA	NA	NA	NA	NA	NA	NA	NA	NA	NA	NA	NA	NA	NA	NA	NA
SPCC126.08c	1	0.950439	0.649154	0.35626993	0.26965374	0.1608331	0.110881194	0.0901399	0.07057602	0.054625463	0.06429009	0.05271306	0.041845683	0.046327267	0.04861153	0.04644715
SPAC1B1.04c	1	0.4996302	0.40551978	0.29303294	0.2826494	0.19128364	0.17449656	0.17340034	0.11397838	NA	NA	0.12103716	0.13001142	0.11600546	NA	NA
SPBC8D2.13	1	0.3959976	0.3730719	0.37824067	NA	0.22646551	0.24424306	0.25337556	0.200422	0.16573614	0.22051252	0.21009924	0.24088158	0.26132405	0.22456104	0.13149735
SPAC25B8.04c	1	1.145735	0.76392114	0.5356781	0.4050672	0.22236568	0.18905109	0.13748594	0.12799312	0.08417399	0.12441605	0.09213934	0.105513975	0.12444471	0.12573323	0.113149434
SPBC115.03	0.99999994	0.7016699	0.40616548	0.2129265	NA	0.12255443	0.1368694	0.11342772	0.09981934	0.07996356	NA	0.09875191	0.09763486	0.0967515	0.09212249	0.07879517
SPCC18B5.11c	1	1.1622573	1.2987201	1.4613738	0.9286971	0.60277545	0.58329046	NA	0.4722262	0.4871505	NA	0.48727715	0.56394494	0.48778385	0.48896787	0.32180336
SPAC18G6.07c	1	0.5414714	0.3350194	0.19561468	0.21673535	0.13323066	0.120046236	0.09178997	0.08619244	0.07050007	0.092890166	0.088375494	0.07109563	0.07061628	0.050638486	0.049656548
SPAC1006.05c	1	1.1300719	1.0200431	0.6795377	0.47261858	0.33243066	0.2664474	0.18789412	0.19287987	0.19628124	0.22475259	0.18530257	0.10432936	0.10841786	0.09726834	0.0832453
SPBC8D2.23	NA	NA	NA	NA	NA	NA	NA	NA	NA	NA	NA	NA	NA	NA	NA	NA
SPCC4G3.09c	1	1.3111115	1.3429437	0.59157157	0.4017724	0.26592037	0.20868284	0.16930577	0.16065252	0.14600106	0.19700043	0.13909663	0.14008564	0.15090276	NA	0.11239148
SPAC1B1.03c	0.99999994	0.49287382	0.38773045	0.27526793	NA	0.14753108	0.15398186	0.14073823	0.11529201	0.09969174	0.13130002	0.11742722	0.1064599	0.118011706	0.09946044	0.07058911
SPCC18B5.10c	0.99999994	0.7852525	0.6672002	0.476812	0.31402916	0.19962539	0.13095453	0.09455822	0.10025048	0.09692716	0.107446834	0.10148126	0.060843334	NA	0.029467046	NA
SPAC1006.04c	1	0.9333308	0.7488489	0.7875518	0.7909316	0.528271	0.5230617	0.5115959	0.43509212	0.46206176	0.48532268	0.47220322	0.55750763	0.5742669	0.49150634	0.46709174
SPBC530.15c	1	0.8006085	0.74985695	0.39331865	0.28166398	0.21247108	0.20913522	0.12714246	0.14109187	0.12961143	0.11868209	0.118495084	0.06726256	0.059102383	0.051584598	0.040496483
SPCC24B10.14c	NA	NA	NA	NA	NA	NA	NA	NA	NA	NA	NA	NA	NA	NA	NA	NA
SPAC1B1.02c	1	0.9815493	0.7668974	0.47861388	0.3909767	0.2708267	0.19973472	0.13824768	0.14043581	0.13345069	0.14824863	0.113802426	0.0972845	0.077688076	0.08283692	0.038724054
SPCC126.09	1	0.7485806	0.9707484	0.8202629	0.5594862	0.41558635	0.34792137	0.28549808	0.27069944	0.2937012	0.282737	0.22464156	0.17619711	0.15895565	0.12517184	0.11785183
SPCC126.06	0.99999994	1.1387193	0.94863534	0.69145095	0.44834554	0.3494826	0.23300387	0.16320823	0.15984792	0.15676633	0.15934108	0.13542801	0.10521619	0.09431793	0.08323119	0.0709608
SPCC4G3.06c	1	0.83202	0.5449592	0.36396733	0.30034953	0.18671149	0.1752564	0.13384266	0.12055796	0.105945334	0.10746253	0.10815889	0.08965637	0.08239099	0.057528917	0.04055194
SPCC126.03	1	0.43113834	0.3441777	0.16066793	0.15458909	0.12194335	0.1250405	NA	0.08170665	0.06727347	NA	0.073207535	0.058109473	0.055453368	0.047830034	0.05037493
SPAC18G6.05c	1	0.838617	0.7444157	0.5147317	0.39117968	0.26822197	0.30617973	0.28260937	0.24505691	0.2465776	0.23772278	0.23968379	0.27135223	0.25039008	0.23021156	0.15539795
SPBC8D2.01	1	1.4865332	1.5303992	0.7742452	0.43550032	0.24342363	0.118615925	0.09805198	0.08004489	0.08874345	0.09998822	0.08580545	0.042678963	0.045265038	0.04434956	0.0345295
SPBC8D2.04	0.99999994	1.4300158	3.3213303	1.623501	1.3231003	0.92055255	0.9724463	0.8961957	0.9888972	0.9515313	NA	0.985284	0.7632755	0.7428334	0.67279154	0.46510968
SPBC8D2.06	1	0.5387036	0.53984284	0.27196383	0.18361078	0.11958204	0.12403043	0.120149665	0.091485426	0.082780555	0.09037765	0.09491894	0.1111826	0.11371371	0.09720389	0.07856354
SPCC126.14	0.99999994	0.6130842	0.5440806	0.3571421	0.3003808	0.19337772	0.15510851	NA	0.10876028	0.14438953	0.124821134	0.14092158	0.14204939	0.10801035	0.12393531	0.06374749
SPCC4G3.07c	1	1.1075222	1.1076257	0.68386483	0.3864602	0.2626598	0.16628017	0.16136278	0.13091405	0.13959153	0.14759505	0.14621682	0.13648617	0.10939175	0.08654462	0.07835501
SPCC126.10	1	0.9384914	0.54750013	0.47700006	0.3159886	0.26736805	0.19797213	NA	0.097529255	NA	0.14430463	0.11234026	0.057721097	NA	NA	NA
SPCC126.12	1	0.4064772	NA	0.25404713	0.23166871	0.1411364	0.12455976	0.11412813	0.10070173	NA	0.085502155	0.091977775	0.10190305	0.09959907	NA	NA
SPCC24B10.16c	1	0.72988737	0.64251083	0.35334617	NA	0.1572087	NA	NA	0.0905809	NA	NA	0.083180405	0.081406295	NA	NA	NA
SPBC11C11.11c	1	0.65414894	0.7312493	0.4690122	0.34181184	0.24623208	0.2214484	0.15158889	0.17724343	0.20776701	0.21875422	0.19836798	0.10913008	0.10862182	0.07678055	0.07521906
SPBC29A3.09c	1	0.5339244	0.5176103	0.3130586	0.2848892	0.17091697	0.15382949	NA	0.10347841	0.08803164	0.1010442	0.097255774	0.09640319	0.10420698	0.09033069	0.0612259
SPBC1D7.01	1	0.66628253	0.66716635	0.42795077	0.45841727	0.2951447	0.23644118	0.2105267	0.16126214	0.15605803	0.1924313	0.18078838	0.15827443	0.16187099	0.13985865	0.1287984
SPBC1D7.03	0.99999994	0.83981687	1.3124485	0.7445722	0.35829958	0.39798588	0.22376351	0.17058054	0.18464997	0.22474271	0.23644978	0.21705072	0.13492838	0.115805306	0.08613812	0.032816827
SPAC1952.12c	0.99999994	1.1515405	0.62960577	0.4435075	0.389907	0.2244136	0.22172268	0.18059127	0.16999143	0.16750312	0.18799636	0.16636531	0.16745324	0.17263849	0.16088891	0.12055322
SPBC1D7.05	1	2.042969	1.7048777	1.1727034	0.8685566	0.5144104	0.27355254	0.13404422	0.20319615	0.28319007	0.30171597	0.21351108	0.21764667	0.17928375	0.10271184	0.068237565
SPBC1D7.04	1	0.6408539	0.48391947	0.5173701	0.49019912	0.23680139	0.16939867	0.16048607	0.0983875	0.09829384	NA	0.11750819	0.12227634	0.11240139	0.097687505	0.077371016
SPBC12D12.02c	1	1.4253092	2.51262	0.86323035	0.6548538	0.420596	0.14433739	0.12504576	0.0757022	0.074946925	NA	0.069360405	0.053281613	0.042442027	0.03262725	0.02439952
SPBC16E9.17c	NA	NA	NA	NA	NA	NA	NA	NA	NA	NA	NA	NA	NA	NA	NA	NA
SPAC3F10.08c	1	0.44409907	0.35219923	0.23694359	0.24905996	0.15751769	0.13810724	NA	0.10820887	0.11573978	0.11709931	0.12172369	0.08664591	0.08776053	0.06486748	0.063423306
SPBC3B9.22c	NA	NA	NA	NA	NA	NA	NA	NA	NA	NA	NA	NA	NA	NA	NA	NA
SPAC3F10.06c	1	0.7526464	0.50826204	0.3700868	0.3921516	0.22546797	0.12727882	0.07042548	0.1141318	0.12610014	NA	0.09386417	0.03148789	NA	NA	NA
SPBC16A3.05c	1	0.9737342	0.6200313	0.40590748	0.33897924	0.22677824	0.18143727	0.15474524	0.11683864	0.10150054	0.10648805	0.11113167	0.10000927	0.09613974	0.091412716	0.0699561
SPAC1952.11c	1	1.5909067	1.4959743	0.8361435	0.7633278	0.4674625	0.44152316	0.4570595	0.33204356	0.27245006	0.3406577	0.31845725	0.3403091	0.30771607	0.3136042	0.22707917
SPBC12C2.14c	NA	NA	NA	NA	NA	NA	NA	NA	NA	NA	NA	NA	NA	NA	NA	NA
SPAC56F8.06c	1	1.0665934	0.7307369	0.46913892	NA	0.1860324	0.19962758	0.15947233	0.11768072	0.08665058	0.10802613	0.08393708	0.094270766	NA	0.09690035	0.056340624
SPAC18G6.04c	1	0.7664837	0.5723804	0.42900097	0.3884102	0.24255966	0.2383132	0.22077411	0.16442084	0.14796905	0.15468432	0.1582719	0.18627793	0.16931339	0.1639063	0.1432031
SPAC20H4.01	0.99999994	0.32731313	0.29656342	0.22516596	0.22657998	0.14522146	0.13946325	0.12182667	0.11495589	0.10281239	0.12725155	0.13321652	0.10482119	0.094662294	0.091081254	0.100074604
SPAC20H4.02	1	1.3166887	1.2246222	0.93489397	0.70018184	0.4060252	0.34825066	0.3048601	0.2413507	0.21587165	0.252843	0.24300835	0.22803004	0.25348583	0.2587722	0.20431317
SPBC16E9.16c	0.99999994	5.6741066	24.218761	35.75466	9.31038	2.5399976	4.0389614	NA	2.275594	3.2880607	2.9231653	3.2874842	3.0108454	4.423153	3.8156252	1.7798351
SPAC25B8.07c	1	0.5780787	0.32678467	0.20911781	0.13483106	0.08769896	0.0539063	NA	0.049822215	0.05596064	0.059009004	0.046611033	0.024050629	0.025583664	0.016401788	0.012912447
SPAC20H4.07	1	0.71544224	0.69322705	0.4888763	0.42697227	0.22289403	0.20149143	0.1895348	0.14531615	0.13668664	0.15082261	0.16323733	0.17061935	0.16773929	0.15596735	0.13299017
SPAC20H4.08	1	0.27382398	0.24538465	0.13528682	0.12771744	0.07667995	0.07494945	0.06244273	0.057853166	0.056164864	0.05442289	0.05867475	0.053035032	0.05849553	0.048472904	0.038248394
SPAPB18E9.02c	1	0.7298092	1.0761616	0.73433435	0.4904655	0.33153903	0.2779448	0.2849108	0.22070634	0.2257864	0.25691923	0.21907964	0.19746046	0.21025062	0.17546122	0.15563245
SPCC24B10.10c	1	0.7156448	0.60225385	0.49197522	0.5509126	0.31717706	0.2978542	0.26874307	0.25742626	0.25582328	0.24489099	0.25508675	0.26042598	0.25918347	0.19721267	0.13564095
SPAC3F10.07c	1	0.69094473	0.5173104	0.58751535	0.43590236	0.37209374	0.23955554	0.1561188	0.17740777	NA	0.22231792	0.1918168	0.12767795	NA	NA	NA
SPAC20H4.09	0.99999994	0.68707	0.6394956	0.54722416	0.46517843	0.28014	0.26256594	0.22414899	0.18898875	0.18378107	0.19958603	0.19589669	0.20416483	0.16793475	0.16593143	0.13790233
SPAC20H4.04	0.99999994	0.5114434	0.45185053	0.2938817	0.297972	0.16807468	0.15199064	NA	0.13237049	NA	0.10553853	0.13077806	0.122081146	NA	NA	NA
SPAC3F10.05c	1	0.73180217	0.64144224	0.35759443	NA	0.20667282	0.22040594	0.16839033	0.16974947	0.14980349	0.15242065	0.13642885	0.11835047	0.1209064	0.1179663	0.07776569
SPBC12D12.04c	1	0.9181944	0.6815913	0.56066823	NA	0.25632077	0.22365196	0.18132155	0.18924803	0.17979069	0.22146718	0.19118369	0.16173415	0.18432958	0.15122806	0.114006236
SPCC14G10.03c	1	1.3074753	1.0661869	0.7373098	0.57151544	0.29621372	0.2611198	0.21353671	0.1752933	0.1572207	0.1683994	0.17360617	0.20268254	0.1760589	0.16463123	0.13944466
SPAC1952.10c	1	0.7879773	0.5252181	0.33465484	0.24642071	0.123288505	0.12931372	0.08643069	0.09617958	0.07132095	0.09117351	0.074240655	0.06477258	NA	0.051538337	0.048817117
SPBC16A3.02c	0.99999994	3.6669283	6.041973	5.840697	2.7309513	1.7637205	1.8526788	1.7223103	1.4263419	1.131503	1.1791604	1.0046356	0.9171093	0.96979225	0.87262505	0.8138799
SPBC12C2.13c	0.99999994	1.2103221	3.4271283	1.483715	1.0719734	0.6148288	0.5060405	0.34020492	0.31996128	0.23780893	0.25805253	0.24224575	0.19612597	0.17627062	0.16762148	0.1601726
SPAC589.10c	1	0.66568357	0.24626377	0.14945862	0.10814094	0.07420155	0.12371198	0.10564593	0.10051868	0.10150168	0.10166635	0.11401934	0.10584392	0.101474315	0.086406216	0.07975155
SPCC736.02	1	0.54487836	0.3425173	0.22478722	0.3093893	0.11724644	0.12837942	0.09257034	0.08156749	NA	NA	0.07670125	0.08332133	0.07841032	0.06129969	NA
SPAC25B8.06c	1	0.45763353	0.32609114	0.3025811	0.3044184	0.18480882	0.17456928	0.16019015	0.118206285	0.097204745	0.120672785	0.11651973	0.130088	0.12587446	0.10083127	0.105051406
SPCC24B10.11c	1	0.48981977	0.49761778	0.28611416	0.28166348	0.17240752	0.13821748	0.10557799	0.10035597	0.08852172	NA	0.08912386	0.07002352	0.058913454	0.049839847	0.047034495
SPAPB15E9.06	NA	NA	NA	NA	NA	NA	NA	NA	NA	NA	NA	NA	NA	NA	NA	NA
SPCC736.06	1	0.9322807	0.5467038	0.41306457	0.396419	0.22383167	0.20971316	0.17749992	0.1482119	0.12735978	NA	0.1424747	0.09841221	0.09982446	0.082646236	0.07295357
SPAC20H4.10	1	1.0292845	0.8129206	0.6253181	0.52148587	0.304686	0.28302166	0.28207797	0.2271523	0.19267714	0.23377915	0.21350169	0.18580659	0.19825867	0.19084364	0.14327882
SPCC736.05	1	0.8572758	0.9911954	0.6040403	0.5780787	0.27281862	0.29562604	0.22212605	0.23726827	0.2483938	0.25790635	0.26857632	0.2662219	0.18441994	0.17103505	0.15534276
SPAC13C5.04	1	9.201726	2.729992	5.637296	4.370291	2.3736663	1.736225	1.4887667	0.9194219	0.7731295	0.8496472	0.6899164	0.5257616	0.6829407	0.5630782	0.4422503
SPCC736.08	1	0.5291723	0.5098753	0.30908552	0.28974918	0.1802761	0.18214117	0.13355918	0.115900405	NA	0.14334854	0.12877251	0.12364336	NA	NA	NA
SPAC13C5.03	NA	NA	NA	NA	NA	NA	NA	NA	NA	NA	NA	NA	NA	NA	NA	NA
SPAC18G6.01c	1	1.5074341	1.5207214	1.0478789	0.8449612	0.52089554	0.41470703	0.3260978	0.33751193	0.28941444	0.3728423	0.31996387	0.20999056	0.23310183	0.2028736	0.19473116
SPAC13C5.02	1	0.78435904	0.51069164	0.41154706	0.39541098	0.22019288	0.20721664	0.18297236	0.14169966	0.13987914	0.1450331	0.13145363	0.14835326	0.15218872	0.1327763	0.09243931
SPBC16A3.03c	0.99999994	0.8017798	0.7037085	0.32198757	0.21790044	0.14315042	0.068035476	NA	0.059053056	NA	0.04833387	0.047964543	0.03908115	NA	NA	NA
SPAC13C5.07	1	0.6318558	0.750965	0.48636258	0.4074029	0.2554047	0.21939893	0.18162936	0.18865453	0.20133308	0.1956571	0.20986086	0.23785262	0.19451351	0.16997148	0.17588265
SPAC1851.04c	1	0.63133264	0.5826781	0.4332702	0.3644798	0.20518112	0.18877158	0.19850913	0.14562553	0.12931126	NA	0.13835695	0.12335339	0.14479634	0.113623	0.10673827
SPBC12C2.12c	1	1.2735151	1.5012807	1.7784635	1.0906336	0.645032	0.71986485	0.5449748	0.44637924	0.3980611	0.35517502	0.43272802	0.3873015	0.36684036	0.36549258	0.292354
SPCC736.13	1	2.5100985	2.2921834	1.745763	1.5027359	0.6514534	0.67537683	0.5673889	0.487168	0.36487117	0.4734472	0.4700765	0.36002505	0.410142	0.34778795	0.38418373
SPCC736.11	1	1.5817772	1.4375648	0.7612313	0.5973525	0.35661688	0.36700034	0.3194297	0.29372957	0.29118732	0.2916315	0.29682752	0.34660006	0.31754902	0.28230712	0.27648017
SPCC736.15	1	2.1981971	2.7090025	2.784742	0.59714603	0.6034772	0.35692802	0.2296674	0.20307145	0.27133864	0.20799132	0.23423281	0.17623402	0.14709795	0.10324757	0.03883027
SPCC736.14	1	0.9104604	0.6240046	0.4768626	0.5797953	0.31925726	0.27798086	0.25881755	0.2091013	0.18814561	0.18974158	0.22232707	0.24256665	0.2145937	0.21622615	0.19793369
SPAC18G6.02c	1	0.5171841	0.45581532	0.29960355	0.28418446	0.19041105	0.19367021	0.13983345	0.1377517	0.16196653	0.1567484	0.16433467	0.23231795	0.1311711	0.11456061	0.07201924
SPAPB18E9.04c	0.99999994	0.93894607	2.104364	0.7697383	0.64183134	0.50353163	0.29372576	0.22471283	0.16921747	0.08870565	NA	0.08574937	0.069074556	0.045012552	0.048586987	0.04955243
SPBC16E9.14c	1	1.3714637	0.7953536	0.45052612	0.3810237	0.21624885	0.15108067	0.103680685	0.08594144	0.07428876	0.0815686	0.08369965	0.070043005	0.07741083	0.07947145	0.06193045
SPAC3C7.03c	1	0.86239773	0.82800096	0.7391342	0.5298078	0.3752821	0.34468517	0.2587084	0.2673821	0.30288693	0.32600278	0.2634618	0.21185955	0.19604744	0.1714767	NA
SPBC947.09	NA	NA	NA	NA	NA	NA	NA	NA	NA	NA	NA	NA	NA	NA	NA	NA
SPBC947.04	1	0.5531231	0.2542523	NA	NA	0.07165763	NA	NA	NA	NA	NA	NA	NA	NA	NA	NA
SPBC947.07	1	0.26978958	0.23685181	0.24661328	0.28271303	0.17549294	0.21379854	0.2172886	0.17049988	0.16557133	0.19089259	0.20068583	0.2429796	0.24691378	0.20142853	0.20782608
SPBC947.01	1	0.9955251	0.7085488	0.47353563	0.35885257	0.26502144	0.25437573	0.18798107	0.1702894	NA	0.15638395	0.1581002	0.10272448	0.093625136	0.08735305	0.13205798
SPBC947.02	1	0.6713384	0.470254	0.4278177	0.38055944	0.23798195	0.18765618	0.13945246	0.122958735	0.10988309	0.11942394	0.10748867	0.08251991	0.08059458	0.067577794	0.056430668
SPAC29B12.10c	1	0.66985893	0.49619317	0.53517365	0.48292354	0.30193225	0.3344191	0.26164475	0.2633922	0.23942807	0.25633863	0.24352854	0.22385998	0.22207528	0.20673563	0.23194252
SPBC25H2.07	1	0.2812263	0.18780923	0.09951096	0.10579026	0.07365453	0.08418457	0.06826244	0.060077425	0.050401945	0.061505064	0.056481265	0.052029964	0.045544166	0.033917226	0.039549172
SPBC25H2.05	0.99999994	0.45369965	0.15552168	0.10920686	0.090312876	0.06363595	0.08997779	0.07758547	0.06984989	0.06822404	0.07927281	0.08172631	0.08579109	0.071327634	0.062525935	0.056602255
SPCC1795.02c	1	1.201849	0.9233359	0.7353107	0.42322162	0.26940098	0.16778362	0.21786526	0.13322859	0.112960756	0.15184772	0.11347703	0.07086245	0.07163185	0.049772244	0.047466937
SPBC25H2.09	1	1.1729276	0.82539433	0.58591974	0.40166777	0.2517423	0.19112717	0.14692205	0.13672438	0.1553627	0.14880836	0.14933743	0.11805516	0.10528708	0.07913903	0.05790378
SPBC25H2.03	1	1.0564251	0.93901056	0.8226679	0.7287062	0.44675952	0.4347612	NA	0.30936408	0.26718858	NA	0.2792583	0.29572365	0.28178298	0.2769031	0.23054901
SPAC17A2.13c	1	1.9471564	1.9106278	1.5301142	1.5802743	0.8377703	0.6202391	0.5805941	0.44234836	0.37062612	0.4301362	0.39256892	0.35807747	0.34302157	0.32402223	0.2513102
SPBC25H2.02	1	0.6958576	0.568847	0.39224288	0.29042736	0.18388143	0.19906309	0.17032136	0.1334378	0.116919175	0.1275614	0.13625899	0.14940424	0.13744935	0.14061847	0.10844676
SPAC3C7.02c	1	1.2053587	2.2391872	3.2009842	1.2297883	1.0631418	1.5011847	2.3305688	1.9755075	3.836855	4.4758945	4.402365	3.414374	3.9579093	3.1349006	3.5299788
SPBC947.13	1	0.47681415	0.41787538	0.274448	0.25656888	0.18468341	0.18081114	0.14454052	0.14361076	0.1293074	0.13955534	0.13187383	0.103939176	0.09851064	0.09049046	0.08276293
SPBC947.12	NA	NA	NA	NA	NA	NA	NA	NA	NA	NA	NA	NA	NA	NA	NA	NA
SPCC1795.01c	1	1.3609059	0.86653733	0.7190441	0.6089216	0.36545053	0.32343528	0.2593727	0.2312936	0.18241002	0.24306099	0.21201922	0.20073073	0.22834447	0.24077724	0.19252445
SPBC947.10	1	1.3643925	1.13792	0.94788253	0.6615756	0.41991946	0.3395011	0.32033655	0.2733985	0.21643743	0.2540104	0.24583463	0.23755658	0.22420894	0.21600999	0.1369327
SPAC29B12.11c	1	1.5867391	1.4429092	0.758522	0.3362065	0.24890082	0.19269213	0.13420604	0.15038298	NA	NA	0.09358171	0.11596353	NA	NA	NA
SPAC15F9.02	1	0.5918673	0.48958588	0.34166157	0.3054991	0.18249638	0.16102238	0.14108305	0.11117409	0.09948209	0.11027401	0.10434426	0.084385425	0.086951256	0.067773074	0.06172114
SPAC110.04c	1	0.2679506	0.12340331	0.11864898	0.124206096	0.09141444	0.10770616	0.09697533	0.085168995	0.093202844	0.09098955	0.09397197	0.0858882	0.082899116	0.072329275	0.05696607
SPAC16.05c	1	0.69841325	0.64604235	0.54978687	0.5077497	0.43877223	0.5107535	0.4679498	0.54261476	0.588701	0.5549272	0.6442431	0.50157404	0.39605892	0.34624416	0.36189577
SPAC2E12.03c	1	1.4782001	3.3816266	1.4781804	0.7861685	0.54302305	0.5630556	0.54895586	0.53098786	0.5306608	0.58353364	0.5134584	0.45507088	0.45929995	0.44346663	0.33881167
SPBC25H2.14	NA	NA	NA	NA	NA	NA	NA	NA	NA	NA	NA	NA	NA	NA	NA	NA
SPBC25H2.15	1	0.80402535	0.53140956	0.36747938	0.32157853	0.20580937	0.20439662	NA	0.15451905	0.12907864	0.15241538	0.13413529	0.17655623	0.16251782	0.1421571	0.13165358
SPAC3C7.01c	1	0.58376676	0.5177932	0.30720362	0.24004123	0.15639797	0.12415786	0.10406328	0.09829632	0.07410894	0.09675752	0.08408556	0.06445371	0.07159514	0.065791875	0.06392469
SPBC36.13	NA	NA	NA	NA	NA	NA	NA	NA	NA	NA	NA	NA	NA	NA	NA	NA
SPBC36.11	1	1.2054019	1.1743715	0.76404047	0.84028953	0.5405803	0.3606585	0.34737116	0.32598752	0.33020905	0.36754394	0.30663022	0.26887125	0.27077806	0.2143423	0.23041306
SPBC36.10	1	0.39944798	0.5082079	0.21136174	0.169267	0.11599163	0.08804338	0.07836111	0.080423325	0.063510604	0.08067465	0.06903277	0.044468056	0.045340255	0.035409834	0.044211563
SPAC25G10.01	1	1.8176885	1.4113206	0.7846641	0.5482722	0.3012727	0.20473781	0.18804282	0.14949296	0.12122454	0.12413463	0.123072796	0.08553206	0.08423085	0.059148293	0.059367735
SPAC25G10.03	1	0.93311536	1.2199589	0.6926419	0.5400105	0.31618133	0.29433382	0.26927865	0.23158228	0.19732495	0.2536459	0.22101039	0.19584455	0.20543161	0.17221087	0.188074
SPAC25G10.02	1	0.5958587	NA	0.25957137	0.35521376	0.16765104	0.14769785	NA	0.09329878	NA	NA	0.09434021	0.089929454	NA	NA	NA
SPAC1610.03c	NA	NA	NA	NA	NA	NA	NA	NA	NA	NA	NA	NA	NA	NA	NA	NA
SPBP16F5.03c	1	0.71782124	0.91126084	0.59055716	0.5401441	0.3402106	0.35684323	0.39867616	0.28678855	0.24767585	0.2916522	0.25757813	0.30862373	0.2957938	0.2578624	0.23838079
SPCC1235.08c	1	1.0198961	0.9484234	0.75273746	0.55666363	0.31462544	0.29422942	0.218192	0.18653862	0.17341577	0.15229166	0.15070044	0.13500334	0.1317814	0.116863936	0.08289775
SPAC2F3.09	1	0.51162565	0.42054808	0.22749573	0.30461818	0.2059142	0.115158446	0.09012518	0.062702745	0.040972076	0.05509942	0.052116588	0.047658183	0.055278357	0.055034168	0.06229298
SPAC2F3.08	1	1.6799796	3.6780531	2.305129	0.8202629	0.4810232	0.3030281	0.4068583	0.2605314	0.25771746	0.2760775	0.2610864	0.28673682	0.23961501	0.25591692	0.17819494
SPAC2F3.02	1	0.6145153	0.5231242	0.25596204	0.23097035	0.13780056	0.11972891	0.10463814	0.06768421	0.056639943	NA	0.062069237	0.06209175	0.06859966	0.056900833	0.054989588
SPBC36.07	1	0.36328226	0.2755946	0.2580209	0.29176128	0.17954057	0.21018852	0.18856408	0.15442568	0.15213837	0.1296466	0.16072448	0.20755257	0.17677121	0.16150445	0.13683753
SPBC36.09	1	0.7452592	0.7257346	0.39830926	0.32277676	0.21459328	0.13903266	0.13095531	0.115680985	0.121011026	0.13405874	0.123717405	0.10770898	0.101443954	0.0959123	0.06881517
SPAC2F3.01	1	1.0946261	0.9333185	0.3612897	0.29481027	0.18793231	0.17440246	0.14910603	0.15514591	0.13099422	0.17708182	0.14556353	0.12226061	0.11940543	0.10706574	0.1000102
SPBC36.04	1	0.6334019	0.6116034	0.4267721	0.3039291	0.18332212	0.15847391	0.1398155	0.10387417	0.087555096	0.10565245	0.096772425	0.087469965	0.08425226	0.074090816	0.055204008
SPAC25G10.06	1	0.37566307	0.1997866	0.15919282	0.14044206	0.09028095	0.12403091	0.10586415	0.09164248	0.0978106	0.10520046	0.11248415	0.12494154	0.105658375	0.09347478	0.083782524
SPAC25G10.08	0.99999994	0.51526093	0.3680839	0.22191818	0.18704233	0.12664211	0.12489085	0.10255612	0.09003232	0.072664365	0.08472673	0.081319794	0.07631558	0.07722748	0.065446705	0.05995977
SPCC338.11c	1	0.40196976	0.33917314	0.22072966	0.18446653	0.12190184	0.13673806	0.10689258	0.086082816	0.08419198	0.07876788	0.09242662	0.07741242	0.07953557	0.06890658	0.062093586
SPAC29B12.14c	1	1.5197239	20.165886	3.1194937	3.2541413	1.9027479	1.2018979	0.8038298	0.5562511	0.37180576	0.3248366	0.33115825	0.33178887	0.31208345	0.29963508	0.3250422
SPBP35G2.17	NA	NA	NA	NA	NA	NA	NA	NA	NA	NA	NA	NA	NA	NA	NA	NA
SPAPB24D3.10c	1	0.8485779	1.0441529	1.1205809	0.7300748	0.52344555	0.39815944	0.58620316	0.56000835	0.7169875	0.9922702	1.2166116	1.1152362	1.0607113	1.0675219	0.6492771
SPBP35G2.14	1	1.2552333	1.0433116	0.5756865	0.508967	0.31326956	0.298563	0.26750484	0.23564464	0.22902761	0.23210818	0.22949758	0.17433046	0.18162225	0.13405904	0.121878825
SPAC24B11.09	1	0.54796726	0.9039244	0.22013776	0.11224141	0.10191904	0.08204962	0.07495978	0.06384453	0.07380432	NA	0.081596665	0.08635177	0.049035482	0.03601778	0.021591451
SPBC16D10.09	1	0.67463195	0.49888188	0.26044193	0.20731705	0.11955012	0.09422957	0.07305818	0.05674552	0.050127476	0.06591879	0.063117586	0.059371017	0.056016997	0.053231902	0.050105274
SPBP35G2.12	1	1.2034086	1.1269984	0.8495495	NA	0.28995588	0.23921162	0.19226095	0.1603336	0.1423462	0.18404838	0.13498805	0.15544394	0.14077547	0.14800745	0.11105502
SPCC1235.05c	1	0.7255601	0.4891554	0.46573585	0.4824163	0.3183356	0.3058608	0.26996642	0.22441512	0.22143403	NA	0.24635236	0.24752651	0.16769235	0.13129745	0.08783451
SPCC548.06c	1	0.38509974	0.30699873	0.22977401	0.3143237	0.19250733	0.21358766	NA	0.1973006	0.15488811	0.14714137	0.12660678	0.12399315	0.1057871	0.10137546	0.090364955
SPBP35G2.10	1	0.7937297	0.8206625	0.5844782	0.4350017	0.24951981	0.20279269	0.2068947	0.20875748	0.20622188	0.24883245	0.27511925	0.3435332	0.39017892	0.3204892	0.21268444
SPBC16D10.06	1	0.18095556	0.1652706	0.13585417	0.092456944	0.059300777	0.060981195	0.043054655	0.035283256	0.022346571	0.021337237	0.0224494	0.031094655	0.024690961	0.023811815	0.019580921
SPAC24B11.05	1	2.6739652	8.837455	1.9887218	0.8350381	0.49401364	0.2957217	0.2545868	0.21953906	0.1854165	0.21308799	0.17175455	0.11514392	0.11966803	0.107630104	0.111503065
SPBC16D10.05	1	1.4977666	1.4009597	0.6888906	0.60810655	0.33029187	0.32541376	0.29251507	0.25174633	0.20419616	0.16515385	0.17473887	0.20540853	0.162522	0.16445364	0.17156129
SPBC16D10.03	1	0.6414097	0.319852	0.35053355	0.33506894	0.22107337	0.22952026	0.2698681	0.16870414	0.15548086	0.15535672	0.16537695	0.16043039	0.15385422	0.15295963	0.10946501
SPBC16D10.02	1	0.36108744	0.3044253	0.22181965	0.22092928	0.15551864	0.17619264	NA	0.13235004	0.10836512	NA	0.13878493	0.13540632	0.13625894	0.13292587	0.10776984
SPAC24B11.13	1	0.9157664	0.54676557	0.27048776	0.2543393	0.16947216	0.15490367	0.114569515	0.10414613	0.08780013	NA	0.092362314	0.079581514	0.07552309	0.062062934	0.04337763
SPBC27.08c	1	0.13548107	0.060821623	0.062435795	0.07245091	0.042048924	0.053734407	0.03446592	0.039060377	0.03549556	0.040810026	0.044212595	0.078263685	0.08287712	0.07692231	0.080986075
SPCC338.17c	0.99999994	2.1057956	1.2173122	0.547544	0.5520269	0.29857352	0.19506775	0.16071175	0.1160376	0.07913941	0.108942695	0.094926335	0.060006708	0.05885734	0.06214855	0.048814647
SPBP35G2.07	1	0.3773897	0.46844983	0.1940059	0.12377113	0.087554425	0.092611335	0.06892216	0.06462468	0.060509797	0.059841778	0.064734526	0.055793595	0.045138903	0.03812723	0.040739845
SPBP35G2.09	1	0.76271003	0.56541026	0.3646476	0.37941185	0.21733215	0.20998406	NA	0.13776724	0.11979621	0.17050594	0.13420208	0.18596545	0.17608757	0.16858771	0.14077938
SPBP35G2.02	1	0.8450573	0.6507514	0.48080507	0.3397796	0.21496885	0.15959656	NA	0.14308155	0.14173219	NA	0.12511799	0.122788236	0.12245341	0.08824996	0.071538
SPCC548.07c	1	0.4546998	0.43111667	0.28212336	0.28002614	0.16678749	0.15964447	0.18421547	0.13448663	0.16523463	0.22865047	0.19548732	0.22113618	0.169091	0.09563644	0.10865824
SPAC24B11.14	NA	NA	NA	NA	NA	NA	NA	NA	NA	NA	NA	NA	NA	NA	NA	NA
SPAC2F3.07c	NA	NA	NA	NA	NA	NA	NA	NA	NA	NA	NA	NA	NA	NA	NA	NA
SPCP1E11.08	1	0.31723687	0.34137976	0.28541723	0.33907476	0.22561748	0.24902038	NA	0.21314485	0.177481	0.25005615	0.25183317	0.18649325	0.1844187	0.14922644	0.17721005
SPCP1E11.06	1	0.78407955	0.6411252	0.35958517	0.30959463	0.18155469	0.16209994	0.12864283	0.108226314	0.09889016	0.110392645	0.106512554	0.08495459	0.08677266	0.078433074	0.06626462
SPCP1E11.03	1	1.1081662	1.0250876	0.35712397	0.34772438	0.22126177	0.25963366	0.17723058	0.17163144	0.14872871	NA	0.15898405	0.19530345	0.18137406	0.16029887	0.21105199
SPCP1E11.02	1	0.84135514	0.7582377	0.33554894	0.28980052	0.20660165	0.17380999	0.113468535	0.11768218	0.13039371	0.12745234	0.13316949	0.11388567	0.09572438	0.07817585	0.058118396
SPAC16.02c	1	1.0419456	0.5873532	0.39442557	0.3705931	0.21900663	0.19433047	0.15401256	0.11766507	0.100029446	0.1069432	0.105235055	0.105187446	0.10093727	0.09024546	0.08742721
SPBC16D10.10	1	0.4942894	1.9092314	0.4326222	0.45531183	0.28374392	0.25746608	0.2234034	0.18304995	0.1648986	0.1803979	0.16325429	0.16378982	0.15903121	0.15868917	0.12584266
SPCP1E11.11	1	0.41729176	0.4566546	0.42094368	0.2116245	0.14717048	0.14449914	0.10891304	0.11173342	0.115946144	0.08349838	0.11271564	0.09321198	0.07927275	0.06505506	0.050377823
SPCP1E11.10	1	0.35526985	0.22398251	0.20140265	0.15834242	0.13535087	0.1445676	0.1070444	0.12137776	0.15863375	0.12344278	0.15569943	0.16582994	0.11888004	0.10321341	0.09407327
SPBC15C4.05	1	0.60439754	0.44246948	0.33303836	0.24339278	0.15565468	0.16275677	0.11898079	0.115150616	NA	0.091973804	0.09523123	NA	NA	NA	NA
SPAC16.03c	1	0.7370381	0.49577355	0.27264628	0.28616965	0.14896314	0.13886765	0.117297865	0.10952756	NA	0.09382759	0.08981321	0.085129246	NA	NA	NA
SPCC1235.04c	1	0.8941435	1.0746891	0.6465931	0.4781393	0.27199948	0.18202688	0.18359365	0.14886999	NA	0.16017683	0.14848775	0.10898005	NA	0.09618146	0.10802072
SPAC2F3.05c	1	4.033588	4.6311736	2.9677713	1.3137132	0.6397139	0.61958337	0.6195625	0.50422996	0.4248214	0.51865774	0.38054818	0.385823	0.45805842	0.42956996	0.3833807
SPCC548.02c	1	0.7537274	1.2551389	1.4922223	0.8895019	0.6016213	0.47701174	NA	0.39752328	NA	0.4083903	0.28546283	NA	NA	NA	NA
SPCC31H12.06	1	0.42967284	0.34277868	0.2663913	0.18456015	0.10438393	0.086791545	NA	0.0580319	0.045389004	0.053797897	0.042687472	0.028384378	0.025273828	0.020742865	0.017802648
SPCC31H12.07	1	0.8247169	0.5740493	0.3997368	0.3189929	0.1942988	0.16485877	0.12465655	0.10255851	0.09094112	0.107229486	0.09595862	0.09818532	0.08792368	0.07925737	0.057093404
SPAC6B12.02c	1	0.72572505	NA	0.3164161	0.27234685	0.23376137	NA	0.15088591	0.13884427	NA	0.18252243	0.1791959	0.17112525	NA	NA	NA
SPAC1F3.07c	1	0.7727393	0.5759489	0.4522428	0.34414256	0.2101167	0.17475332	0.13926323	0.1291285	0.11150921	0.12734815	0.12153372	0.10920631	0.10092519	0.083286874	0.06653141
SPCC11E10.06c	0.99999994	0.7142473	0.59223276	0.42738876	0.32987973	0.16424936	0.208388	NA	0.11766981	NA	0.12733956	0.13736191	0.14617941	0.14366212	0.14383326	0.10123072
SPCC1281.07c	1	1.0118359	0.83139277	0.6948623	0.49180606	0.33806437	0.24661505	0.22312404	0.22309412	0.28094426	0.2658517	0.24871378	0.28162894	0.2210596	0.16537744	0.20117198
SPBP16F5.06	0.99999994	0.3470849	0.3845261	0.20108192	0.19762342	0.14117348	0.13524781	0.10354825	0.094737545	0.078045174	NA	0.09553478	0.057921194	0.05467362	0.043462995	0.044039354
SPBP16F5.07	1	0.7705567	0.65031713	0.2996424	0.23397478	0.14136519	0.11358194	0.090066925	0.07393209	0.061312158	NA	0.069685236	0.057748005	0.058914565	0.0502824	0.05496133
SPBP16F5.02	0.99999994	0.70383894	0.57127273	0.46776253	0.42854246	0.24673538	0.21404378	0.19234347	0.16369577	0.1715039	0.16213195	0.16982907	0.19597147	0.17894933	0.18070838	0.14733395
SPBP16F5.04	1	1.1149346	1.1075387	0.5625764	0.39808464	0.20918982	0.19633283	0.16406102	0.14180817	0.13466468	0.16110004	0.15584782	0.14430258	0.14553805	0.13139263	0.12406335
SPCC548.03c	1	1.2677081	1.7463144	1.5664976	1.3156915	0.84765995	0.75409645	0.6292779	0.5928107	0.63585603	0.57086885	0.5672833	0.39027345	0.3808206	0.33697584	0.32478273
SPAC1F3.08c	NA	NA	NA	NA	NA	NA	NA	NA	NA	NA	NA	NA	NA	NA	NA	NA
SPAC6B12.03c	0.99999994	1.8602123	4.636361	3.4517648	NA	1.0052933	0.7951915	1.0189703	0.65483373	0.6983812	0.7510371	0.77927154	0.7956438	0.78429294	0.68120724	0.63315463
SPCC11E10.07c	1	0.49412224	0.73921645	0.31335366	0.20361388	0.14915334	0.11935164	0.112796746	0.094227664	0.08823631	NA	0.089416385	0.083639644	0.09647608	0.07418729	0.06997444
SPCC1281.06c	1	2.6076589	1.7523584	1.5652874	1.0355957	0.6461522	0.6811061	0.5268239	0.4883181	0.41803023	0.4398157	0.36604193	0.29713878	0.25076658	0.24456584	0.17437051
SPCC63.12c	1	1.1562847	0.906105	0.63333344	0.46944535	0.26442415	0.20135197	0.1551454	0.12880905	0.10790968	0.13504858	0.10690142	0.11389053	0.104662016	0.10822228	0.08839903
SPAC2F3.06c	1	0.35913193	0.38640004	0.26593512	0.2335291	0.16158472	0.13873707	NA	0.09445741	0.10124843	0.10662811	0.10974444	0.087971196	0.07688524	0.05968689	0.04428014
SPAC2F3.03c	0.99999994	0.21875046	0.16628371	0.09784097	0.106233634	0.070407264	0.06768715	0.06596303	0.052440528	0.05306282	0.060715873	0.054430753	0.03896645	0.03897102	0.042938735	0.03550845
SPBC25D12.03c	1	0.70194596	0.5218594	0.31625724	0.26283407	0.16334297	0.13463944	0.11418246	0.09240655	0.07222555	0.07385829	0.08036525	0.064211614	0.05982841	0.052058466	0.048628673
SPCC1795.08c	1	0.62603587	0.50404906	0.46196073	NA	0.29100105	0.29656234	0.2900762	0.24335921	0.21407692	NA	0.22895077	0.17477645	0.20553057	0.15887593	0.14623669
SPBC21D10.09c	1	0.64672905	0.56536734	0.37524793	0.299194	0.23210423	0.3488458	0.30597118	0.28415847	0.29668602	NA	0.25654525	0.2556055	0.2651925	0.23985836	0.22503166
SPCC548.05c	1	0.8423845	0.8403511	0.5646098	0.431865	0.30929023	0.24478072	0.27333903	0.21247031	NA	0.17412499	0.24958017	0.19589087	0.17593442	0.1961538	NA
SPAC2F3.04c	1	0.83542436	0.5899408	0.28155616	0.2498213	0.14629398	0.095144376	NA	0.051141664	0.050646212	0.054431494	0.052563414	0.0327779	0.036086515	0.02552229	0.010372167
SPCC63.10c	1	0.56353414	NA	NA	0.24390922	NA	NA	NA	0.09961446	NA	NA	NA	NA	NA	NA	NA
SPBC25D12.02c	1	0.81498283	0.7877292	0.499392	NA	0.25541374	0.20145394	0.20595719	0.17257194	0.1895468	0.19958237	0.18890086	0.19380368	0.19426034	0.17304297	0.09927986
SPCC11E10.05c	1	0.8082685	0.54098874	0.43081754	0.3641627	0.2496734	0.1820377	0.1276682	0.111142606	0.12170492	0.13553259	0.12015012	0.09232409	0.09970979	0.094580494	0.082082026
SPAC1F3.06c	1	0.5984007	0.42821056	0.23107022	0.21667477	0.12408666	0.12099363	NA	0.10481824	0.09718535	0.11552003	0.10468048	0.12603572	0.09170774	0.0764154	0.090545446
SPAC21E11.04	1	1.1110828	6.486976	0.80428433	0.31306887	0.17481291	0.16121763	0.18203953	0.14209072	0.12641817	0.17298032	0.14201985	0.14253226	0.14081174	0.11465587	0.092304945
SPAC21E11.06	1	0.5236258	0.3709887	0.21632591	0.1608916	0.11120978	0.08610919	0.061400615	0.063581996	0.055804636	0.06439206	0.06360343	0.04589063	0.040249404	0.03961745	0.04013078
SPAC21E11.07	1	1.0264432	0.6848513	0.46991417	0.37438148	0.18070966	0.20328534	NA	0.14748229	0.13847882	0.17265312	0.16748515	0.1815199	0.16851017	0.15590203	0.14365561
SPAC21E11.08	0.99999994	0.96531767	0.8140826	0.52763695	0.43270868	0.28283387	0.23108146	0.19356968	0.14474258	0.112045884	0.12226988	0.12300649	0.09313385	0.10207884	0.08539721	0.07170039
SPBC27.06c	1	0.48077172	0.38048908	0.23891181	0.22441302	0.12962809	0.12686314	0.12015061	0.08915565	0.08714123	0.09567154	0.10364618	0.10941679	0.097379275	0.080720074	0.07540147
SPBC211.01	1	0.7698421	0.7230445	0.3457876	0.23953764	0.19546612	0.13141565	0.12219848	0.09627413	0.10055291	0.11571618	0.09189363	0.06468463	0.054730926	0.047274094	0.033160064
SPBC418.01c	1	0.6740834	0.959393	0.38799694	0.23760273	0.14294833	0.120100886	0.09953568	0.08041642	0.07821802	NA	0.085871555	0.0769167	0.07583105	0.06808825	0.053654857
SPBC211.05	1	0.72137105	0.44940245	0.26880628	NA	0.14834231	0.084784985	NA	0.061387412	NA	0.08789861	0.07095252	0.042134065	NA	NA	0.019638516
SPBC21D10.08c	NA	NA	NA	NA	NA	NA	NA	NA	NA	NA	NA	NA	NA	NA	NA	NA
SPBC428.07	NA	NA	NA	NA	NA	NA	NA	NA	NA	NA	NA	NA	NA	NA	NA	NA
SPCC338.10c	1	0.96736795	0.74194205	0.6034618	0.71092975	0.4529752	0.3769681	0.28251478	0.23532987	0.21215075	NA	0.195459	0.13478404	0.12704629	0.10569773	0.10663983
SPAC6B12.06c	1	1.3990563	1.4155526	1.0163134	NA	0.3908517	0.4586716	0.41365117	0.30561852	0.29180852	0.34902048	0.3172654	0.34349298	0.33583012	0.31329632	0.28173268
SPBC1347.14c	NA	NA	NA	NA	NA	NA	NA	NA	NA	NA	NA	NA	NA	NA	NA	NA
SPBC428.04	0.99999994	0.5975706	0.51585937	0.37035906	0.27582818	0.17842744	0.116501175	NA	0.1042898	NA	0.14148085	0.14953148	0.15207417	NA	NA	NA
SPAC13G7.09c	1	0.88164216	0.67157525	0.35438934	0.37200838	0.16309574	0.13368988	0.15490898	0.1040167	0.08645726	0.11769759	0.10206823	0.078212	0.08431976	0.0551534	0.07220305
SPBC211.06	1	1.206781	0.90476364	0.42060244	0.36103708	0.2133177	0.19579177	0.14378887	0.15011919	0.13758217	0.15580976	0.14932494	0.16349475	0.14439435	0.13783696	0.09557654
SPBC27.01c	1	0.8381912	0.66179335	0.37098932	0.28233787	0.17914888	0.16854717	NA	0.11502377	0.10269088	0.13593122	0.12995923	0.114501625	0.105924346	0.09628012	0.10120675
SPCC1281.03c	1	0.9946403	0.74459076	0.45287856	0.36245942	0.19748609	0.15379585	0.12357307	0.10391311	0.07284668	0.093642704	0.086170845	0.04453456	0.05974854	0.04143102	0.039819125
SPAC1610.02c	1	0.5779697	0.5196935	0.3720702	0.32937527	0.19784364	0.18232924	0.17479242	0.12576132	0.10688779	NA	0.11722984	0.14118561	0.13768095	0.113897406	0.09985133
SPAC17A2.10c	NA	NA	NA	NA	NA	NA	NA	NA	NA	NA	NA	NA	NA	NA	NA	NA
SPAC6B12.07c	1	1.3969721	1.9997481	1.2132545	0.62832963	0.40981635	0.41962564	0.3506127	0.41177306	0.51023775	0.5053346	0.5286943	0.44953284	0.42084664	0.3519971	0.42135945
SPBC428.18	NA	NA	NA	NA	NA	NA	NA	NA	NA	NA	NA	NA	NA	NA	NA	NA
SPBC1347.13c	1	0.3626447	0.28337651	NA	NA	0.13804364	0.16501567	NA	0.09348404	NA	NA	0.124128535	0.119143896	NA	NA	NA
SPBC428.14	1	0.8182461	0.7288513	0.44830206	0.3177443	0.1759535	0.13762921	0.104875684	0.093630314	0.082900204	0.105785616	0.09105685	0.08788082	0.089765236	0.071743906	0.07473044
SPAC13G7.08c	1	0.2531109	0.2024622	0.14547576	0.15075852	0.09055555	0.10013064	0.08398692	0.07185271	0.06885635	0.07024751	0.07954712	0.07309239	0.075531445	0.057252534	0.05792354
SPBC557.02c	1	0.5319657	0.64975786	0.28911817	0.26511782	0.1667013	0.17172834	0.13153511	0.10825823	0.109010875	NA	0.13253734	0.13138212	0.119674824	0.10535789	0.10116429
SPBC428.15	1	0.40613335	0.38868904	0.27764443	0.25383946	0.16873057	0.18166536	0.1370979	0.123153456	0.104658194	0.12359871	0.126664	0.1419855	0.12581196	0.12363019	0.098548554
SPBC428.10	1	4.9672127	6.1473417	3.8903	1.5492082	0.9171909	0.76359075	0.73950285	0.64291626	0.57636106	0.6182628	0.5141925	0.38044673	0.45542666	0.4086139	0.2980823
SPAC637.05c	1	0.90342826	0.7847872	0.576016	0.42097765	0.3023351	0.20602202	0.17090681	0.14157702	0.1050183	0.10184321	0.10425482	0.07994486	0.07847422	0.06403081	0.059840094
SPBC428.11	1	0.07880308	0.045957476	0.027876358	0.033733547	0.017084789	0.016092481	0.01	0.01	0.01	NA	0.01	0.01	0.01	0.01	0.01
SPAC144.07c	1	0.41825494	0.3651924	0.3687892	0.33126265	0.21399134	0.22116858	0.2007059	0.15320472	0.14333007	0.15065226	0.14848033	0.14826699	0.16625974	0.12785581	0.10739645
SPCC1281.02c	1	0.8850517	0.6911826	0.40252805	0.3640125	0.23630705	0.25636998	0.2014952	0.16508816	0.15684576	NA	0.15085055	0.12437551	0.13074885	0.10869415	0.1129732
SPBC21D10.06c	1	1.6036443	1.1294211	0.93160915	0.665356	0.4214058	0.2864233	0.31046614	0.20275322	0.21822014	0.31204242	0.2031392	0.21756153	0.19304469	0.3116973	0.21216872
SPCC1795.05c	1	0.6649815	1.1284132	0.28658506	0.2415611	0.13908054	0.10408477	0.092536665	0.06985452	0.066143	NA	0.080047846	0.1036175	0.09118994	0.08807806	0.065254286
SPAC732.02c	1	1.0623611	0.9357194	0.7345245	0.5591647	0.30965018	0.28887215	0.24541819	0.18021183	0.18042721	0.19043453	0.1842018	0.15577862	0.13721502	0.13895349	0.107953764
SPAC1F3.04c	1	0.7914851	0.7857667	0.5459712	0.46056744	0.29780027	0.28172016	0.26284447	0.19872512	0.19702305	0.22130184	0.20139283	0.20508671	0.1741862	0.1563372	0.13287553
SPAC6B12.04c	1	1.1689239	1.0258865	0.7314115	0.6939757	0.39677352	0.3345008	0.27364048	0.21920475	0.18921572	0.20843881	0.20430826	0.22323336	0.21531714	0.21368586	0.17024845
SPAC869.10c	1	8.258591	8.130224	3.9738617	2.89701	2.0580401	2.025917	1.479188	1.2535418	1.186928	1.1949494	1.0028431	0.7201611	0.7655425	0.7020646	0.59971386
SPAC144.09c	1	0.38609573	0.51072073	0.28054821	0.28082198	0.16891488	0.18328284	NA	0.11868333	0.10997289	0.12294349	0.1132602	0.1197576	0.102368794	0.08292402	0.08509189
SPBC557.03c	1	0.45698106	0.5050709	0.36009327	0.3019189	0.19814537	0.18167838	0.16075905	0.11565787	0.108772986	0.12412202	0.13274156	0.1269585	0.12064019	0.1099442	0.083881125
SPCC1795.04c	1	0.905476	0.5504731	0.42890492	0.38515452	0.21977754	0.18061982	0.15096684	0.13083048	0.10436982	0.14893529	0.10956146	0.08766377	0.10341108	0.09237445	0.0781514
SPBC21D10.05c	1	0.65186	0.5721394	0.35348114	0.2795051	0.1900768	0.13225882	0.10188163	0.096385926	0.08198875	0.09966846	0.09237311	0.0708042	0.055192124	0.050724264	0.056226775
SPAC3H1.02c	1	0.557491	0.4633716	0.26732072	0.25758234	0.14499111	0.1475783	0.14343305	0.10638957	0.08567683	NA	0.093924664	0.10140263	0.110209644	0.096035086	0.077729374
SPCC70.02c	1	1.5972221	1.5654339	1.1812952	0.7125525	0.50437945	0.43650433	0.29385737	0.31923014	0.34497732	0.30930033	0.2776012	0.18588507	0.17472489	0.17335676	0.1548595
SPCC11E10.09c	NA	NA	NA	NA	NA	NA	NA	NA	NA	NA	NA	NA	NA	NA	NA	NA
SPAC6B12.05c	0.99999994	0.77354026	0.67223334	0.41875458	0.41459498	0.21526597	0.23157682	0.1927592	0.14838818	0.14226152	0.17200601	0.17648382	0.23699757	0.20639849	0.20854469	0.21806191
SPAC56F8.14c	1	0.30472714	0.6078984	0.5583187	0.22317092	0.12754276	0.10609242	0.083907224	0.06031919	0.067637175	NA	0.05394478	0.04526546	0.03079417	0.02568881	NA
SPBC725.11c	1	1.2198639	1.3051736	1.2065884	0.69496924	0.3937496	0.348542	0.37261558	0.28085214	0.24465194	0.2565815	0.23211741	0.16165672	0.12319245	0.12790881	0.10401895
SPAC3H1.01c	1	0.56497604	0.42557442	0.322377	0.3035069	0.19611149	0.19701724	0.15060383	0.12392417	0.13708799	0.12102032	0.11969756	0.124969006	0.116771854	0.10876316	0.09608364
SPBC27.02c	0.99999994	0.962165	0.826494	0.6414687	0.54264426	0.2893027	0.21273969	0.18946509	0.14808185	NA	NA	0.14682199	0.09874746	NA	NA	NA
SPAC1F3.02c	1	1.1680737	1.3755803	0.8832326	0.550256	0.363658	0.324582	0.28049204	0.26380014	0.22061029	0.23943318	0.23609449	0.20812006	0.19136906	0.17483582	0.12688869
SPCC70.03c	1	4.656831	3.6525173	1.2963107	0.76617366	0.575389	0.49892706	0.387905	0.33781916	0.25465748	0.26634657	0.23893867	0.17273381	0.15518385	0.142494	0.1086191
SPAC10F6.02c	1	0.67660034	0.6834351	0.4017163	0.3539432	0.2340238	0.20391342	0.18500337	0.16018999	0.14739272	0.13772559	0.14758441	0.18056244	0.15765981	0.14469878	0.1482676
SPBC8D2.07c	1	0.6053621	0.5628847	0.40051755	0.29192558	0.20147845	0.14898974	0.11049742	0.102465466	0.09616791	0.10218937	0.11096063	0.10175113	0.09703095	0.078543164	0.07596591
SPAC7D4.12c	1	0.87398905	0.8664925	0.50759965	0.41607916	0.23811075	0.21962851	0.176572	0.17137808	0.13654672	0.19564877	0.17079693	0.14956523	0.123713516	NA	0.142153
SPAC22H12.02	1	0.6922694	0.474217	0.35764152	0.34114277	0.18054573	0.1447015	0.12498587	0.096951306	0.08283668	0.10074364	0.10119459	0.105408445	0.10429164	0.10471505	0.08651483
SPCC962.02c	1	0.8345357	0.51108015	0.29091668	0.29820368	0.17207223	0.15918992	0.17920499	0.13949582	0.123351894	0.14162953	0.12641028	0.094637744	0.103333764	0.09996352	0.08552401
SPAC22H12.03	1	1.3382643	1.3627958	0.62405825	0.5467464	0.28830302	0.2804391	0.2742307	0.19766979	0.16755381	0.19100149	0.19807734	0.25957415	0.2427761	0.254881	0.20416819
SPAC26F1.04c	1	1.4671609	1.6728724	1.510926	0.8790898	0.42077115	0.3194118	0.38384876	0.264469	0.30744502	NA	0.30671754	0.45492578	0.39593515	0.33484563	0.23242995
SPCC1223.14	1	0.3195248	0.30631536	0.13297611	0.13104698	0.09058963	0.055705298	0.036618635	0.044324894	0.03782113	0.05231611	0.048190035	0.027700465	0.029067487	0.025900088	0.02896164
SPCC1223.13	1	0.5866718	0.47626054	0.30405325	NA	0.19153044	0.1726654	0.10654661	0.15638207	0.16134484	NA	0.1325958	0.073337056	NA	NA	NA
SPBC725.13c	0.99999994	0.6967698	0.9602859	0.7126544	0.43888342	0.2747532	0.28390974	0.24343972	0.18856807	0.18162405	0.1806728	0.1795597	0.23202132	0.20498933	0.18371512	0.19897573
SPCC1223.11	1	0.7027939	0.50358343	0.26338285	0.16961877	0.12161189	0.09007468	NA	0.064055346	0.06111924	NA	0.058644287	0.034107078	0.03827168	0.027473649	0.026802149
SPAC637.13c	1	1.4216093	1.5709465	1.0707484	0.5289805	0.31978464	0.23117073	0.18339945	0.17545049	0.1492683	0.1849522	0.16703041	0.101945385	0.108360775	0.09664444	0.07280296
SPAC4C5.01	1	0.58374447	0.560655	0.36051375	NA	0.2018349	0.22076787	0.23068437	0.16908936	0.16514444	NA	0.1776724	0.16721866	0.1626668	0.15295662	0.12940831
SPAC4C5.04	1	0.6230091	0.43905813	0.3978481	0.37675163	0.24195893	0.23571832	0.18559705	0.17171162	0.14266661	0.18019947	0.16743287	0.15050215	0.1342763	0.106453754	0.08746769
SPAC4C5.03	1	1.1501393	0.9976599	0.74283177	0.5998727	0.3832474	0.34005955	0.24982122	0.24563137	0.25471246	0.25576422	0.26448014	0.20399575	0.17667748	0.14309254	0.16440322
SPAC10F6.03c	1	0.523359	0.4205466	0.25409096	0.24037805	0.17479612	0.19217236	0.14349242	0.1402442	0.14166899	0.15227488	0.14572832	0.118560225	0.109003335	0.09643424	0.078327194
SPCC962.03c	1	1.6055449	1.1900423	0.79020184	0.49366832	0.38508552	0.25280857	0.14660366	0.17474923	0.16053644	0.17761686	0.13704191	0.06473366	0.07738904	0.054138977	0.050277617
SPAC7D4.11c	1	0.69982475	0.55797434	0.42916426	NA	0.23718706	0.19744816	0.2059775	0.16857912	0.13922493	0.18600412	0.16642392	0.14737996	0.16105181	0.1261912	0.10870167
SPAC13G7.04c	0.99999994	2.8233855	0.74574625	0.86995953	1.04259	0.5148358	0.37126496	0.28029615	0.22918269	0.1764475	NA	0.17862841	0.12937877	0.1382894	0.15017493	0.11555014
SPAC343.06c	0.99999994	1.3213345	1.7180909	1.0041364	0.5183519	0.269776	0.22021602	0.23419437	0.16329858	0.14101309	NA	0.14625542	0.113258556	0.1266546	0.116264485	0.103204995
SPAC3H1.04c	1	0.7534014	0.69647074	0.39833686	0.35859093	0.22241494	0.24182594	0.21468426	0.15588585	0.16270526	0.15592428	0.14622112	0.15566355	0.13546571	0.13182497	0.11175442
SPBC1778.10c	1	1.6810375	1.6160319	1.2592968	0.75645643	0.37364137	0.37400386	0.36879608	0.27515748	0.23570208	0.22853078	0.23016013	0.19187316	0.19194376	0.18385777	0.1297631
SPAC7D4.14c	0.99999994	0.7573844	0.6746406	0.5060569	0.41331813	0.25882596	0.26556206	NA	0.1882314	0.1764323	0.19483183	0.18631163	0.19813693	0.18819883	0.15804729	0.16800493
SPBC8D2.05c	NA	NA	NA	NA	NA	NA	NA	NA	NA	NA	NA	NA	NA	NA	NA	NA
SPAC10F6.05c	1	1.2288866	1.0270915	0.5035151	0.33330625	0.20293845	0.19420928	0.14204375	0.13603896	0.10684388	0.12031647	0.11195098	0.096473664	0.09909595	0.08764917	0.09651542
SPBC3B8.11	0.99999994	0.95229197	1.017432	0.66991025	0.45935884	0.24310315	0.26602367	0.23181194	0.22914878	0.21504822	0.2425814	0.24870414	0.30431148	0.3814619	0.33976656	0.335139
SPCP31B10.03c	1	0.548805	0.44407934	0.45847479	0.35443467	0.21635813	0.23086879	0.17923108	0.16207896	0.14203127	0.15821703	0.17166246	0.1817512	0.17315695	0.15106966	0.096131325
SPCC1223.09	1	5.1303935	17.505482	4.4864945	3.502847	2.1770277	0.87600976	0.7070767	0.4564175	0.33164677	0.34236982	0.2721847	0.18257658	0.15363458	0.15416576	0.08919864
SPAC16C9.06c	1	0.9009396	0.56661105	0.27349246	0.2350728	0.12048856	0.122770876	0.0895853	0.081490204	0.07052831	0.08247099	0.07426438	0.05768259	0.059793044	0.054907225	0.05047245
SPAC7D4.13c	1	0.6726282	0.45674917	0.40269974	0.30948827	0.14790827	0.1692533	0.13733862	0.11649334	NA	0.099603795	0.11393817	0.12128256	0.08777202	0.11805597	NA
SPCC1223.02	NA	NA	NA	NA	NA	NA	NA	NA	NA	NA	NA	NA	NA	NA	NA	NA
SPCC1223.01	1	0.58462256	0.37679955	0.3102659	0.23454814	0.17126949	0.18670055	0.21852373	0.17736791	0.15945064	0.164082	0.17926116	0.21826887	0.17971003	0.16237247	0.10161774
SPAC144.04c	1	0.5775367	0.62742907	0.44918558	0.3017537	0.1847083	0.18512976	0.14157315	0.12763506	0.11602761	NA	0.12839176	0.12913297	0.13474125	0.121858485	0.1019632
SPCC1223.06	1	0.7041665	0.66867495	0.4574556	0.42185506	0.2384166	0.21573749	0.18630159	0.16135943	0.13420871	0.1418687	0.14436628	0.16323756	0.12628186	0.11928223	0.1266089
SPAC3H1.06c	1	3.7639885	3.9000132	1.3891075	1.5556145	1.0087065	1.0179493	0.90086234	0.98526937	0.7674798	0.79920006	0.6373957	0.49535123	0.44981176	0.4152221	0.58250356
SPBC3B8.08	1	0.5742236	0.27262717	0.24233323	0.24420457	0.13571128	0.10659784	0.054086264	0.08237333	0.09617298	0.080117516	0.08348877	0.050619774	NA	0.036526397	0.03145696
SPAC343.08c	1	0.5900596	0.5197956	0.2174505	0.21705519	0.13921763	NA	0.1180096	0.09634065	NA	NA	0.07745645	NA	NA	NA	NA
SPBC3B8.05	0.99999994	0.44859266	0.24828976	0.25738207	0.32864946	0.20799272	0.18887322	NA	0.13993125	0.15220965	NA	0.16007146	0.116882466	0.118866265	0.106068596	0.07761641
SPBC3B8.06	1	0.86134917	0.9163188	0.75114024	0.5621919	0.36156556	0.31845945	0.22797272	0.2108956	0.17207368	0.20066963	0.18476453	0.13451046	0.105276085	0.09284358	0.08909632
SPBC3B8.09	0.99999994	0.36169478	0.30748895	0.24791376	0.30725774	0.18232563	0.21186239	0.17123945	0.15551484	0.16117084	0.18175292	0.18178216	0.18476345	0.16451761	0.15412804	0.13312829
SPBC3B8.03	1	0.8262946	0.8032521	0.40551135	0.3107892	0.17215195	0.17475851	0.14440316	0.12068127	0.10688404	0.13573797	0.12084884	0.092377864	0.09961816	0.08690545	0.08271367
SPBC3B8.02	1	1.1302215	1.2858831	0.71719867	0.5720807	0.35035554	0.2582772	0.20430678	0.18428136	0.19817191	NA	0.1772794	0.1139442	0.10963175	0.09657895	0.07080577
SPBC8D2.03c	1	0.9080167	2.1521807	1.1078417	0.8283047	0.5598241	0.37179902	0.36640644	0.35051167	0.2769793	0.4244303	0.31613636	0.25586107	0.2668152	0.2298456	0.22061189
SPBC725.17c	1	0.6627912	0.56717277	0.40759903	0.3814189	0.21590765	0.19995275	NA	0.14408053	0.12284791	0.13808495	0.1492522	0.15353717	0.16350897	0.13707104	0.10898405
SPAC1834.06c	1	0.83350617	0.65349066	0.44746152	0.3499109	0.22068849	0.20187858	0.18242915	0.15913978	0.1370969	0.16025564	0.15210056	0.13964751	0.1326542	0.1032538	0.09604473
SPBC146.10	0.99999994	0.8325927	0.89475703	0.6677226	0.40407667	0.2781947	0.21949996	NA	0.14897051	0.1491165	0.17506789	0.14488703	0.06613394	0.071437865	0.053187795	0.05724862
SPBC146.12	1	0.942809	0.78543687	0.48531124	0.42614144	0.23825908	0.20918314	0.18349639	0.14199266	0.10983055	0.12214482	0.120619915	0.10853267	0.11725947	0.101716466	0.07956634
SPBC115.02c	1	0.7724276	0.65110743	0.45873135	0.46236897	0.22468616	0.21792415	0.19936246	0.14568461	0.09970325	NA	0.098106325	0.114393845	0.14624138	0.09928812	0.09780802
SPBC146.07	1	0.64858454	0.5732789	0.450448	0.40136907	0.26595706	0.2621846	0.2369156	0.18001045	0.16304089	0.1903773	0.18348862	0.21426864	0.20713297	0.18796702	0.19043916
SPCC4F11.02	0.99999994	1.8867435	1.9396031	1.5923795	0.4703564	0.3696477	0.22986984	0.1511359	0.16951789	0.22539698	0.17463295	0.1520553	0.06724697	0.064288	0.05755596	0.05257971
SPCC4F11.05	1	0.46891847	0.51153934	NA	NA	0.33263144	0.32591256	0.40871954	0.31025437	NA	0.41797137	0.35896084	0.38976893	NA	NA	NA
SPCP1E11.07c	1	0.69512063	0.41164196	0.31452757	0.34729406	0.21044767	0.20168857	0.21643603	0.14355227	0.13699438	0.17690964	0.16224161	0.18986721	0.18400139	0.13465348	0.13442035
SPAC637.10c	1	0.9681465	0.8165695	0.65460795	0.49929607	0.2817543	0.24233846	0.19294487	0.15694924	0.15592515	0.15459646	0.16154511	0.1784138	0.16017312	0.15207213	0.13603365
SPBC342.04	0.99999994	0.75696605	0.66359437	0.40168068	0.2560852	0.15366417	0.14345887	0.11056109	0.095426485	0.08077386	0.091046646	0.09045008	0.07619065	0.06127425	0.04944495	0.05561457
SPBC342.03	1	0.950395	0.69488543	0.4763729	0.25867483	0.22746392	0.19494925	0.1392687	0.14299779	0.12865154	0.1424544	0.13538583	0.12167674	0.09760386	0.102363154	0.07832101
SPBC342.02	1	0.62147206	0.41662177	0.3186978	0.25010598	0.18414238	0.19013913	0.15414447	0.14502758	0.12978351	0.14334108	0.13362764	0.116849445	0.12246102	0.09499958	0.08933601
SPBC115.01c	1	0.68988836	0.54624814	0.34583026	0.35601652	0.23854023	0.1573672	0.14002049	0.1257298	NA	0.15599029	0.10828921	0.07755283	0.07877216	0.09612498	NA
SPAC3H1.08c	1	0.7090118	0.6381351	0.47734997	0.48991072	0.26992047	0.28453818	0.2536658	0.17586416	0.17673314	0.2052137	0.17714132	0.261532	0.2357287	0.21321824	0.20718192
SPCC11E10.02c	1	1.1346885	0.82139254	0.62849724	0.45796135	0.24661644	0.20242147	0.16196997	0.1647585	NA	0.13584255	0.14096469	0.11984409	NA	NA	NA
SPAC13G7.01c	0.99999994	1.1047965	0.7827825	0.60431015	0.49302664	0.29102018	0.26966938	0.2570008	0.21517795	0.17468075	0.19661118	0.22849278	0.22084637	0.21448651	0.2140559	0.14221717
SPAPB1A11.04c	1	0.9744926	0.89360327	0.6104803	0.46588662	0.29236922	0.30096534	0.2716097	0.26625657	0.26511306	0.29398295	0.267934	0.21525663	0.19246621	0.19526437	0.19544168
SPCP25A2.03	1	0.61878693	0.62923944	0.38235527	0.32151487	0.18554756	0.1835961	0.207293	0.15789683	0.14113165	0.163003	0.16149908	0.17676866	0.1587939	0.13727269	0.14631109
SPCP1E11.09c	1	0.23002088	0.09082689	0.0741753	0.0765147	0.056443665	0.09549169	0.09453674	0.06971765	0.07376027	0.099855	0.097157225	0.11349142	0.10098763	0.08354404	0.0730634
SPAC3H1.09c	1	1.10535	0.7257514	0.42744103	0.36256516	0.19981764	0.17458929	NA	0.12049612	0.091044344	NA	0.102268726	0.084127046	0.079434566	0.08201553	0.07334758
SPAC13G7.02c	1	0.23650979	0.2762705	0.325663	0.43198392	0.3116382	0.3310783	0.44307113	0.35773087	0.48960072	0.46671838	0.5042872	0.6177718	0.5442775	0.44917214	0.31294286
SPBC8D2.02c	1	0.65055424	0.66508055	0.45525646	0.32142773	0.20178005	0.19476269	0.1670166	0.15043446	0.14098525	0.12976652	0.14155175	0.14650577	0.11591787	0.10450353	0.11366248
SPAC1565.03	NA	NA	NA	NA	NA	NA	NA	NA	NA	NA	NA	NA	NA	NA	NA	NA
SPBC146.01	0.99999994	2.6196692	2.7404897	1.1544477	0.606251	0.45848718	0.3763352	0.32651913	0.355411	0.34964368	0.3394829	0.26645735	0.13736106	0.14585403	0.09973867	0.087120004
SPBC146.02	1	1.3086565	1.5221786	0.83076364	0.6058075	0.35655758	0.33125952	0.24224243	0.21050331	0.20821297	0.24838065	0.19276157	0.2600934	0.21778657	0.2819414	0.31401277
SPAC1565.01	1	0.86704206	0.7968408	0.43673676	0.35833555	0.23658372	0.19230676	0.14121072	0.14718425	0.15498549	0.17631151	0.14130019	0.08631091	0.0894176	0.078972526	0.060838707
SPAC10F6.01c	1	0.36173952	0.23626184	0.20048621	0.2059222	0.13717254	0.15883386	0.144813	0.11591016	0.102782026	0.109282814	0.10908903	0.114500426	0.12369611	0.10807872	0.11102925
SPBC146.04	1	0.90729	0.8860712	0.5247772	0.38572785	0.24946429	0.17003323	0.12559229	0.12266242	0.10841784	NA	0.10796851	0.07390955	0.08357072	0.07276181	0.059445888
SPAC1565.08	1	1.2534845	1.0434189	0.77864045	0.5632001	0.32793817	0.28535238	0.22513247	0.17501311	0.15522707	0.17041801	0.1636835	0.1427277	0.13406128	0.12405628	0.09197679
SPAC1565.05	1	0.25562868	0.21221173	0.15238357	0.17637213	0.11461714	0.13730244	0.11551218	0.10313897	0.10515452	0.10638484	0.11827555	0.12065521	0.11768471	0.09182287	0.06594017
SPAC637.12c	1	0.47118512	0.45015466	0.37573588	0.32845283	0.19060521	0.21841562	0.18530092	0.17085469	0.15233614	0.17789844	0.1773388	0.18911304	0.19210382	0.15386178	0.1462804
SPAC23C11.03	1	0.24425691	0.23171726	0.19950311	0.1666409	0.11275225	0.14474471	0.13741806	0.1103662	0.14643064	0.14008039	0.13658398	0.15532434	0.08117419	0.07751671	0.09375959
SPAC23C11.01	1	0.7940577	0.6564921	0.46929562	0.4615473	0.27115738	0.3020658	0.28420958	0.21888295	0.19508746	NA	0.21902314	0.26139435	0.24668868	0.22078232	0.21392998
SPAC23C11.09	1	0.9465874	0.6902697	0.38270995	0.41076407	0.22714607	0.21362574	0.17918994	0.15647843	0.13605876	NA	0.15340093	0.11473221	0.13965945	0.11558692	0.101254635
SPAC23C11.07	NA	NA	NA	NA	NA	NA	NA	NA	NA	NA	NA	NA	NA	NA	NA	NA
SPAC23C11.08	1	1.0210829	1.2105868	0.59987426	0.38301295	0.2312165	0.15597673	0.12674469	0.106712416	0.096716054	0.12056063	0.10633167	0.077622816	0.091065146	0.08581556	0.06878017
SPAC23C11.05	1	0.86812806	0.57125735	0.42118835	0.50249034	0.25799644	0.214171	0.16886148	0.12437832	0.09658307	0.11026015	0.10157392	0.09620786	0.08867954	0.08582669	0.068380296
SPAC6F6.02c	NA	NA	NA	NA	NA	NA	NA	NA	NA	NA	NA	NA	NA	NA	NA	NA
SPBC685.07c	1	0.3075674	0.10485263	0.08882876	0.08001392	0.05637709	0.09354205	0.07860257	0.07101981	0.06950341	0.08922872	0.08581498	0.07501901	0.07672304	0.06208543	0.06877902
SPAC29B12.06c	1	0.76272464	0.62430525	0.28908575	NA	0.12386808	0.099454865	0.0836425	0.07260668	0.062080782	0.0916796	0.05142816	0.04498365	NA	NA	NA
SPCP1E11.05c	1	1.9373097	2.1656632	1.0750381	0.49998376	0.30026284	0.20237066	0.15709409	0.1392187	0.14094198	0.15836361	0.13880973	0.06768039	0.07958734	0.065647475	0.061281454
SPBC28F2.10c	1	0.63536555	0.5891001	0.41423976	0.31801638	0.17909342	0.15003069	0.14709762	0.1310158	0.1313946	0.13067476	0.113874786	0.116354026	NA	NA	NA
SPAC343.01c	1	0.591693	0.53342533	0.4118677	0.36687583	0.18576327	0.1556039	0.13390431	0.10002162	0.0903348	NA	0.094686426	0.08255092	0.087663606	0.08410463	0.08027993
SPBC685.04c	1	0.75356025	0.84789866	0.62680984	0.48286474	0.27979684	0.24030411	0.19120103	0.15199034	0.14956826	0.15216273	0.15012234	0.10921212	0.11170875	0.0909375	0.092413306
SPCC338.07c	0.99999994	0.57513547	0.34291404	0.20012332	0.16372144	0.10232645	0.09336878	0.09115294	0.06300506	0.051077947	0.059958998	0.054221198	0.06663329	0.059005514	0.056737877	0.048678633
SPCP1E11.04c	1	1.0820557	0.7991439	0.54518753	0.31692618	0.28638288	0.19430192	0.15147297	0.15131097	0.14230071	NA	0.14066127	0.08895187	0.0849649	0.07438773	0.06350615
SPCC285.09c	1	1.163246	1.1834648	0.6155091	0.35863364	0.25989997	0.20849696	0.22589907	0.16309199	0.15404713	NA	0.15245865	0.15254186	0.11703257	0.10922191	0.062280994
SPBP18G5.02	1	0.82328725	0.86622345	0.8456516	0.7367255	0.458424	0.43841493	0.3860294	0.32174557	0.26682135	0.34377575	0.30357575	0.33615878	0.28304422	0.28151226	0.12513028
SPBP18G5.03	1	0.88169676	0.98504627	0.5904771	0.40273824	0.3020193	0.24924298	0.2174086	0.17686644	0.12630014	NA	0.14911959	0.11187094	0.12405188	0.0952556	0.10160255
SPBC1289.08	1	0.5168797	0.4670616	0.4087885	0.44507104	0.24968468	0.22760585	NA	0.15062927	0.122111455	0.16563682	0.1375548	0.12718284	0.12861848	0.12366819	0.10590341
SPBC1289.09	1	0.49150285	0.52901316	0.4645911	0.31319505	0.2356442	0.16791524	0.13577513	0.10118656	0.21176562	0.09317063	0.12726338	0.08448981	0.08351893	0.07104054	0.050093748
SPAC1834.03c	1	0.9686681	2.7956913	1.03935	0.85119265	0.5140898	0.18394761	0.18430217	0.13720813	0.10162915	0.13563663	0.12302254	0.098315306	0.10284171	0.089007474	0.09963873
SPBC119.12	1	0.51640624	0.4767599	0.2517265	0.23577647	0.1382102	0.081328906	0.06597509	0.05633333	0.043459803	0.072578095	0.04794752	0.033939052	0.0377625	0.027652586	0.02708223
SPBC17D1.02	1	0.41399848	0.311191	0.29216158	0.31447625	0.22260427	0.2129846	0.17745732	0.20326453	0.23127966	NA	0.2380165	0.20656595	0.19839767	0.17129767	0.14355874
SPBC119.15	1	0.44303218	0.41559684	0.36614358	0.3036053	0.2099949	0.21057273	0.18911585	0.13098454	0.1227182	0.14866638	0.15216324	0.16518697	0.13427463	0.11917089	0.087032184
SPBC17D1.01	1	0.65641654	0.65012443	0.3007833	0.2201308	0.1539585	0.114265926	0.101213336	0.09344383	0.06984673	0.111896835	0.106228665	0.07097475	0.07689144	0.05424822	0.06521576
SPBC119.14	1	0.73968774	0.696298	1.0463886	0.9011879	0.5508562	0.591351	0.49083346	0.37941653	0.2844423	0.37188217	0.29298705	NA	0.27266937	0.23043916	NA
SPBC1289.17	1	1.096966	7.813782	0.80324507	0.5360109	0.3071734	0.29323104	0.29013157	0.2465282	0.26249826	0.3465921	0.29039595	0.29873213	0.27019304	0.31883886	0.318983
SPAC1952.07	1	0.46591562	0.3900451	0.35032323	0.30649313	0.21713617	0.19114235	0.19920348	0.14977887	0.158559	0.17304696	0.16151658	0.14306363	0.14394507	0.12562498	0.10977597
SPBC1289.15	1	2.1272385	2.7667727	1.6798493	0.88846004	0.60022336	0.43328533	0.25077522	0.3176738	0.24362773	0.2830208	0.30793908	0.2501498	0.21647389	0.19714198	0.24139619
SPBC1289.14	NA	NA	NA	NA	NA	NA	NA	NA	NA	NA	NA	NA	NA	NA	NA	NA
SPBC119.10	1	1.4764569	1.8462725	0.4086883	0.23372985	0.13829431	0.12750652	0.10410127	0.092792146	0.06993094	0.0899664	0.08874354	0.067787066	0.076304175	0.062014196	0.062299367
SPBC119.17	1	0.8494296	0.4563361	0.2894511	0.23254015	0.14016268	0.10687155	0.07625778	0.06031499	0.06966015	0.080436766	0.064965144	0.046820305	0.050454702	0.040818688	0.01674046
SPBC119.18	0.99999994	0.62955713	0.566201	0.5974243	0.51875263	0.31277952	0.28129593	NA	0.1533872	0.18190424	0.19173138	0.19556718	0.19295081	0.14472044	0.13478668	0.09589543
SPAC26F1.08c	1	0.8192964	0.78894156	0.63377666	0.5456159	0.33482128	0.35779226	0.32505906	0.27419138	0.25429246	0.25989082	0.2943972	0.31284073	0.27995053	0.27400926	0.21598367
SPCC285.07c	1	1.2011915	1.3624172	1.4310211	1.0568291	0.8057114	0.6680732	0.52598214	0.5355547	0.6747305	NA	0.5665954	0.41555512	0.32084695	0.26654366	0.24201305
SPAC1952.02	1	0.38111073	0.29882142	0.21213822	0.2187917	0.1502512	0.16968444	0.15175301	0.11679533	0.10989229	0.11079304	0.13069004	0.16161962	0.13091373	0.13113628	0.12364316
SPBC1289.11	1	0.82513547	1.5962986	0.60812986	0.45455462	0.24598819	0.23722497	0.16371158	0.15309303	0.10708621	0.14832528	0.11452486	0.10029105	0.093323275	0.08665849	NA
SPAC1952.03	1	0.684637	0.51641643	0.41127464	0.32475236	0.22232422	0.1842519	0.19499783	0.13674018	0.14320092	0.14969434	0.15626496	0.17893378	0.15293111	0.14349894	0.1072684
SPBC1289.12	1	0.82114357	0.4010967	0.45516402	0.40756723	0.19486782	0.18744628	NA	0.127564	NA	0.10488926	0.1180781	0.13439932	NA	NA	NA
SPAC1952.05	1	0.4974244	0.4886429	0.28117958	0.311349	0.16256483	0.15191022	NA	0.10639674	0.09195359	0.10214915	0.10341076	0.08076649	0.08176556	0.06196377	0.06830101
SPAC1952.01	1	0.84386337	NA	NA	0.19596517	0.23485008	NA	NA	0.098423265	NA	0.109558426	NA	NA	NA	NA	NA
SPBC119.04	NA	NA	NA	NA	NA	NA	NA	NA	NA	NA	NA	NA	NA	NA	NA	NA
SPBC119.03	1	1.3994119	1.1553649	0.69886106	0.6394661	0.29535285	0.26661763	0.21896747	0.2193993	0.2665709	0.28414896	0.26076928	0.23653178	0.2874749	0.24607907	0.183682
SPBC119.02	1	1.038834	0.8020402	0.5023803	0.48626328	0.29787925	0.29771563	0.2536868	0.20975004	0.19504789	0.22770722	0.21965279	0.22550157	0.20789936	0.19522713	0.15958633
SPBC119.01	1	1.0639808	0.7130785	0.4419026	0.37415817	0.22560078	0.20876223	0.17723167	0.13475715	0.1169112	0.13589697	0.12181819	0.10902369	0.11566546	0.10773423	0.101643205
SPAC2F3.10	1	0.88802654	0.76570916	0.5411266	0.3902828	0.2591572	0.21201935	0.15687588	0.15190966	0.16064861	0.15560047	0.14913405	0.09305289	0.08809665	0.07167039	0.07972558
SPAC2F3.11	1	1.2298048	1.140001	0.5738138	0.45240623	0.28075528	0.32377148	0.2805117	0.24546698	0.20881544	0.24169919	0.22827552	0.2638276	0.26044545	0.23070662	0.20304206
SPBC119.08	1	1.0871485	0.54411995	0.28896138	0.19882643	0.10967065	NA	0.08853508	0.07285241	NA	NA	NA	NA	NA	NA	NA
SPBC119.07	1	1.2668481	1.2971056	0.904174	0.6854225	0.38940704	0.37131107	0.3864125	0.31005108	0.32670295	0.31636617	0.3287456	0.3073845	0.33084747	0.2809079	0.15326202
SPBC119.06	1	0.81906503	0.5761908	0.2955475	0.23474167	0.1353995	0.09703056	0.07523325	0.08017121	0.054463558	0.07123555	0.06213772	0.05360991	0.0368059	0.02963056	0.026384363
SPCC1840.07c	1	0.91433626	1.0221931	0.4267495	0.30442485	0.16726388	0.15981913	0.109555714	0.090374246	0.057082474	0.06985805	0.055221137	0.036472533	0.04283435	0.031722557	0.034640577
SPBC4F6.12	0.99999994	2.3152072	0.43706596	0.56692517	0.6410803	0.31022823	0.18439549	0.14400475	0.100844465	0.072302155	0.08925932	0.08097194	0.07594382	0.091780424	0.09612543	0.073106006
SPAC2F3.15	1	0.76945287	0.61014247	0.3882932	0.34053302	0.21988626	0.18463157	0.14779069	0.13092338	0.12657729	0.13677742	0.13915282	0.09905331	0.08842391	0.090553544	0.070581704
SPBC4F6.14	1	0.19429901	0.18586724	0.17643017	0.22954954	0.14617802	0.1401458	0.1342608	0.10646954	0.099631846	0.10438348	0.12077496	0.10998479	0.104474105	0.094417304	0.09449288
SPCC285.06c	1	0.81096095	1.2103817	1.0834386	0.92423755	0.49338827	0.4422214	0.36791927	0.32045618	0.3295633	0.3190381	0.2901769	0.21968754	NA	NA	0.18577252
SPAC2F3.16	1	1.6789083	1.7687597	0.74236536	0.41552824	0.29822388	0.23145035	0.17494375	0.19676383	0.18432659	0.2088308	0.16629621	0.11449554	0.12650064	0.07913247	0.11412383
SPAC7D4.15c	1	0.62949294	0.42085195	0.19743253	0.17064995	0.09498355	NA	0.06635554	0.06085259	NA	0.053255044	0.04543013	0.053646848	NA	NA	NA
SPBC4F6.10	1	1.2428648	1.2321842	0.73064536	0.52195466	0.30500585	0.28280574	0.23569126	0.21224877	0.18281794	0.2185704	0.19974746	0.18717611	0.19398092	0.16657129	0.14580987
SPBC17D1.05	1	0.33870262	0.22027615	0.16949263	0.11996781	0.092911646	0.08269589	NA	0.05463209	NA	0.06913436	0.054333884	0.028930577	NA	NA	NA
SPBC17D1.06	1	0.17955363	0.12412335	0.08938286	0.09051624	0.061252736	0.07426443	NA	0.05126395	0.04758199	0.04441669	0.053147014	0.05367785	0.047258396	0.04140511	0.032573473
SPBC17D1.04	1	0.72929114	0.6285194	0.44768092	0.37623876	0.22079325	0.23057355	0.19487876	0.1350849	NA	0.12046027	0.1533124	0.16132401	0.14781502	0.13173355	0.10082709
SPBC4F6.09	1	0.1945001	0.0718413	0.10709974	0.13857765	0.08599014	0.07649817	0.047029257	0.035012387	0.044973366	NA	0.03936782	0.027578449	0.033692516	0.034380745	0.0178581
SPCP31B10.08c	1	0.29277468	0.0714885	0.05576544	0.0587529	0.040195633	0.062372502	0.05357316	0.05406905	0.05609086	0.06975834	0.07009947	0.060299434	0.061489113	0.04746755	0.04445611
SPBC4F6.06	0.99999994	1.2933619	0.99423516	0.57328385	0.49672	0.25849724	0.21133044	0.25280255	0.18000412	0.1659757	NA	0.20130107	0.1597482	0.18535547	0.1622737	0.1595841
SPCC1840.08c	1	0.5031172	0.53412825	NA	0.23872909	0.11555606	NA	NA	0.057143684	NA	NA	NA	NA	NA	NA	NA
SPBC4F6.04	1	0.2604696	0.10943847	0.1128626	0.07820623	0.05288538	0.07765236	0.06854913	0.062064324	0.06250936	0.07202098	0.07764106	0.07169138	0.06570726	0.058623333	0.0696588
SPBC8D2.09c	1	0.5489636	0.41061175	0.27213678	0.16354896	0.14171371	0.083083645	0.06628674	0.060394436	0.058804374	0.04452994	0.043525845	0.021294126	0.025027659	0.013541558	NA
SPBC725.14	0.99999994	0.91998035	1.0357752	0.5973246	0.3746721	0.20803627	0.19510616	0.16170008	0.14462024	0.14268161	0.16341053	0.16790256	0.1646198	0.14486979	0.13417377	0.13345374
SPBC725.15	1	0.4097105	0.28230488	0.21523292	0.21211112	0.14262913	0.120851204	NA	0.10082771	0.08061453	0.11696412	0.09215924	0.06950881	0.07532351	0.060786422	0.048767697
SPBC725.16	0.99999994	0.79327655	0.6561848	0.33244023	0.23873408	0.13029228	0.13757898	0.12238811	0.11614549	0.12335801	0.1066124	0.10494974	0.124764934	0.12080494	0.107110746	0.08308584
SPBC725.10	1	2.689364	7.612712	6.955049	NA	1.2264595	1.2799853	1.3336599	0.9394748	0.8583903	0.98917973	0.8530697	0.79697293	0.9364001	0.78258705	0.61653
SPBC725.12	1	1.0515902	0.6925339	0.38953438	0.24746059	0.18065631	0.12071627	NA	0.09739722	0.11484267	0.12013302	0.097262934	0.06585627	0.07233333	NA	NA
SPAP14E8.04	1	2.0816529	1.4136126	1.2398181	0.95674706	0.5491578	0.5431051	0.46301803	0.37271476	0.31826314	0.356623	0.33857885	0.3904154	0.43134892	0.43560517	0.32164136
SPAC343.04c	1	1.4157621	1.165871	0.9053595	0.63543785	0.40866125	0.33507878	0.35706478	0.24225117	0.25089025	0.27416152	0.24417979	0.23398113	0.23104312	0.20135814	0.1380866
SPBC725.08	1	0.47559345	0.40930232	0.33567676	0.40410843	0.23195201	0.24125022	0.24270384	0.17660038	0.16251361	0.1958811	0.19021384	0.19727284	0.1986984	0.17313208	0.14029688
SPBC725.07	1	0.93192863	0.85049915	0.6093137	0.45116708	0.3365591	0.258318	0.19431043	0.19045125	0.21488027	0.22892536	0.2112621	0.17446421	0.11796979	0.11957169	0.07950634
SPAP14E8.02	1	1.9346701	1.6514705	0.19870359	0.36912426	0.17032786	0.083463274	0.07844117	0.058333836	0.043879066	0.057695683	0.048467565	0.037274107	0.03328953	0.031952158	0.015271128
SPBC725.04	1	0.7413531	0.7237092	0.59544224	0.49586874	0.27580917	0.21154878	0.17140971	0.16428573	0.14175679	0.15294152	0.14042413	0.15635653	0.135513	0.11703	0.0851317
SPAP14E8.03	0.99999994	1.1276746	0.7272338	0.51351076	0.3343478	0.2150878	0.21361959	0.11860897	0.15269208	0.12125301	0.13334188	0.10005272	0.09942544	0.084170304	0.08500415	0.07422996
SPBC725.02	1	1.3719537	1.70352	1.2501246	0.4588115	0.4009184	0.34654498	NA	0.30111918	0.40920344	0.31544116	0.2933163	0.17172492	0.13104008	0.090055674	0.055665493
SPBC725.03	1	5.7934904	11.417087	5.556024	0.8746014	0.5115026	0.2404324	0.38094285	0.20547758	0.2654626	0.18749444	0.16046907	0.11688514	0.1426448	0.12193867	0.09622133
SPAC1952.16	1	1.1612738	0.59063196	0.44783887	0.413675	0.23501436	0.19281113	0.16457862	0.13987918	0.11958797	NA	0.11268173	0.11473063	0.103551604	0.09638526	0.093258746
SPBC725.01	0.99999994	1.6036983	1.8758533	0.8200348	0.36185557	0.24565288	0.15285057	NA	0.11300924	0.11180881	0.1686673	0.14088455	0.09577111	0.09005168	0.071208894	0.06779313
SPAC1952.13	1	1.4191571	1.293618	0.6294489	0.39125603	0.23039284	0.16477555	0.13867228	0.15760611	0.11852608	0.12263402	0.109762676	0.1158651	0.068332136	0.05563296	0.055268817
SPBC30B4.07c	1	0.68787163	0.6329913	0.38626155	NA	0.19823505	0.15519679	NA	0.10264293	0.08915712	0.104815535	0.08094336	0.036512	NA	0.04472719	0.039058972
SPAC6F12.02	1	1.5325607	1.4133546	1.0743711	0.7733589	0.46531093	0.5039337	0.39174616	0.36646107	0.337578	0.40590614	0.3950037	0.37606493	0.36720815	0.32272163	0.2424192
SPAC6F12.04	1	0.77851844	0.48753557	0.49067235	0.48940253	0.28452393	0.2624752	0.23050356	0.17467958	0.15410268	0.17253557	0.15232544	0.14919196	0.14063303	0.13852012	0.13503908
SPBC20F10.02c	1	0.99627954	0.9652524	0.63306636	0.41900045	0.23346363	0.21982844	0.1839719	0.15865465	0.13279733	0.13932024	0.13911635	0.15177618	0.17406464	0.13875562	0.10608628
SPAC6F12.07	1	0.47987455	0.3423937	0.26461133	0.21340512	0.12723966	0.13303964	0.114072226	0.08279707	0.08412145	0.088183306	0.09480138	0.11029965	0.09600238	0.090664946	0.07886945
SPAC24C9.12c	0.99999994	0.4882396	0.19152862	0.12680727	0.109104246	0.073591046	0.09782397	0.07635122	0.07441775	0.06864451	NA	0.08264184	0.061851285	0.0667053	0.054629758	0.056854427
SPAC6F12.06	1	0.9731029	0.82956207	0.32570848	0.24900895	0.150695	0.14819756	0.1209474	0.123518586	0.09779085	0.11553176	0.10035982	0.07932684	0.07100351	0.07098171	0.07307456
SPAC9G1.13c	1	0.49682382	0.43848497	0.3564572	0.32301927	0.18667187	0.15640621	0.15524077	0.1327312	0.100491315	0.13196202	0.11491295	0.10216856	0.10183874	0.07644816	0.08764426
SPBC28F2.08c	1	0.6194489	0.5486382	0.328895	0.31939158	0.18981422	0.17529204	0.17376159	0.1410471	0.12231594	0.16700314	0.14606558	0.11243701	0.12259833	0.10025177	0.09518558
SPAC6F12.09	1	0.72669363	0.8166517	0.55713856	0.44989976	0.2999068	0.299984	0.26584783	0.2135724	0.18793459	0.20634976	0.18633258	0.24488558	0.21277921	0.21069892	0.16145566
SPAC4G9.10	1	0.96888375	0.7138638	0.3340025	0.22436559	0.1430473	0.12938373	0.10034489	0.08147157	0.07211689	0.07606057	0.08055155	0.06730338	0.059587758	0.05106777	0.04551781
SPAC4G9.12	1	0.4923779	0.4712658	0.28959876	0.19327825	0.11506359	0.0996293	0.11735275	0.083864905	0.08255779	0.08690019	0.079872325	0.07631933	0.07295009	0.066622615	0.0725477
SPAC869.02c	1	1.4377083	1.0876616	0.689291	0.6256373	0.3596507	0.3630532	0.35060728	0.3070208	0.33621767	0.40582046	0.43590608	0.5739414	0.46590728	0.45582336	0.56327677
SPBC13E7.09	1	0.84393847	0.63527656	0.44394445	0.34621212	0.21458821	0.20174365	0.17244735	0.11211103	0.10723163	0.115904026	0.102202326	0.13441615	0.100115746	0.08570484	0.07202639
SPAC4G9.14	1	0.84967643	0.84729815	0.52827686	0.3913525	0.23239182	0.16490972	0.11667966	0.13393489	0.120344065	0.14656277	0.12312052	0.07276024	0.08119815	0.08351736	0.04497548
SPAC4G9.15	1	0.98978853	0.9191487	0.6654236	0.5208188	0.30069417	0.28880566	0.28994322	0.21263076	0.18565948	0.20345764	0.22692347	0.22853711	0.2186918	0.20020857	0.17509446
SPAC3C7.13c	1	1.133418	1.6936996	1.9478005	0.970203	0.55715424	0.4855883	0.46112588	0.3673386	0.3559823	0.35568038	0.36095595	0.30436447	0.32139394	0.25970492	0.24373588
SPBC13E7.05	1	0.8981854	0.5729157	0.36354572	0.33673358	0.18940233	0.2097194	NA	0.15515085	NA	0.15320931	0.1382094	NA	NA	NA	NA
SPBC13E7.04	1	0.8362164	0.5775024	0.4203616	0.4244007	0.27275547	0.19188116	0.12976594	0.11465009	0.102232575	0.124716245	0.112543136	0.08991944	0.08114642	0.0847081	0.08115002
SPBC13E7.07	1	0.62053734	0.45278606	0.2949678	0.2532516	0.1439125	0.12917712	0.11246825	0.08872515	0.0763619	0.08436623	0.07991528	0.062834755	0.055645097	0.042429592	0.040956724
SPAC4G9.19	1	1.8658645	1.4743462	1.0979587	0.5963844	0.34459448	0.31012446	NA	0.21649604	0.23626801	0.27507672	0.18481213	0.15154931	0.13674249	0.14661491	0.06160251
SPBC13E7.06	1	1.0692248	0.720006	0.5341741	0.5797247	0.32147172	0.2887505	0.2523782	0.20483547	0.19986694	NA	0.20317964	0.15247877	0.16435401	0.14821696	0.1196255
SPCC1442.19	0.99999994	0.57758635	0.37186822	0.33271995	0.24597435	0.16799486	0.14822854	0.11000514	0.10069681	0.11850263	0.1268422	0.10539246	0.11835899	0.082543656	0.075706296	0.08634207
SPBC13E7.11	1	1.8963246	1.3105497	0.8779677	0.77351886	0.43265054	0.27526435	0.25834227	0.21135889	0.2269451	0.25600055	0.2225749	0.13800424	0.28071618	NA	0.05728641
SPAC20H4.03c	1	0.5605869	0.43896317	0.2551135	0.27070373	0.1647431	0.14175892	NA	0.10475346	0.094091505	NA	0.08454147	0.08887462	0.07347477	0.06899014	0.06829088
SPCC1442.12	1	0.8273064	0.48987004	0.28588748	0.20687003	0.13410303	0.10808191	0.09533653	0.0884487	0.06100733	NA	0.07427431	0.0607696	0.05975988	0.053713784	0.054867875
SPAC683.02c	1	0.13848066	0.11685572	0.11170117	0.14408754	0.10222097	0.12199944	0.14541651	0.1004466	0.10519864	0.14575407	0.13972445	0.13929017	0.14176305	0.111288235	0.08410381
SPAC4H3.14c	1	0.5876625	0.4958554	0.27354053	0.24549983	0.14751086	0.16446032	0.118024	0.11178135	0.103838444	0.100334726	0.091115244	0.08255476	0.0747381	0.07675884	0.07408096
SPCC1795.12c	1	0.55750227	0.54639083	0.23890549	0.19026951	0.13831319	0.12819105	0.09349685	0.10154743	0.08426419	0.094421245	0.102595	0.0734096	0.070841536	0.0621118	0.03194711
SPCC1840.05c	1	0.5393536	0.59509957	0.353572	NA	0.20104268	0.20316675	0.20868692	0.15329835	0.13072765	0.1773419	0.14881568	0.1390395	0.14740652	0.124295026	0.11045942
SPAC6F12.12	1	1.3066298	1.2701364	0.6161272	0.61529297	0.36803788	0.3185569	NA	0.22860157	0.19805358	0.2573963	0.21167223	0.1675112	0.17368193	0.17570299	0.09436179
SPAC2G11.05c	1	0.9274759	0.6034338	0.67418295	0.54340595	0.37927616	0.38275397	0.35979444	0.27303946	NA	0.17468205	0.22788987	0.28159055	0.27567065	0.28326002	0.24556355
SPCC1494.04c	1	0.66314745	0.49023575	0.28632292	NA	0.19627294	0.18704507	0.20101269	0.13039944	0.08984005	NA	0.119168304	0.14542979	0.15601553	0.11127719	0.09543777
SPAC6F12.14	1	0.99559	0.6615828	0.7030772	0.63088995	0.33876303	0.34118924	0.39148125	0.26841235	0.25223768	0.26423582	0.27825484	0.33802357	0.32618603	0.3117314	0.26182353
SPBC30B4.06c	1	0.43031126	0.32868773	0.29582697	0.2612197	0.205955	0.2153247	0.23198132	0.14438546	0.13843663	NA	0.15547633	0.16061251	0.16256478	0.13726881	0.0761345
SPAC24C9.13c	1	0.5735257	0.45491892	0.3420758	0.28013396	0.14871949	0.123863086	0.11548087	0.09394959	NA	NA	0.076709464	0.07322225	0.07565269	NA	NA
SPAC6F12.17	1	0.8475725	0.69257516	0.43241346	0.33553818	0.17117678	0.14925587	0.116819255	0.09111138	0.09016817	0.09351328	0.102151096	0.09240137	0.089211725	0.08116451	0.075472854
SPBC887.06c	1	0.8410319	1.3900278	0.86468124	0.39702094	0.36900637	0.25129685	NA	0.17429459	0.32831696	NA	0.26919737	0.20992832	0.1562795	0.15345928	0.061267693
SPAC869.03c	0.99999994	16.360281	38.96389	96.97538	263.8481	211.44034	260.2959	263.74625	230.7206	173.5062	181.08249	159.40663	105.393005	93.2235	86.78384	61.91302
SPAC1F3.10c	1	1.2139455	1.1556134	0.73273844	0.59081566	0.32361963	0.3098263	0.38322917	0.23798712	0.22111143	0.21990907	0.21204534	0.2144588	0.25427616	0.24663919	0.17469998
SPBC13E7.02	1	0.87261015	0.98694295	0.48625106	0.52191997	0.26986504	0.28568414	0.2791619	0.22538641	0.18404324	NA	0.22889452	0.2872445	0.276537	0.2627312	0.2886528
SPBC1711.15c	1	0.41577742	0.4073336	0.28821713	0.30341443	0.17467453	0.31502408	NA	0.23857087	NA	NA	0.24916	0.3276118	0.3579449	0.2891352	0.29103664
SPBC13E7.01	1	0.6118612	0.56312066	0.3407878	0.3429953	0.18356068	0.18294281	NA	0.14093745	0.12642296	0.13745631	0.15665877	0.13928662	0.15275063	0.14047489	0.12447334
SPCC1442.09	1	0.39293662	0.38252646	0.17131524	0.18223736	0.09771637	0.10774119	NA	0.07817697	0.07329577	NA	0.07975339	0.09470076	0.0871718	0.077673726	0.06825505
SPBPB8B6.03	NA	NA	NA	NA	NA	NA	NA	NA	NA	NA	NA	NA	NA	NA	NA	NA
SPCC1442.02	1	0.8793391	0.6492648	0.35304025	0.28730613	0.18827969	0.16256891	0.14013612	0.16340992	NA	0.15535776	0.16600199	0.12519762	NA	NA	NA
SPCC1442.03	0.99999994	1.190515	0.78265977	0.4471385	0.38383177	0.21335201	NA	NA	0.09500653	NA	NA	0.12268306	NA	NA	NA	NA
SPCC1442.01	1	1.1560435	0.46533078	NA	0.44428614	0.2575488	0.28082561	0.34243804	0.23513718	NA	NA	0.27376902	0.28972527	0.3066208	0.35787082	0.36613798
SPCC1442.06	1	1.3539934	1.029207	0.7584965	0.638216	0.34250614	0.24221173	0.18896115	0.16517168	0.1533065	0.185485	0.15443745	0.12156033	0.11837847	0.112701505	0.085027196
SPAC1296.05c	1	0.5742734	0.46254772	0.3880532	0.38335183	0.21481468	0.21734388	0.1494117	0.15842898	0.14118338	0.15681015	0.15986368	0.15056089	0.14596437	0.10700612	0.11397061
SPAC2G11.08c	1	1.0400155	0.8081643	0.718242	0.68820095	0.41519004	0.40109697	0.2727413	0.24336083	0.28242946	0.33166993	0.27643156	0.21274064	0.21156293	0.18219587	0.13926038
SPAC9G1.15c	1	0.9076137	0.757848	0.5990118	0.4680936	0.30011556	0.2507118	0.14933889	0.15316932	0.122885846	0.16146494	0.16173431	0.08754301	0.09261637	0.07225514	0.07007444
SPAC1F5.06	1	0.6712699	0.5460774	0.40138534	0.33380264	0.19887137	0.18892671	0.16900833	0.1304717	0.12352921	0.13971585	0.13551185	0.14597042	0.14259002	0.12815619	0.100693375
SPAC24C9.10c	1	0.7224397	0.7028813	0.36108226	0.2954893	0.16913506	0.14253998	0.12016063	0.09141359	0.08835177	0.09939705	0.10108102	0.09176605	0.090147465	0.081368454	0.061190452
SPBC887.05c	0.99999994	0.860804	1.1031736	0.58374864	0.41456544	0.25251713	0.21502	0.17032096	0.1836087	0.15677367	0.1691006	0.15788077	0.13474083	0.12073834	0.11007354	0.11945134
SPAC19A8.03	1	1.5400906	1.2535706	0.7436473	0.5253117	0.41654795	0.21057731	NA	0.15558434	0.18140051	0.17961143	0.14357938	0.101616114	0.08860609	0.07928566	0.051552728
SPAC19A8.02	1	0.8689816	0.8105775	0.51035076	0.42688453	0.29296002	0.34978974	0.40555474	0.30430555	0.2696166	0.2867947	0.2628661	0.28728545	0.2544477	0.21654053	0.17578235
SPAC19A8.06	1	0.6548739	0.5986621	0.42541638	NA	0.25549743	0.23249713	0.23464693	0.18555687	0.1471112	0.19969812	0.19309185	0.17528898	0.18627627	0.14189376	0.12550737
SPAC19A8.04	1	0.9252269	0.86171734	0.8049871	0.63575387	0.37406072	0.32765952	0.33294532	0.28574768	0.24794206	0.28884405	0.2829584	0.25104257	0.21601135	0.19715978	0.15021697
SPAC19B12.06c	1	0.81947553	0.7478703	0.45299646	0.48250192	0.3015467	0.2102523	0.18010063	0.12876435	0.1067944	0.11686293	0.11755583	0.11594664	0.10654201	0.125926	0.098366305
SPAC19A8.09	1	0.807399	0.6102251	0.50036186	0.39892086	0.1982945	NA	NA	0.105848104	NA	NA	0.10163647	0.11651301	NA	NA	NA
SPAPB1E7.14	1	0.77131003	0.6704144	0.47009492	0.30153826	0.24798182	0.15784967	0.107498385	0.12242252	0.12459041	0.117701516	0.109933354	0.07088973	0.05633513	0.05273951	0.052788127
SPAC19A8.08	1	0.8506666	0.785336	0.41321424	0.3318701	0.22227472	0.24196184	0.2675437	0.19619247	0.17268859	0.2080731	0.18200195	0.12761647	0.13884273	NA	0.14885317
SPAC1F5.02	0.99999994	1.1029546	0.758023	0.5227323	0.4280565	0.2516837	0.19449262	0.16388682	0.14398997	0.12484057	0.1370763	0.1356309	0.117275074	0.11191594	0.094362736	0.0861946
SPAPB1E7.12	1	0.5191339	0.13456307	0.09095	0.08967334	0.06548418	0.1235488	NA	0.09542371	0.09725501	0.103756726	0.10892231	0.110795915	0.105341114	0.096975446	0.08399624
SPAPB1E7.10	1	0.41012248	0.36662662	0.2702738	0.25306824	0.13778846	0.12496671	NA	0.08453036	0.07972891	0.09284911	0.08162038	0.07632701	0.068345934	0.05600072	0.047335807
SPAC20H4.05c	1	0.36519262	0.2974459	0.20920017	0.2518989	0.13391328	0.19501443	0.16793923	0.11701921	0.11263795	0.117915064	0.14032727	0.1826581	0.1652008	0.14410947	0.13785763
SPBC17D11.05	1	0.48918387	0.38278294	0.24949849	0.23237135	0.1565594	0.14486074	0.11057498	0.10328844	0.10245095	0.1073178	0.111473404	0.088241585	0.08610985	0.071374826	0.069405794
SPAC2G11.07c	1	1.0297052	0.9379442	0.66553044	0.52947813	0.3262209	0.24824432	0.18848634	0.19004148	0.15516017	0.20321023	0.17395134	0.100175366	0.10958912	0.092207685	0.09638728
SPBC30B4.04c	1	0.72668105	0.6702027	0.45870885	0.35958174	0.23185149	0.20785491	0.19055925	0.15421057	0.14121519	0.14520761	0.15991558	0.17768873	0.14906305	0.13604163	0.14691031
SPBC17D11.08	1	1.7412678	2.2238088	1.3222102	0.69058484	0.36234078	0.25331444	0.25712284	0.24785656	0.20402706	0.23235367	0.22723824	0.18857819	0.16764337	0.11314654	0.10059056
SPCC1494.02c	1	0.6759255	0.64731073	0.50281185	0.43213966	0.24497189	0.19313186	0.16800295	0.15627526	0.14661078	0.14666705	0.15253308	0.1350262	0.12864845	0.10035628	0.11145047
SPBC17D11.06	1	1.0328045	0.6434187	0.45514444	0.45954865	0.26936436	0.2618305	0.22622113	0.18822506	0.16171671	0.20655005	0.17708836	0.19355704	0.18392123	0.19302219	0.16217013
SPAC3C7.14c	0.99999994	0.8404683	0.62058496	0.52619255	0.42630115	0.20333037	0.14279668	0.11294643	0.08978846	0.08527174	0.10781965	0.11660944	0.2546537	0.34253442	0.33807707	0.3806284
SPBC887.04c	1	0.63710964	0.5743506	0.4161214	0.35754672	0.23433855	0.2118247	0.20501214	0.14821126	0.1367371	0.14002593	0.14021625	0.13006043	0.12483113	0.120762266	0.09691826
SPAC869.05c	1	0.17835419	0.17477766	0.24952237	0.45419338	0.25155842	0.23342972	0.12851878	0.12955396	0.10499612	NA	0.092628956	0.10184813	0.14612786	0.103679374	0.12314632
SPAPB1E7.07	1	1.7215557	2.2256083	0.80063903	0.40391088	0.34017253	0.31102535	0.22042485	0.25425047	0.25218606	0.21941112	0.19680896	0.121594705	0.10809634	0.0895916	0.10258492
SPAPB1E7.09	1	0.83662826	0.7174498	0.5174977	0.4183343	0.21458928	0.17604312	0.1372448	0.11649203	0.09592778	0.11789781	0.09884688	0.08307174	0.07635437	0.07421694	0.06087942
SPAPB1E7.03	1	0.2858676	0.2863347	0.19341576	0.19534713	0.11536232	0.12540181	NA	0.102824256	0.091968745	0.09386561	0.108535975	0.11659373	0.10190692	0.09795604	0.08388484
SPAC1F5.10	1	0.547724	0.46961254	0.36514297	0.37620047	0.22771962	0.2751425	0.23576409	0.18452646	0.17362817	0.18469073	0.18824597	0.21307844	0.21198685	0.18146183	0.18177398
SPAPB1E7.05	1	0.9810674	0.92896795	0.9082234	0.89365864	0.52201	0.51799864	0.4201695	0.3152223	0.24630873	0.2051237	0.23600219	0.20415464	0.21459778	0.2007331	0.1383105
SPAC19B12.07c	1	0.8398269	0.8594583	0.6661593	0.5680139	0.3105131	0.28902853	0.23715547	0.19096355	0.18396235	0.18752287	0.19663753	0.19817181	0.19707507	0.18921383	0.13073541
SPCC4E9.01c	NA	NA	NA	NA	NA	NA	NA	NA	NA	NA	NA	NA	NA	NA	NA	NA
SPAC1296.03c	NA	NA	NA	NA	NA	NA	NA	NA	NA	NA	NA	NA	NA	NA	NA	NA
SPCC1840.02c	0.99999994	0.8142986	0.54530424	0.26172382	0.26006517	0.18489796	0.13628328	0.113054544	0.10723708	0.097685434	0.09994968	0.08961441	0.06785611	0.07022545	0.06255192	0.06578705
SPBC17D11.01	1	1.0521045	1.3424942	0.73111063	0.39625	0.25253782	0.21342695	0.20482507	0.18186623	0.17819846	0.17668313	0.1596409	0.15978134	0.17527017	0.13749464	0.12142989
SPAC23D3.10c	1	1.0674218	1.0383507	0.4851729	0.35270768	0.21275455	0.18611108	0.10723217	0.120042086	0.10620904	0.12952703	0.11364273	0.108746015	0.11666622	0.11606668	0.080333464
SPCC132.02	1	0.490597	0.3690632	0.20813078	0.28290176	0.16180368	0.12243463	NA	0.09374524	NA	0.14696987	0.1125161	0.110328786	NA	0.09421527	NA
SPBC887.03c	1	0.3669681	0.32565063	0.22267923	0.20404658	0.13367517	0.14663832	0.12589088	0.1107709	0.11847955	0.11614156	0.12572765	0.1192561	0.12065564	0.093926385	0.10204927
SPCC132.03	0.99999994	1.1005592	1.2570418	0.870398	0.6593754	0.40544242	0.38960996	NA	0.31847665	0.3338905	NA	0.3025978	0.29698452	0.2814833	0.281495	0.24862176
SPAC869.06c	1	0.8274357	4.340627	19.907936	5.6084394	1.8288794	3.6327643	3.2751272	2.8672345	3.0735102	2.6449358	3.7472465	9.61138	17.12027	10.243982	35.71663
SPAC3A12.19	1	1.2219933	0.80695724	0.30020693	0.18800914	0.16226749	0.081853844	0.05966706	0.061634187	0.07792974	NA	0.060735416	0.030280272	0.03985056	0.033883814	NA
SPAC3A12.18	1	1.0847332	1.1021284	0.6592599	NA	0.1899623	0.15768409	0.13747735	0.112492114	0.10945968	0.12966456	0.1057159	0.105828375	0.11908974	0.1005732	0.09046093
SPAC3A12.15	0.99999994	0.97748023	0.7803845	0.4418608	0.3411689	0.22326505	0.17583303	0.14338394	0.120024115	0.121937595	0.15028721	0.11755266	0.091446765	0.09893339	0.08755971	0.088566996
SPAC3A12.14	1	1.3389459	1.1271117	0.7513635	0.42384776	0.27568197	0.18008398	0.12552702	0.13040611	0.1310461	0.13977893	0.12443886	0.07313861	0.06657743	0.053927112	0.051554523
SPAC3A12.12	1	0.6869733	0.41517293	0.34253672	0.30558315	0.1820696	0.18222268	NA	0.118152976	0.11897404	0.13367578	0.12444109	0.11147016	0.1218928	0.10651769	0.09505058
SPAC23C11.17	1	1.4147762	1.1961771	0.6496738	0.438467	0.26915047	0.23143327	0.18043083	0.17400075	0.14636403	0.15930171	0.15536706	0.10711608	0.11751373	0.09765281	0.098381035
SPAC23C11.16	1	2.0733895	0.44615746	0.59782004	0.5057893	0.28748825	0.24542125	0.19266272	0.16260095	0.13796136	NA	0.13025053	0.09579342	0.10800718	0.09069496	0.09795023
SPAC23C11.14	1	0.7462151	0.5360049	0.34396377	0.251744	0.15172806	0.13395715	0.10398377	0.08217235	0.08487586	0.101880096	0.08480383	0.06475171	0.08381529	0.066408366	0.06105331
SPAC23C11.15	0.99999994	0.79129225	0.67900103	0.4253526	0.36853126	0.22661063	0.24795039	0.22682323	0.19796607	0.16725907	0.2079447	0.18679479	0.15859959	0.17322291	0.14582075	0.14708431
SPAC23C11.12	1	0.81137955	0.63454956	0.6554113	0.49055701	0.33561915	0.2967687	0.24633016	0.20956963	NA	0.2762616	0.22952422	0.19913365	NA	0.17609294	NA
SPCC1840.01c	1	0.7204639	0.64399993	0.6240443	0.44783053	0.29145268	0.24363711	0.18684003	0.17273241	0.18230963	0.18578115	0.1727682	0.14336517	0.12682699	0.12105082	0.0901993
SPAC23C11.10	1	0.5567236	0.5966716	NA	0.49702808	0.25965515	0.21328343	NA	0.18484268	NA	NA	0.16205424	NA	NA	NA	NA
SPAC23C11.11	1	0.91671693	0.6835935	0.50274545	0.35010475	0.30116385	0.20272422	0.13286741	0.1406296	0.1672741	0.1541661	0.12761742	0.058632687	0.06038663	0.05234703	0.05093711
SPBC1711.10c	1	1.0585064	1.1435769	0.5709344	0.3698608	0.20475857	0.13443182	0.13943909	0.103610456	NA	NA	0.10433031	0.078526795	0.10081682	NA	NA
SPAC694.06c	1	1.6072272	1.4118991	0.45469087	0.5664592	0.30316857	0.20901139	0.21194023	0.16255178	0.15082021	0.15293078	0.16087319	0.15757826	0.14480373	0.12634651	0.07204902
SPAC869.07c	1	4.339611	7.602094	13.692941	11.041229	5.235822	5.8152413	5.602326	5.6001563	5.198506	5.156375	6.108051	7.63199	7.4459085	5.6172376	5.818706
SPAC29B12.05c	1	0.5791761	0.36653125	NA	0.22277643	0.11125046	NA	0.111609854	0.07859548	NA	NA	0.104237944	0.12145688	0.09927508	NA	0.096449286
SPAC694.05c	0.99999994	0.5329643	0.21718548	0.12630442	0.13249357	0.08232278	0.109586045	0.11115702	0.09185788	NA	0.08032366	0.116587035	0.13852371	0.10600607	0.10920314	0.10241198
SPAC9G1.11c	1	1.4748038	0.9344303	0.7224328	0.52254564	0.3616496	0.2659774	0.15873887	0.14977022	0.15353006	0.13394645	0.13023388	0.09163629	0.08608587	0.082311824	0.07064051
SPAC3C7.11c	0.99999994	0.82167536	0.6570398	0.3934689	0.3584056	0.2062178	0.18816805	0.15804847	0.14343372	0.13369398	0.12952623	0.14374758	0.15117967	0.14498578	0.13453147	0.101662815
SPBC20F10.04c	1	0.63901174	0.8104591	0.5568489	0.40963322	0.2608535	0.24080971	0.17641868	0.16646826	0.1444128	0.16490884	0.15215681	0.18565866	0.15901043	0.15471134	0.1444336
SPAC1F7.13c	1	0.31282192	0.09244464	0.06967651	0.06067848	0.045409102	0.06693554	0.055960253	0.051101677	0.051227994	0.055995017	0.06801078	0.051597513	0.04665056	0.03718764	0.038085263
SPCC4B3.01	1	1.2337359	0.96050566	1.0531952	0.9370268	0.56061834	0.50063694	0.44842783	0.32605043	0.3171746	0.36027715	0.3274808	0.39981896	0.37586308	0.35431322	0.31229538
SPAC29B12.02c	1	0.6430486	0.52493864	0.35240042	0.32387188	0.19356991	0.19070253	0.14017026	0.13601983	0.12996726	0.153293	0.13245001	0.09857454	0.10577391	0.09419065	0.08010084
SPCC1795.10c	1	1.0275143	0.86696935	0.3076825	0.3181349	0.16336836	0.13977984	0.093699165	0.10801645	0.0848548	0.09725051	0.089486994	0.080779105	0.08880527	0.07410417	0.09943955
SPCC4B3.07	1	0.60196805	0.3515099	0.23072329	0.17680097	0.11918461	0.092790686	0.090058684	0.075573765	0.06284101	0.074394755	0.07231298	0.06906481	0.06852605	0.053453322	0.05399531
SPCC4B3.08	1	0.38360798	0.22398229	0.28920603	0.261484	0.14974423	0.17790842	NA	0.10039943	0.09598033	0.113069475	0.1085041	0.10970925	0.11092374	0.091607004	0.07369957
SPAC694.04c	1	0.57574785	0.29281092	0.21537003	NA	0.14588332	0.13173176	0.12016204	0.08400907	0.071167886	0.09562301	0.082715526	0.08401356	0.081674345	0.0781749	0.07409324
SPAC3A12.08	1	1.437813	1.4807124	1.0609624	0.92568994	0.436741	0.36895338	0.42014274	0.23945346	0.21794693	NA	0.22113049	0.23246332	0.2716484	0.25085524	0.20771274
SPAC9G1.10c	1	0.7810228	0.63478076	0.43430024	0.36259913	0.20887811	0.25860378	NA	0.19632058	0.1687296	0.21918513	0.21969287	0.22385623	0.28663242	0.24162461	0.22152498
SPAC3A12.02	1	0.52806526	0.5088357	0.49828127	0.48960432	0.2616358	0.23194535	0.20291238	0.17087296	0.1684624	0.17210904	0.18099643	0.13853091	0.13137996	0.11290991	0.10074135
SPAC1F7.14c	1	0.9792457	NA	NA	0.3657327	NA	NA	NA	0.17997365	NA	NA	NA	NA	NA	NA	NA
SPAC3A12.07	0.99999994	0.535782	0.52495134	0.30700418	0.2555481	0.14437032	0.131214	NA	0.08726579	0.09037515	0.09991766	0.091811284	0.059670016	0.073404334	0.045095608	0.03456658
SPAP19A11.05c	0.99999994	1.148942	1.0199882	0.7997041	0.5896007	0.3323595	0.3144817	0.259013	0.20055638	0.17896403	0.21986492	0.20126596	0.1999184	0.19279611	0.17114569	0.14499788
SPAC3A12.10	0.99999994	0.3245379	0.11172556	0.082529865	0.064249046	0.053058986	0.09082905	0.07902249	0.078237645	0.077882804	0.08384925	0.090965524	0.08382361	0.0741643	0.06368227	0.059745263
SPAC6F12.11c	1	0.7839129	0.93427247	0.6295229	0.46260056	0.3119244	0.30720034	0.3797243	0.23094063	0.20413081	0.20652027	0.24241917	0.35530484	0.33437833	0.33895007	0.23122083
SPCC4B3.20	1	0.4552058	0.2865848	0.22221395	0.23073298	0.14673218	0.12203578	0.110132754	0.08317261	NA	NA	NA	NA	NA	NA	NA
SPAC26F1.10c	1	1.4715984	1.1116996	0.8831761	0.58834743	0.36311474	0.35656825	0.3340854	0.32903567	0.36379173	0.3917614	0.39973745	0.31109187	0.39161828	0.33279508	0.24018396
SPAC607.06c	1	0.82865393	0.5727262	0.3502886	0.39628416	0.23910701	0.22991504	0.12734997	0.16711125	0.14760193	0.13816595	0.13232774	0.12941727	0.14374946	0.13460109	0.1209698
SPAC1F7.11c	0.99999994	1.4011396	1.6198642	0.7105444	0.56633246	0.28454867	0.24690086	NA	0.17634428	NA	NA	0.1340866	0.09422443	NA	NA	NA
SPCC4B3.13	1	0.6443185	0.5303432	0.4282593	0.37099373	0.18204327	0.17650016	0.18475904	0.12909766	0.12907134	0.109537534	0.111868426	0.12822127	0.13012089	0.10749708	NA
SPCC4B3.14	1	0.7350353	0.7357682	0.4862291	0.3696313	0.23091523	0.22054799	0.20061076	0.18397604	0.18482272	NA	0.19512178	0.20648746	0.2265845	0.21688704	0.19269682
SPCC4B3.15	0.99999994	0.99798703	0.80155337	0.61176795	0.54979694	0.36134192	0.37015098	NA	0.26131377	0.22068289	NA	0.20382924	0.21615165	0.20041749	0.18746048	0.17180458
SPBC342.05	1	0.7825346	0.9300806	0.55928177	0.43853384	0.25197834	0.2555018	0.18502295	0.18361509	0.13785191	0.16188055	0.16008	0.21810015	NA	NA	0.105399676
SPCC4B3.16	1	1.1946869	0.85262454	0.92643076	0.7469148	0.53461903	0.51797426	0.45343584	0.37150228	0.34129018	0.3829285	0.36043042	0.37600315	0.3836001	0.40581998	0.2266634
SPAC10F6.10	1	0.2373401	0.17103945	0.1336242	0.1905878	0.11798374	0.1428384	0.14543529	0.1177984	0.11474157	0.14399227	0.13726602	0.16864319	0.15246585	0.12869947	0.096400775
SPCC4B3.17	1	1.3360437	1.0165241	0.7088048	0.49204457	0.28591055	0.2664924	0.23634945	0.16514596	0.14783637	0.1767842	0.16027425	0.15435132	0.16588178	0.16666606	0.15761875
SPCC4B3.18	1	0.6487248	0.4579031	0.23429409	0.23631902	0.12645353	0.09305071	0.07751629	0.06822245	0.048663374	0.07729999	0.06327339	0.041506518	0.057299946	0.048086762	0.037180487
SPBC215.14c	NA	NA	NA	NA	NA	NA	NA	NA	NA	NA	NA	NA	NA	NA	NA	NA
SPBC23E6.05	0.99999994	0.32348016	0.25206712	0.18505248	0.15751655	0.11859183	0.12882167	0.12843898	0.09264234	0.09336487	0.11804514	0.09510485	0.08780543	0.08947285	0.06490811	0.064637765
SPBC23E6.02	1	0.927529	0.9053488	0.7007808	0.57032746	0.30496034	0.2873806	NA	0.23298085	0.20755434	0.25190428	0.23168002	0.27672678	0.2932296	0.23212394	0.15798654
SPBC23E6.09	1	0.6348465	0.2906047	0.70350254	0.5241603	0.4548538	0.2859666	0.32284716	0.24134085	0.31906316	0.27831444	0.28726685	0.24108283	0.23046733	0.23138067	0.09379049
SPBC23E6.08	1	0.66872567	0.66117287	0.5990763	0.4133368	0.34472805	0.2736409	0.20269251	0.19705297	0.22674736	0.24244541	0.23394628	0.17998189	0.13373365	0.12621064	0.08324578
SPCC4B3.12	1	0.34200522	0.25591248	0.22195482	0.23001345	0.15390019	0.1543465	0.13503844	0.10643041	0.092568375	0.10770763	0.10975278	0.10909639	0.1132528	0.115736574	0.06627971
SPAC607.07c	1	1.1992427	1.2815197	0.8344021	0.5776237	0.33278814	0.2595085	0.2277033	0.20176868	0.17906433	0.21191747	0.17637147	0.1528247	0.16451806	0.12976798	0.12795185
SPBC1815.01	NA	NA	NA	NA	NA	NA	NA	NA	NA	NA	NA	NA	NA	NA	NA	NA
SPAC10F6.06	1	2.436611	3.4648001	2.5790567	1.8158103	0.7954568	0.6987887	0.6030952	0.4065854	0.31433746	0.35639212	0.30746242	0.27799365	0.2863788	0.2568712	0.20205577
SPAC10F6.04	1	0.8351327	0.6881222	0.6529949	0.5238559	0.3229728	0.30666748	0.30722	0.23087004	0.21346593	0.23501968	0.21707752	0.20963666	0.24057035	0.20435242	0.18803735
SPAC6F12.13c	1	0.87406033	0.5388867	0.3417886	0.35245976	0.20438392	0.17125122	NA	0.10241923	0.0829557	0.09779962	0.08929536	0.0884093	0.08495366	0.071761765	0.064964004
SPBC215.11c	1	2.820675	3.7214513	2.7019494	1.4334286	0.46766993	0.4457322	0.4230885	0.31856623	0.35350588	0.35017025	0.366554	0.48009303	0.5059182	0.46900174	0.2851444
SPBC646.09c	0.99999994	0.49138144	0.4459355	0.26608443	0.2085153	0.121899895	0.12735204	0.105146155	0.081199214	0.074352	NA	0.09241551	0.10274155	0.09580085	0.085803285	0.06855321
SPCC63.13	1	2.8901339	2.3309517	0.9956262	0.48194838	0.49292806	0.19233373	NA	0.18230058	0.27525473	0.22533642	0.21228187	0.09725336	0.08556041	0.07329558	0.023300601
SPAC10F6.15	NA	NA	NA	NA	NA	NA	NA	NA	NA	NA	NA	NA	NA	NA	NA	NA
SPCC63.14	1	2.4161053	2.9744897	2.3281283	NA	0.62235445	0.50928944	0.3747182	0.34095567	0.30732283	0.31562418	0.26883438	0.15808053	0.16638388	0.15226403	0.089433186
SPAC10F6.16	1	0.82859045	0.9796641	0.49221852	0.27133715	0.17979434	0.14341119	0.14144401	0.12150933	0.122897476	0.14994176	0.11413368	0.08771778	0.07787265	0.06174922	0.060669698
SPCC63.11	0.99999994	1.0352012	0.91729254	0.5846423	0.41913766	0.25586843	0.21180531	0.18894096	0.15994833	0.16142325	0.17272724	0.15701805	0.13590951	0.13232215	0.11553292	0.11097116
SPBC20F10.08c	1	0.50397795	0.43353778	0.30590338	0.25909293	0.17144231	0.15611248	NA	0.12405315	0.108431876	NA	0.1252839	0.122849695	0.118490085	0.11069669	0.093614
SPBC21H7.07c	0.99999994	0.49487704	0.57563806	0.349886	0.28098035	0.1706041	0.15345149	0.13065106	0.09729209	0.08917419	0.110091224	0.10987471	0.12446545	0.11008026	0.10046346	0.086835325
SPBC646.08c	1	1.3903176	1.0608919	0.6076031	0.451051	0.26467553	0.22635691	0.17510675	0.19876488	0.14252904	0.19521654	0.15661535	0.10006601	0.10358623	0.08640327	0.10342429
SPBC30B4.02c	1	0.8634	0.8623879	0.8059245	0.61281383	0.3969283	0.41979256	0.4103177	0.31267682	0.26123416	0.33574706	0.30787316	0.32989475	0.36044082	0.30076727	0.33989486
SPAC1486.01	1	1.1605381	1.3664119	1.6022795	1.1069251	0.6314616	0.62902355	0.53739005	0.4769782	0.49597725	0.5410928	0.50590265	0.47981694	0.46125388	0.43962175	0.32850477
SPAC6F12.15c	1	1.0915339	0.90316814	0.6382776	0.54542327	0.30864787	0.26595718	0.24676014	0.18897238	0.19722922	NA	0.18176715	0.15898418	0.16156368	0.13797319	0.1233102
SPAC1486.05	0.99999994	0.8111945	0.682881	0.46676695	0.36521095	0.25063333	0.23902349	0.19318318	0.16790256	0.15558001	0.16192602	0.16005763	0.1633228	0.14801566	0.1298548	0.11586819
SPAC1486.06	1	0.77019393	0.6120782	0.3783247	0.29752004	0.18455225	0.17471664	0.12722066	0.1160387	0.08617602	0.10834332	0.089817256	0.06345636	0.07251823	0.06473385	0.06845068
SPAC1486.09	1	0.19215508	0.15113685	0.16211261	0.13679543	0.115537405	0.13385423	0.124312036	0.107745714	0.11749006	0.14253205	0.14778312	0.12462853	0.13500415	0.092380136	0.07933885
SPAC1486.08	1	0.4924692	0.36555701	0.33433646	0.27834108	0.21389388	0.18063095	0.16414192	0.114194214	0.12714107	0.13075168	0.12956706	0.107562296	0.10202636	0.11051176	0.07640071
SPBC646.07c	1	0.93818814	0.52973384	0.23329706	0.2114516	0.14529231	0.07541927	0.07741273	0.06349834	0.05353436	0.062930524	0.055309705	0.04418901	0.047636554	0.039491866	0.035612497
SPAC13F5.06c	1	1.1638885	0.93164796	0.60875213	0.49294156	0.2854087	0.2410611	0.21519834	0.18157437	0.15691571	0.18335655	0.19400398	0.1883431	0.17683168	0.13834737	0.09940973
SPAC767.01c	1	1.263918	0.92673177	0.5703847	0.37837055	0.2441478	0.19496292	0.13303824	0.13577634	0.1262318	0.12408483	0.11084831	0.089031644	0.085821696	0.075751685	0.07754503
SPBC428.20c	1	0.86429167	0.9926021	0.85522383	0.5708527	0.32453635	0.28715912	0.26669878	0.20282166	0.19374421	0.20701766	0.17870133	0.17116396	0.20091133	0.16397753	0.14755926
SPBC30B4.03c	1	0.7240026	0.76322126	0.3000728	0.2333801	0.1536959	0.1246307	0.10407841	0.070705615	0.05571931	NA	0.066608295	0.05343007	0.05765494	0.044586297	0.046115603
SPAC13F5.04c	1	1.3130301	0.8407936	0.6960975	0.4665278	0.41418332	0.27482095	0.20019203	0.18557575	0.1975942	0.21096963	0.20850872	0.14536941	0.12878264	0.09976754	0.03443887
SPBC30B4.01c	1	0.63057435	0.608287	0.28683105	0.18107967	0.14374384	0.0937931	NA	0.0738476	0.063424945	NA	0.053569216	0.025639927	NA	NA	NA
SPAC19B12.05c	1	0.8901008	0.77106917	0.6212208	0.5063336	0.3400842	0.27730352	0.2320155	0.21637468	0.16701603	0.22671653	0.21559845	0.17992105	0.18271287	0.17736511	0.1928532
SPAC20H4.06c	1	0.41111538	0.45006126	0.37970674	0.32207754	0.18733795	0.17570211	NA	0.14251216	NA	0.1405457	0.1315356	0.13822308	NA	NA	NA
SPAC22G7.10	1	0.58563894	0.58720696	0.52996826	0.30609694	0.22010446	0.16006196	0.12180431	0.11937438	0.1375046	0.13355282	0.14676163	0.113455795	0.11559883	0.116645224	0.111161746
SPAC6F12.16c	1	0.37796074	0.35567617	0.2613371	0.26665357	0.17604257	0.21223278	0.19993494	0.16373678	0.15143818	0.17848499	0.1695888	0.17895564	0.1614662	0.15348502	0.15734607
SPAC1486.11	NA	NA	NA	NA	NA	NA	NA	NA	NA	NA	NA	NA	NA	NA	NA	NA
SPCC16C4.20c	1	0.5883247	0.52002674	0.4091981	0.39296532	0.25207627	0.21817769	0.17802751	0.14489016	0.16145208	0.1406455	0.12087161	0.104976594	0.09296618	0.07666882	0.06762993
SPAC1486.10	1	0.5190854	0.5318184	0.37982246	0.29637313	0.21503817	0.20011418	0.16846772	0.14021377	0.15115313	0.16040012	0.15782484	0.12455171	0.10392649	0.097312786	0.07763514
SPBC646.06c	1	0.7231419	0.5029241	0.35460338	0.3153827	0.20026842	0.1810664	0.1390941	0.11179564	NA	0.13396813	0.10804916	NA	NA	NA	NA
SPCC63.03	NA	NA	NA	NA	NA	NA	NA	NA	NA	NA	NA	NA	NA	NA	NA	NA
SPCC63.02c	1	1.0089763	0.48734844	0.315476	0.2754062	0.18084602	0.13878538	0.11277892	0.088687226	0.091185	NA	0.07442855	0.054401353	0.05090241	0.051508844	0.03890497
SPAC22G7.04	1	0.6303184	0.5560689	0.2994277	0.27395776	0.15292302	0.1389227	0.13116142	0.102821186	0.08429624	0.103275836	0.09235461	0.105020635	0.09905076	0.10061991	0.07514537
SPCC63.05	NA	NA	NA	NA	NA	NA	NA	NA	NA	NA	NA	NA	NA	NA	NA	NA
SPCC63.04	1	0.9971083	0.8699409	0.66238666	0.49367678	0.28473637	0.29471314	0.22944331	0.21709017	0.1869706	0.2121378	0.21681446	0.27575827	0.25129172	0.24569157	0.20926382
SPAC22G7.03	0.99999994	0.5146461	0.46185955	0.47879994	0.4767786	0.2704691	0.2745278	0.28655988	0.16353282	0.15056752	0.18024598	0.17622785	0.2061304	0.21832612	0.21017492	0.17427997
SPCC63.07	1	0.5091325	0.39167553	0.3783836	0.3665726	0.20738947	0.21651918	0.20242459	0.16668102	0.19143382	0.16246873	0.17346221	0.22723436	0.18075134	NA	0.15427917
SPAC22G7.02	1	0.858825	0.7271043	0.26187545	NA	0.17873211	0.17829782	NA	0.12815313	NA	0.09705288	0.098474525	0.114513256	NA	NA	NA
SPCC63.06	1	0.6954341	0.55362535	0.46083602	0.32650426	0.20947883	0.21961366	0.1714217	0.15347295	0.15690765	0.1458809	0.1480601	0.13303517	0.12736018	0.11247629	0.09327109
SPAC22G7.08	0.99999994	1.7440456	2.981186	1.9406791	0.910551	0.49157786	0.4126025	0.39920443	0.36412856	0.35753676	0.43225494	0.37824804	0.3877006	0.4699961	0.44941345	0.62660915
SPAC22G7.05	0.99999994	0.18959218	0.16811165	0.13293076	0.1455707	0.08977737	0.102018185	0.11643253	0.08175303	0.070059106	0.084347084	0.09013756	0.08642748	0.07412917	0.06490367	0.049766373
SPAC19B12.02c	1	2.604258	0.19890283	0.5051871	0.43958467	0.18476771	0.11803152	0.08184147	0.053916276	0.034107614	0.04458531	0.03724315	0.02879044	0.03895744	0.042395514	0.028590921
SPBC31A8.01c	0.99999994	1.1169374	1.3742757	0.80402124	0.49277842	0.3238665	0.28237554	0.21961375	0.19937919	0.18789871	0.19118412	0.17302941	0.123811506	0.10825511	0.09863826	0.07557304
SPBC646.05c	0.99999994	0.71128106	0.50582457	0.3862217	0.3916548	0.22498992	0.19641536	0.19041881	0.1257503	0.097900845	0.11695695	0.10791851	0.13247117	0.13861325	0.12254926	0.10611643
SPAC607.08c	1	1.6364967	1.6604264	0.98879594	0.5163802	0.40738913	0.27455992	0.26990816	0.2351547	0.3257559	0.22854277	0.24799694	0.18783323	0.21303461	0.10703998	0.023030804
SPBC887.09c	1	0.9547196	1.0263679	0.65862304	0.54791373	0.3269885	0.31496194	NA	0.24661884	0.2562792	0.2878886	0.23875442	0.22718999	0.24231212	0.23186183	0.18782718
SPAC3H1.12c	0.99999994	0.97543615	0.9907955	0.6417132	0.4377309	0.28392717	0.278738	NA	0.20845635	0.20408669	0.19031219	0.20962682	0.23266727	0.15031394	0.12592144	0.16283576
SPAC4G9.05	NA	NA	NA	NA	NA	NA	NA	NA	NA	NA	NA	NA	NA	NA	NA	NA
SPAC4G9.07	NA	NA	NA	NA	NA	NA	NA	NA	NA	NA	NA	NA	NA	NA	NA	NA
SPAC4G9.02	0.99999994	0.91936564	0.48373768	0.4544317	0.47193983	0.24887747	0.2485539	0.22769563	0.16278066	0.1466896	NA	0.16053365	0.16767894	0.1705967	0.15423496	0.11626418
SPAC4G9.03	1	0.6181971	0.3093082	0.27767766	0.3367229	0.19868611	0.16904187	0.13705172	0.09827526	0.086808786	0.096527226	0.09324114	0.079574324	0.07749239	0.06940113	0.06381452
SPAC607.09c	1	1.4626331	1.5788665	1.2345157	0.46602383	0.38487047	0.19654766	NA	0.13235809	NA	0.14830862	0.10840042	NA	NA	NA	NA
SPAC13F5.07c	1	1.4445428	1.5091197	1.3696723	0.944428	0.5419244	0.5557542	0.5543919	0.5067084	0.5759103	0.61978006	0.53018016	0.63013005	0.7157771	0.61895776	0.55865574
SPAC2G11.03c	1	0.8484862	0.6576812	0.49030825	0.36549535	0.25755537	0.2159939	0.16958891	0.13943276	0.13405587	0.14433408	0.14051214	0.08720225	0.08994946	0.073474266	0.071685806
SPBC211.03c	1	0.89847296	0.6751267	0.44315177	0.35707417	0.2172169	0.20115706	0.17477708	0.15728648	0.12390228	0.14166977	0.15419295	0.12842229	0.13490003	0.11920919	0.09792795
SPCC70.07c	1	0.9734573	0.96076155	0.98493934	0.7001556	0.354431	0.29702607	0.30124032	0.23465572	0.1855355	0.26416385	0.23886184	0.2140326	0.19237678	0.20091523	0.16715981
SPCC4G3.08	1	1.044153	1.1180764	0.6598069	0.51764154	0.28804883	0.30753857	0.17219068	0.1900046	0.13455084	0.16574264	0.14070317	0.09484813	NA	NA	NA
SPCC285.13c	1	0.65392095	0.47963428	0.37305775	0.31606358	0.21818013	0.20707129	0.15295014	0.14065443	0.12546402	NA	0.13035035	0.13018791	0.109979674	0.10766523	0.08025591
SPAC2G11.12	1	0.5926858	0.7965335	0.47155806	0.36152416	0.23943503	0.18473162	0.20103374	0.15438777	0.174581	0.17236327	0.19381614	0.19730088	0.16926457	0.1405439	0.12755354
SPBC1706.01	1	0.62970924	0.7265403	0.36291847	0.19927022	0.12565033	0.118502714	0.11592901	0.10181238	0.09478809	0.1145226	0.09515171	0.11324343	0.09332398	0.096216716	0.0746785
SPBC1706.03	1	0.5376705	0.48033842	0.3678606	0.2805419	0.21133466	0.16840768	NA	0.122939095	0.12880635	0.1404395	0.1370433	0.12090395	0.13434857	0.12996174	0.085711926
SPAC7D4.02c	1	0.48451725	0.473848	0.3399466	0.32131645	0.1891337	0.18566813	NA	0.13373773	0.13543966	0.1452418	0.14412323	0.14419706	0.14018929	0.120571755	0.11633125
SPAC2G11.14	1	0.876611	0.7561779	0.63588214	0.49984542	0.3281145	0.3964287	0.35801432	0.29847404	0.26835635	0.27148893	0.28506932	0.2945478	0.2664902	0.26595536	0.2667885
SPBC646.14c	NA	NA	NA	NA	NA	NA	NA	NA	NA	NA	NA	NA	NA	NA	NA	NA
SPAC2G11.13	1	3.383791	2.6411955	2.667367	1.5894113	1.2812357	0.939648	0.7892858	0.75131243	0.81966305	0.7091852	0.6712329	0.3668421	0.35338974	0.31048298	0.23671985
SPAC2G11.09	1	1.1016518	1.190198	0.94383466	0.6219188	0.42780572	0.3505163	NA	0.25129557	0.22386727	0.27374318	0.21608196	0.16713308	0.16986398	0.1581927	0.14791916
SPAC2G11.06	1	0.89838654	0.5870719	0.41024196	0.3464653	0.21367867	0.21001191	0.16802518	0.14539443	0.122807845	NA	0.12831917	0.13340503	0.13092515	0.11799674	0.087321505
SPBC31F10.16	1	1.2115349	1.0218196	0.5048231	0.36924207	0.23792073	0.15855478	0.09743915	0.08954554	0.078688875	0.09655464	0.084118046	0.058955874	0.08118714	0.056583904	0.03706776
SPBC1289.02c	1	0.80670047	0.7497565	0.61334264	0.5601121	0.30076587	0.33639488	NA	0.24965057	0.25653723	0.2655658	0.25276172	0.2718207	0.244281	0.19937296	0.19305566
SPBC21.01	1	0.9508638	0.91013324	0.37189668	0.3532806	0.209141	0.14683017	0.1530513	0.09829379	0.08618097	NA	0.10003956	0.09055439	0.088142134	0.082167275	0.086009145
SPBC21.02	1	0.894247	0.8845515	0.84050685	0.4668754	0.31055805	0.2416923	0.1946956	0.19098829	0.18213215	0.17449364	0.18037923	0.13181834	0.1285325	0.10877449	0.09024122
SPCC4G3.02	0.99999994	0.930341	0.57107055	0.47392532	0.39243895	0.21830137	0.206523	0.14199199	0.113355696	0.09239958	0.12163608	0.10470002	0.12098523	0.08751659	0.078423366	0.051238313
SPCC4G3.03	1	1.845358	2.678296	1.573983	0.7014368	0.49337977	0.34512147	0.36949018	0.3338626	0.3800693	NA	0.29869422	0.24029939	0.23003638	0.16081233	0.17876874
SPBC31F10.12	1	0.5219767	0.5851414	0.3352279	0.34242463	0.2077896	0.18525356	0.16647783	0.13159768	0.11953874	NA	0.13221046	0.165472	0.14487295	0.14520909	0.12077194
SPBC21.04	1	0.73822516	0.77276087	0.69595605	0.5404513	0.33526647	0.30023363	0.23244263	0.21091323	0.24322017	0.24141066	0.24807967	0.2807789	0.21933286	0.22414888	0.18291312
SPBC211.04c	1	0.78027916	0.6427242	0.39446068	0.3212126	0.20032173	0.17849056	0.16953662	0.1365847	0.1257812	0.1408721	0.12891892	0.119279504	0.12338549	0.09957962	0.085649215
SPBC646.15c	1	1.1279851	0.8399178	0.4472364	0.40955743	0.23428054	NA	0.15576059	0.15611632	NA	0.110269964	0.13297392	0.10785515	0.111135505	NA	NA
SPBC1289.01c	0.99999994	1.4313805	0.82551354	0.5767864	0.53292286	0.3339631	0.23071003	0.19726832	0.15111566	0.15459886	0.1767943	0.16451068	0.14089617	0.12358858	0.118023634	0.10140761
SPAC1B1.01	1	0.656838	0.48363245	0.5146571	0.43749145	0.29018992	0.25494716	0.17959677	0.16075143	0.13658398	0.15679403	0.13204344	0.10372994	0.10443952	0.09151479	0.079490244
SPAC13F5.01c	1	0.66907936	0.5532831	0.4544259	0.46122235	0.24721201	0.27219895	0.24033023	0.18087575	0.17964633	0.18429157	0.18828426	0.23962983	0.17707467	0.1391739	0.09268867
SPAC688.08	1	0.77387893	0.6553545	0.39870912	0.34456193	0.19862977	0.13924791	0.11238829	0.10410266	0.090622544	0.11629506	0.1081422	0.06850789	0.07725163	0.05649076	0.021244375
SPAC688.09	NA	NA	NA	NA	NA	NA	NA	NA	NA	NA	NA	NA	NA	NA	NA	NA
SPCC285.15c	1	0.23404308	0.09927605	0.07659749	0.08200298	0.054867364	0.09678913	0.08971286	0.0722606	0.08481094	NA	0.10299109	0.09259286	0.0914062	0.07757717	0.07500216
SPAC2E1P5.02c	1	0.6098509	0.75177133	0.17260781	0.23597291	0.14310384	0.09296345	0.04710334	0.07126863	NA	0.09015304	0.062121056	0.035913173	NA	NA	NA
SPCC63.08c	1	3.4437869	3.529098	2.9496827	1.5301974	0.99004465	0.7620289	0.7089298	0.6597658	0.59445786	NA	0.61836606	0.39369676	0.3691929	0.30926007	0.19746172
SPCC70.05c	1	0.9323402	0.77692527	0.5914605	0.37668914	0.2967478	0.24714306	NA	0.20575383	0.21694815	0.22684675	0.23849702	0.16444722	0.15775827	0.13932289	0.122422755
SPBC530.05	1	1.0500759	1.0827928	0.7861957	0.50969684	0.3343689	0.31801465	NA	0.22414756	0.20524544	0.24758978	0.2089291	0.20711136	0.16672863	0.17291102	0.14117128
SPBC646.12c	1	0.7776499	0.67817754	0.38985103	0.2957245	0.19680382	0.16186492	0.15076481	0.12402825	0.12807569	0.12726898	0.13637692	0.13247196	0.12491715	0.11543903	0.099238396
SPBC530.04	1	0.9744043	0.83144116	0.57654	0.46605816	0.32894167	0.20267789	0.0886189	0.15877646	0.18166152	NA	0.13785486	0.0847033	0.052641846	0.03529914	0.02486195
SPBC18H10.08c	1	0.7066987	0.6629939	0.48254892	0.28711304	0.16382933	0.15876275	0.12090804	0.11744559	0.10183119	0.094333984	0.08221707	0.075868554	0.072573334	NA	0.0512161
SPBC530.02	1	0.4127741	0.37932178	0.1830733	0.2195946	0.12132039	0.14605884	NA	0.11399594	NA	NA	0.12684655	0.17080918	NA	0.15342805	NA
SPBC530.01	1	1.1085826	0.90064853	0.58770734	0.38076434	0.23889424	0.18641572	0.12466969	0.12059645	0.10774019	0.1418997	0.124114625	0.077421	0.10461354	NA	NA
SPAC688.11	1	0.9816967	0.86910313	0.71151894	0.5671215	0.35780525	0.27985093	0.21135968	0.19794315	0.17614527	0.1728	0.17636073	0.14847766	0.1432233	0.11945162	0.10901906
SPAC688.10	1	0.58291715	0.6630796	0.49888995	0.38115063	0.23667413	0.25205544	0.15403719	0.1682225	0.1978113	0.20091271	0.15711018	0.12549274	0.10648209	0.13698086	0.14197001
SPAC13F5.02c	0.99999994	0.6873239	0.5577662	0.4519556	0.41534472	0.26852462	0.2709641	0.24351823	0.18217665	0.17010704	0.18725485	0.18718539	0.19727437	0.18109667	0.1580589	0.16112077
SPCC16C4.14c	1	0.65490574	0.5495183	0.34328604	0.3026236	0.17227265	0.17167427	0.14464955	0.12702239	0.10083305	0.16335611	0.15273838	0.105477884	0.12570828	0.09647676	0.107863046
SPAC688.14	1	0.3082908	0.19981183	0.20756125	0.25503603	0.14411752	0.15136833	0.1361289	0.11119003	0.1010389	NA	0.1363898	0.11918342	0.12764992	0.12186427	0.10190257
SPAC688.13	1	0.9710409	1.1509204	0.6230702	0.3860276	0.21594201	0.20336759	0.16043697	0.15107736	0.14724214	NA	0.13157274	0.104753405	0.10885533	0.0886674	0.082435414
SPAC688.16	1	1.0861077	1.0021319	0.85495645	0.725297	0.39032823	0.37222603	0.38066015	0.27958035	0.25983238	0.28171286	0.2962372	0.40452793	0.34805682	0.35196033	0.28695425
SPAC8C9.19	NA	NA	NA	NA	NA	NA	NA	NA	NA	NA	NA	NA	NA	NA	NA	NA
SPCC70.04c	1	3.6628144	3.2514231	3.1933825	2.1419313	1.5505778	1.3769366	1.2488449	1.3118359	1.1181036	1.3534133	1.1156442	0.814719	0.91007763	0.90297824	0.959839
SPAC8C9.14	1	0.6090061	0.5844487	0.25715148	0.23735948	0.16579413	0.20710602	0.19415076	0.15812539	0.12136303	0.1179341	0.120841324	0.11204722	0.10884653	0.09029385	0.122448415
SPAC458.06	1	1.2700219	1.0652981	NA	NA	0.36802226	NA	NA	0.26628593	NA	0.27154088	NA	0.33535394	NA	NA	NA
SPAC2E1P5.01c	1	0.77181786	0.7709963	0.41976658	0.31584907	0.19455163	0.19785504	0.16754256	0.12528016	NA	0.14210007	0.12848768	0.17282873	NA	NA	NA
SPAC2G11.02	1	0.3872775	0.2711044	0.15304552	0.17869058	0.10445705	0.13438094	NA	0.092141755	0.0842423	0.097877786	0.081238985	0.09020354	0.08991556	0.07563052	0.07623926
SPAC458.07	1	0.7123307	0.5175818	0.42989847	0.34160754	0.22484395	0.19256155	0.20893997	0.15783004	0.16866131	0.15489884	0.19029064	0.17837413	0.15624283	0.13125567	0.08340972
SPAC2G11.04	1	0.74449855	0.7536068	0.5585667	0.4878802	0.28319672	0.28455162	0.23728934	0.18611753	0.16474974	0.16562955	0.1546458	0.16207819	0.170452	0.15838274	0.12637281
SPAC458.03	1	1.2575063	0.9721185	0.67382187	0.45211884	0.2944241	0.28511184	0.3042999	0.24704707	0.23091415	0.24588156	0.24096575	0.2831171	0.28294855	0.24487285	0.14727421
SPAC458.05	1	1.6038339	1.2730788	0.80180794	0.56710947	0.3159837	0.2591994	0.31063652	0.21108678	0.21392056	NA	0.19119585	0.16616406	0.16971922	0.15012148	0.10297712
SPCC16C4.13c	1	0.6376531	0.2511565	0.17437012	0.18128006	0.122421786	0.19420455	0.17625004	0.16002898	0.15013692	0.17275643	0.16796814	0.15721491	0.13508625	0.11767845	0.12283242
SPAC13F5.03c	1	1.3253137	1.2352937	1.1905447	0.65213716	0.41461352	0.36406618	0.44079813	0.36331993	0.42724523	0.37893772	0.49166197	0.5856836	0.50002545	0.4452332	0.50034505
SPAC2E1P5.04c	1	1.1489836	1.0025258	0.92455125	0.3896164	0.46343577	0.26120406	NA	0.1647328	NA	0.3211367	0.30332556	0.16529642	NA	NA	NA
SPAC8C9.03	1	3.0253823	3.3386903	1.7807062	0.51738924	0.35676304	0.27442428	0.24180536	0.21805605	0.2677025	0.21139199	0.17713895	0.12177661	0.11625198	0.09560097	0.07894346
SPAC13G7.13c	1	1.3275359	0.873958	0.6573078	0.7952313	0.5164096	0.5034152	0.40078008	0.36156446	0.2702485	0.30266774	0.30403617	0.27143526	0.22575957	0.23349951	0.18431717
SPAC8C9.04	1	0.80647445	1.0861988	0.9901397	0.57842404	0.40186408	0.26334068	0.1658458	0.14550021	0.10383403	0.15570547	0.1303241	0.08831405	0.085559614	0.063326426	0.06531427
SPAC8C9.05	1	1.5212374	1.4006004	0.982126	0.83203745	0.43613398	0.516786	0.46287233	0.3821179	0.37334755	0.41945538	0.39058742	0.4615408	0.43621036	0.4270432	0.2748394
SPAC8C9.07	1	0.5185169	0.40143484	0.36887679	0.3387555	0.25273255	0.25479597	0.23893195	0.22878009	0.21644562	0.2822635	0.28491896	0.23854871	0.21841994	0.17690335	0.18174541
SPAC8C9.08	1	0.7841103	0.30871597	0.18400973	0.16412847	0.11061487	0.18123688	0.14903475	0.1461716	0.1468493	0.1541247	0.16235416	0.16720589	0.14305861	0.13075599	0.124456845
SPAC607.03c	1	0.3281702	0.18571146	0.1520792	0.18005049	0.110259496	0.1380553	NA	0.082943976	0.078250274	0.09543233	0.10245657	0.09503785	0.0923778	0.08451432	0.074919395
SPCC16C4.16c	1	0.77621734	0.6684061	0.5759314	0.5026309	0.30539447	0.27223855	0.22510879	0.18605289	0.18000458	0.20990902	0.18787827	0.17830704	0.17759198	0.1481735	0.13201652
SPAC8C9.11	NA	NA	NA	NA	NA	NA	NA	NA	NA	NA	NA	NA	NA	NA	NA	NA
SPAC26F1.13c	1	0.46538314	0.49140808	0.2319076	0.15988359	0.09634099	0.098919146	0.074627794	0.072275124	0.06531844	0.083996415	0.07784443	0.0628209	0.068213634	0.057409327	0.05729824
SPBC18H10.06c	NA	NA	NA	NA	NA	NA	NA	NA	NA	NA	NA	NA	NA	NA	NA	NA
SPBC646.10c	0.99999994	0.34502006	0.27369672	0.21008602	0.18785097	0.1143659	0.12870799	0.111893795	0.08717633	0.07386977	0.08400422	0.097098015	0.11195045	0.09847457	0.08025379	0.054140978
SPAPYUG7.06	1	0.76062393	0.5387293	0.52942425	0.40521002	0.32021543	0.20652877	0.106890336	0.16707955	0.2247077	0.16005774	0.18318838	0.1975298	0.09573228	0.05161271	NA
SPAPYUG7.05	1	0.29640675	0.27410945	0.16596906	0.19277582	0.119386025	0.10740565	0.08452647	0.06738307	0.058646582	0.079053305	0.07774142	0.058364008	0.05218205	0.049049187	0.053242985
SPAC22A12.09c	1	0.7279452	0.58149225	0.4286803	0.3724703	0.21375291	0.20180376	NA	0.14007579	0.12836446	0.16517566	0.15248387	0.16184273	0.16104196	0.14879842	0.12706797
SPBC21H7.06c	1	1.7521679	2.0915308	1.3085614	0.48391026	0.33470798	0.21703438	NA	0.16136178	0.25052533	0.17758106	0.19633086	0.101798736	0.10370743	0.10954281	NA
SPAC607.02c	NA	NA	NA	NA	NA	NA	NA	NA	NA	NA	NA	NA	NA	NA	NA	NA
SPAC26F1.14c	1	3.7987099	4.248156	4.3252783	2.522718	1.3517084	1.0910107	NA	0.39866778	0.36225587	0.5535797	0.4602716	0.55037373	0.5208736	0.5111258	0.39206287
SPBC902.04	1	0.6182985	0.50162756	0.39149582	NA	0.2386171	0.21633787	0.19397488	0.1608098	0.14234945	0.1710622	0.15755352	0.1590751	0.14645341	0.13206491	0.1101493
SPBC902.03	0.99999994	0.6083311	0.6092862	0.3332896	0.21250863	0.16156387	0.1133441	NA	0.0849534	0.061355527	NA	0.059314832	0.041043214	0.042680033	0.037318986	0.038452547
SPBC902.06	1	1.1171664	0.8389055	0.59880334	0.36189622	0.2633548	0.17007235	NA	0.12519017	0.12146785	0.13389032	0.10209349	0.07203861	0.069309175	0.07627457	0.05885897
SPCC70.09c	NA	NA	NA	NA	NA	NA	NA	NA	NA	NA	NA	NA	NA	NA	NA	NA
SPBC21H7.03c	1	0.6771787	0.8961382	0.5937436	0.44914216	0.2744111	0.23450893	0.23077142	0.14875765	0.13604361	0.14429633	0.1502164	0.117381565	0.11957047	0.1051247	0.0705394
SPCC16C4.18c	1	0.6769635	0.6493845	0.35943758	0.32442227	0.18536152	0.150352	0.137075	0.08905171	0.07821875	0.09606763	0.09382328	0.083225355	0.09087751	0.07621692	0.07669328
SPBC18H10.04c	1	0.2766987	0.19314417	0.12370965	0.12985161	0.0857823	0.090443715	0.06691039	0.068742365	0.06882236	0.07929509	0.07829211	0.05828537	0.059990358	0.049789205	0.054256085
SPCC285.10c	0.99999994	1.5790126	1.8305075	1.4756517	0.9281542	0.5388157	0.489	0.39790222	0.35676304	0.34466064	0.39379868	0.39259234	0.34975305	0.30483592	0.25810373	0.21127652
SPCC70.08c	1	1.2880456	2.9282165	0.61999726	0.29069728	0.13185757	0.11431045	NA	0.08732552	0.06060077	NA	0.08793796	0.07793175	0.07297138	0.07536288	0.05958347
SPAC13G7.12c	1	0.8179721	0.73637336	0.34388024	0.2928734	0.19354749	0.18171044	0.15342782	0.13162498	0.11836554	0.12750877	0.13897543	0.15579292	0.13746877	0.113503516	0.105291426
SPCC4G3.18	1	0.3616802	0.3149741	0.22156943	0.23787238	0.14379995	0.16861564	NA	0.111467555	0.114386566	0.11054182	0.11007162	0.13327526	0.1300085	0.12812655	0.09728919
SPCC4G3.19	1	0.7210037	0.7576661	0.36470234	0.38911262	0.20505759	0.20454265	0.2235748	0.16228089	0.14415598	NA	0.16414255	0.18209034	0.16077791	0.15600047	0.12232507
SPBC211.02c	1	0.5670858	0.39889392	0.3475237	0.32264948	0.18101719	0.19389933	0.16305166	0.12727916	0.09492643	0.11560321	0.13480447	0.13874015	0.12155102	0.12022264	0.109629996
SPCC4G3.16	1	0.87219286	1.07444	0.64114434	0.4806341	0.32352775	0.31337067	0.23610327	0.19648683	0.22165109	0.1776919	0.20245124	0.22496253	0.18894948	0.23055047	0.04017611
SPCC4G3.17	1	0.63483167	0.5205151	0.26143253	0.1877425	0.12180684	0.10104996	0.07825324	0.063351706	0.059681255	0.069579944	0.057987448	0.04213725	0.045692217	0.038691115	0.034319315
SPCC4G3.14	0.99999994	0.76346684	0.4343482	0.28318784	0.26079288	0.14268567	0.13227673	NA	0.0931004	0.08767991	NA	0.0937838	0.085538566	0.088337846	0.075126454	0.061923716
SPAC26F1.12c	1	0.2570594	0.25281203	0.21307807	NA	0.16952325	0.17386569	0.21508811	0.14606726	0.15575612	NA	0.18330422	0.19381323	0.19329858	0.13573594	0.10866881
SPCC4G3.11	1	0.8568058	0.7350713	0.5602245	0.4068689	0.28019115	0.20040147	NA	0.13655916	NA	0.14751908	0.13684444	0.07195929	NA	NA	NA
SPAC17C9.06	1	1.4120065	1.05074	0.7533459	0.4738216	0.3206191	0.22556655	0.14962018	0.13473058	0.10031262	0.1303079	0.09152653	0.062525995	NA	0.09587744	0.059804864
SPAC1751.04	0.99999994	0.4575114	0.36273915	0.22728477	0.2414806	0.19023749	0.16920462	0.13547115	0.15173317	NA	0.12974793	0.17979209	0.17599604	0.122223705	NA	NA
SPAC6C3.03c	1	0.5258161	7.1611495	0.9543626	0.5686005	0.27242658	0.22161798	NA	0.20944309	NA	0.20879608	0.19333394	0.46167168	0.40257558	0.3337605	0.31885377
SPAC1751.03	1	0.4392101	0.31375536	0.20595117	0.19424736	0.1223807	0.1148675	0.09670049	0.07749297	0.069954656	0.068539254	0.08266029	0.08087309	0.06349643	0.05101724	0.047783975
SPBC646.11	1	0.48107857	0.364291	0.33010316	0.31554756	0.2051521	0.21755743	0.19026211	0.14673564	0.1347756	0.13803099	0.1532077	0.17070127	0.15806308	0.14412515	0.12741655
SPAC17C9.08	NA	NA	NA	NA	NA	NA	NA	NA	NA	NA	NA	NA	NA	NA	NA	NA
SPAC17C9.07	1	0.97021013	0.8804915	0.5053819	0.3214305	0.18907182	0.16512252	0.1116539	0.10382287	NA	0.097787194	0.109275125	0.09518401	NA	NA	NA
SPBC646.13	0.99999994	1.2365339	1.4712887	0.7568328	NA	0.28539827	0.22538772	0.16904174	0.14453465	0.1518391	NA	0.12886272	0.060886346	0.07113062	0.05401241	0.044309035
SPBC646.16	1	1.0701109	0.67403245	0.5221426	0.4184181	0.25710508	0.15132345	NA	0.10844992	0.108932436	0.12098073	0.11744043	0.08613685	0.07249489	0.07009859	0.05568408
SPAC17C9.03	1	0.5207246	0.44934553	0.32150826	0.36568123	0.2464862	0.27490115	0.22095154	0.1982363	0.1666079	NA	0.17602208	0.14756924	0.15823728	0.13531983	0.12235514
SPCC285.17	1	0.82539016	0.6565577	0.36122116	0.28144285	0.21665312	0.15102619	NA	0.10966014	0.07244542	0.071490906	0.051505223	0.027905485	0.02600733	0.018210405	0.019467596
SPAC3C7.08c	1	0.54792446	0.43881354	0.2850062	0.29427332	0.20181125	0.22366177	0.19277824	0.16013217	0.15187615	NA	0.15727615	0.14072408	0.12662332	0.12199936	0.07794156
SPBC646.03	1	0.66778207	NA	NA	0.3048916	0.20194586	0.1701506	0.11179615	0.11493846	NA	NA	NA	NA	NA	NA	NA
SPAC6C3.02c	1	0.5731178	0.4389597	0.3136894	0.28284553	0.17304301	0.14046283	0.11828071	0.10515204	0.09769619	0.12351063	0.10899853	0.0953003	0.100404195	0.08947441	0.08781964
SPBC646.02	1	0.6720227	0.5113047	0.4051673	0.32055742	0.18820275	0.16240528	0.15970689	0.13194862	NA	0.10933324	0.12413762	0.10970852	NA	NA	NA
SPAC17C9.10	1	1.5871421	1.4382328	0.6389669	0.44872245	0.25276735	0.2513689	0.25319156	0.20689404	0.1696759	0.24587229	0.19678895	0.22223803	0.19799511	0.17520268	0.17097661
SPAC17C9.14	1	0.6763247	0.6305118	0.6162647	0.470136	0.3130583	0.3193459	0.28060696	0.23034097	0.21884432	0.2539278	0.24044392	0.27183038	0.25881806	0.23282067	0.20116507
SPAC17C9.12	1	1.2402706	1.3812788	1.2480929	0.666244	0.36456066	0.3194058	0.30511028	0.20153923	0.19591779	0.22433852	0.2000566	0.21803188	0.19646637	0.18791677	0.14664525
SPBC646.04	1	0.53784114	0.47185344	0.36024296	0.37706572	0.21508947	0.18171713	0.10678465	0.13233253	0.14680529	0.15217066	0.14405043	0.12528114	0.14460549	0.13657242	0.11578918
SPAC7D4.09c	0.99999994	0.44189864	0.56415814	NA	0.2401316	0.13385795	NA	NA	0.10288894	NA	NA	0.1132746	NA	NA	NA	NA
SPAC22A12.06c	1	1.3140562	0.4679808	0.40253213	0.60332876	0.57434577	0.60732675	0.5067199	0.5769983	0.5993468	0.86205184	0.7262802	0.5061978	0.5556532	0.583239	0.532751
SPCC895.03c	1	0.49417657	0.45784482	0.33469588	0.29913905	0.18115674	0.17496064	0.15201561	0.119770475	0.0976296	NA	0.12224574	0.10859277	0.111158244	0.091068424	0.07733802
SPAC22A12.07c	1	0.79343265	0.6138494	0.37319854	0.31540218	0.18962052	0.18091418	0.14810802	0.12873442	0.1085834	0.118888035	0.10373968	0.07810271	0.07969563	0.070864275	0.06764588
SPAC688.12c	1	0.5297091	0.43399656	0.40255785	0.39693007	0.21999174	0.24262609	0.22949745	0.15376791	0.1440344	0.16794553	0.17990609	0.25619787	0.22591215	0.16820057	0.13067582
SPAC7D4.07c	1	0.44869307	0.2644575	0.17283568	0.1454483	0.070900254	0.06501286	0.054423824	0.046694934	0.046218388	0.053215496	0.053368144	0.056588665	0.057174236	0.04947403	0.04699887
SPCC895.04c	0.99999994	0.8901126	0.7152542	0.50388885	0.47214827	0.26723635	0.24270467	0.20000936	0.19741362	0.15141506	0.1785906	0.16073091	0.15927713	0.14779978	0.13222525	0.13382949
SPAC22A12.08c	1	1.0020005	1.0745487	0.8905713	0.6435681	0.39881995	0.28423804	0.2040551	0.18310149	0.1697214	0.16512708	0.16554707	0.16710179	0.14705454	0.1604689	0.12822978
SPBC1289.07c	1	0.28944892	0.25544226	0.14492114	0.14680888	0.10202725	0.11777804	0.107494004	0.08555207	0.07291662	0.08895978	0.08218234	0.08488116	0.08911313	0.071088985	0.061853204
SPAC19A8.13	1	0.68911594	0.53829616	0.36266607	0.26398396	0.18392731	0.17582186	0.15517315	0.11324473	0.105764754	0.12589422	0.11409627	0.11664153	0.11140581	0.10562674	0.043923296
SPAC19A8.14	1	0.33403572	0.29138356	0.24762867	0.21164551	0.12336557	0.10962584	0.1009741	0.076065555	0.074165605	0.076113485	0.07285809	0.0908262	0.08125412	0.065208994	0.0637638
SPAC644.05c	1	1.4377749	1.1359124	0.4428203	0.64419115	0.32055616	0.17718436	0.2014302	0.11974055	0.091409445	0.099892646	0.093034275	0.082623266	0.0677433	0.053216383	0.03483284
SPAC19A8.12	1	0.97940874	0.9505789	0.6152643	0.41933942	0.268538	0.19155487	0.2196134	0.16482638	0.1705944	0.18311444	0.17643543	0.115011156	0.10282813	0.091087036	0.087227955
SPAC19A8.15	1	0.7330011	0.64908606	0.21467716	0.1417522	0.08236292	0.08617994	0.06919322	0.06123013	0.04650565	0.061059482	0.055780716	0.04909869	0.054605186	0.043442387	0.05528786
SPBC1289.06c	1	1.0923396	1.1726425	0.48173958	0.27576876	0.17553273	0.13392234	NA	0.11522897	0.09000867	NA	0.11080292	0.09105503	0.09318232	0.08553504	0.09489995
SPCC895.09c	1	0.43848526	0.38630885	0.32700595	0.25205454	0.15316401	0.14363407	0.1390704	0.10887898	NA	0.11548555	0.13949628	0.09103803	NA	NA	NA
SPAC19A8.10	1	0.85643464	0.8613273	0.5335777	0.44232613	0.23638146	0.22049366	0.19420196	0.16926868	0.15052481	NA	0.17146967	0.14122263	0.15998678	0.13019682	0.13337511
SPAC22A12.01c	0.99999994	0.70739925	0.67758477	0.511616	0.4434755	0.28221932	0.30197132	0.26372078	0.21657489	0.1860954	0.17285363	0.19795476	0.19958025	0.20304288	0.18363893	0.16157654
SPAC7D4.06c	1	0.58843124	0.36735526	0.28552103	0.25046587	0.14925468	0.1341412	NA	0.10335083	0.08205594	0.08402692	0.08214986	0.076612316	0.06881473	0.051899727	0.047853895
SPAC1296.01c	1	0.9328103	0.77830863	0.49498647	0.4239784	0.27220765	0.27174395	0.2569515	0.20657115	0.18519273	0.21967891	0.19318026	0.20859927	0.21041325	0.20268515	0.16494493
SPBC530.08	1	0.6981073	0.5862043	0.33056155	0.32787573	0.19813262	0.19849989	0.1953636	0.14865854	0.12067422	0.14796175	0.14331001	0.15421173	0.1505296	0.12685136	0.11451028
SPBC1289.05c	1	0.8812085	0.86848855	0.74174356	0.6702758	0.3959231	0.39998206	0.36541617	0.26679912	0.22762452	0.28534496	0.24688749	0.30780149	0.2729255	0.26399133	0.23444423
SPAC3C7.05c	1	1.4194504	1.6230395	2.0924537	1.0336571	0.5644701	0.6668778	0.8886577	0.74747175	0.8918738	1.0875399	1.0991439	1.6115637	1.8428725	1.6236278	1.507536
SPAC22A12.02c	1	1.0153103	NA	NA	0.31280327	0.2169836	NA	NA	0.1475922	NA	NA	NA	NA	NA	NA	NA
SPBC530.16	NA	NA	NA	NA	NA	NA	NA	NA	NA	NA	NA	NA	NA	NA	NA	NA
SPAC24C9.16c	0.99999994	0.6616076	0.64610565	0.5832664	0.4781975	0.3273012	0.33844095	0.25423983	0.25045574	0.2654636	0.278644	0.20111474	0.3625407	0.28985286	0.26770702	NA
SPBC530.13	1	0.8519344	0.52043676	0.39630237	0.32774487	0.2093776	0.16782403	NA	0.14112526	0.13532583	0.12607494	0.12922423	0.14857073	NA	0.1449651	0.09452432
SPCC285.16c	1	1.2753251	0.5475404	0.33277124	0.29803357	0.16793132	0.1757932	0.16252476	0.13998541	0.11630965	0.1353614	0.13960242	0.16464435	0.18008478	0.16750468	0.12772398
SPBC28F2.04c	1	0.799306	0.75471914	0.4741457	0.4000415	0.29188147	0.29621062	0.2888627	0.22445826	0.21631663	0.24760851	0.24617611	0.3085314	0.28239125	0.25051716	0.21546489
SPCC285.03	1	0.60823286	0.53246456	0.26930976	0.24218376	0.14228971	0.11234288	0.09569688	0.077471115	0.060569435	0.054294195	0.074055105	0.06350559	0.0631264	0.049205974	0.045009054
SPAC23D3.14c	NA	NA	NA	NA	NA	NA	NA	NA	NA	NA	NA	NA	NA	NA	NA	NA
SPCC5E4.07	1	0.6280204	0.23696235	0.13259953	NA	0.09017692	0.14175792	0.12220864	0.103573754	0.09396386	0.113417365	0.10003648	0.09920225	0.10107948	0.08751569	0.084357284
SPAC15E1.10	1	1.603376	1.610085	2.1770494	1.5286139	0.8290835	0.8330565	NA	0.5919842	0.5614966	0.6256213	0.59553844	0.7265659	0.7590078	0.7472194	0.6398649
SPBC1289.04c	1	1.0612879	1.0940107	0.52593404	0.46794045	0.2983879	0.21092921	0.17963119	0.15736152	0.16948497	0.15545937	0.1567631	0.1425615	0.096722715	0.083468445	0.05572647
SPCC5E4.06	1	0.8196972	0.7667672	0.6365264	0.5315557	0.30043653	0.29653126	0.2342147	0.21516669	0.22595574	0.27552125	0.24750948	0.2713822	0.26499283	0.22182356	0.25180307
SPCC5E4.04	1	0.8244436	0.773824	0.42202318	0.3407024	0.20280364	0.22769831	0.18261327	0.16100712	0.12927029	0.14151888	0.14892389	0.14999025	0.13897038	0.13870005	0.12392438
SPAC22A12.03c	1	0.64362097	0.51883996	0.3302146	0.30749494	0.16622475	0.17204805	NA	0.11719541	0.122481406	NA	0.122627385	0.14475437	0.127831	NA	0.0911537
SPAC15E1.08	1	0.45815673	0.34766552	0.22579265	0.24747579	0.13580589	0.13855562	0.12443803	0.08208097	0.07358131	NA	0.08405702	0.10480649	0.09575689	0.092668846	0.07700452
SPAC15E1.06	1	0.55195767	0.4322433	0.38772747	0.39281622	0.24507467	0.27194196	0.24704488	0.18012798	0.16112703	0.18344021	0.17415826	0.22116484	0.20128986	0.17558421	0.16122751
SPAC15E1.03	1	0.49255875	0.25742516	0.21894395	0.2661689	0.17416775	0.21090344	0.22669102	0.18817653	0.24155816	0.25391293	0.21714363	0.20995148	0.12978469	0.15315384	0.10470492
SPAC15E1.04	1	1.4697986	1.2151331	0.933769	0.7145161	0.43096265	0.42214122	0.4064827	0.30480325	0.2399785	0.27067736	0.26696014	0.24436834	0.24357444	0.2455691	0.19889823
SPAC3C7.06c	1	0.7676453	0.6701851	0.45363337	0.2985866	0.23121129	0.1953326	0.14853913	0.14317957	0.15164424	0.19118035	0.15898637	0.14088115	0.12539813	0.11747457	0.11801373
SPAC15E1.09	1	1.1962318	0.88165784	0.7608569	0.63940847	0.39450988	0.4275271	0.3982192	0.32341224	0.29701465	0.27369478	0.27031136	0.31168225	0.2631017	0.24387702	0.18834515
SPAC24C9.15c	1	0.50159246	0.5229493	0.7770122	0.626055	0.3691038	0.33618325	NA	0.26123828	0.261139	0.30245662	0.29229122	0.23792085	0.28957957	0.27372718	0.25318384
SPBC28F2.05c	1	0.42882046	0.37770388	0.3685259	0.29536295	0.20934676	0.14916077	0.09157645	0.11085109	0.108355716	0.12902701	0.09913619	0.061779674	0.05872537	0.055620454	0.03651596
SPBC31F10.02	1	1.400235	1.6558684	0.8806374	0.7184305	0.36905777	0.2776161	NA	0.18007672	NA	0.17801821	0.1298325	0.098467976	NA	NA	NA
SPAC1F7.09c	1	1.220106	21.015398	4.8053565	4.6991997	2.9735372	1.3033944	0.7670733	0.57748437	0.48290256	0.43458888	0.35767454	0.26850757	0.25274003	0.23324406	0.19512491
SPCC285.11	1	2.650233	3.0561738	1.5416087	NA	0.6079037	0.35961464	0.32236376	0.30178818	0.23538527	0.43587637	0.2812532	0.21764682	0.2359071	0.1996541	0.16617961
SPCC285.12	0.99999994	0.5104294	0.45255885	0.32674983	0.25523183	0.14438072	0.12585258	0.11012498	0.080772884	0.07279433	NA	0.09214479	0.08827862	0.085946195	0.08333148	0.0670384
SPCC285.14	NA	NA	NA	NA	NA	NA	NA	NA	NA	NA	NA	NA	NA	NA	NA	NA
SPAC23D3.13c	0.99999994	0.907044	0.9772135	0.65239114	0.57392377	0.37098312	0.33910868	0.26809934	0.25967407	0.22426274	0.23819546	0.245041	0.24088818	0.2442954	0.21537678	0.1916653
SPBC31F10.08	NA	NA	NA	NA	NA	NA	NA	NA	NA	NA	NA	NA	NA	NA	NA	NA
SPBC31F10.07	1	1.5250112	1.308434	0.92967767	0.70598465	0.3978608	0.30137888	NA	0.18012254	0.1477884	0.16964066	0.15577978	0.09067956	0.11582891	0.08894591	0.084126286
SPBC1289.03c	0.99999994	0.37351042	0.2829067	0.17511499	0.155244	0.103522085	0.1076436	0.08194433	0.07451555	0.07140912	0.07664051	0.07106976	0.063786775	0.055335294	0.045815054	0.04666147
SPAC644.06c	1	1.361387	1.2303493	0.7310101	0.46067163	0.31650555	0.36104637	NA	0.26873863	0.24485056	NA	0.20899445	0.18736148	0.19349009	0.24394846	0.12774591
SPBC31F10.03	1	0.86034	1.0477571	0.56927943	0.44266957	0.2340828	0.197928	0.16170093	0.13385099	0.09908116	0.10621588	0.11446306	0.10871973	0.108182505	0.08681777	0.08005706
SPBC31F10.05	NA	NA	NA	NA	NA	NA	NA	NA	NA	NA	NA	NA	NA	NA	NA	NA
SPAC7D4.03c	1	0.99144566	0.58179325	0.3099027	0.25418442	0.17331022	0.15444717	0.1252298	0.112708546	0.093895376	0.08639192	0.09080229	0.08249758	0.11139242	0.09080914	0.058417287
SPAC22A12.04c	1	0.39990646	0.06770976	0.05426398	0.051881664	0.038714536	0.06354499	0.05549413	0.053368475	0.047349453	0.07421551	0.057008013	0.041446257	0.046019204	0.035966773	0.036841247
SPCC895.08c	1	0.9792833	1.3509903	0.7866365	0.43763113	0.30283204	0.27618527	0.21426395	0.20227526	0.21860918	0.23092276	0.21985793	0.16935599	0.14649357	0.1566139	0.14496934
SPCC285.05	1	6.4097896	4.6125197	1.7036909	1.9246883	1.5437925	1.5424864	1.3118697	0.94950056	0.50127393	0.5657074	0.43754393	0.19638988	0.1560175	0.15519895	0.082216404
SPCC285.04	1	0.8999744	1.4590507	1.1103767	0.8129801	0.44831017	0.41660142	0.31307474	0.26063213	0.21301724	0.32072896	0.24732065	0.36307365	0.27875352	0.27872488	0.20981434
SPAC3C7.07c	NA	NA	NA	NA	NA	NA	NA	NA	NA	NA	NA	NA	NA	NA	NA	NA
SPBC28F2.06c	1	0.44789004	0.39754838	0.2535826	0.30754307	0.19750057	0.12121277	NA	0.09656852	NA	NA	NA	NA	NA	NA	NA
SPCC285.08	1	0.9631333	0.67417693	0.6470964	0.5932627	0.33526635	0.28565186	NA	0.19292435	0.18585032	NA	0.19765149	0.18765739	0.16956776	0.15618968	0.12762931
SPAP8A3.03	1	0.6861789	0.4975072	0.40288037	0.30310467	0.1993867	0.20166744	0.1682673	0.17221525	0.1553107	0.21459177	0.21319611	0.15307005	0.16385622	0.1477377	0.11659078
SPCC16A11.15c	1	2.235326	2.6481948	4.686578	1.2857327	0.7690397	0.43641692	NA	0.3680097	0.5562966	0.41991845	0.33178702	0.34322435	0.46366432	0.48228127	0.4470529
SPAP8A3.05	1	0.87262255	0.6848724	0.5382275	NA	0.2588432	0.22909677	0.2608678	0.2215747	0.218837	0.25851956	0.24577318	0.21484661	0.28806382	0.2395195	0.1801929
SPAP8A3.06	1	0.65826845	0.6224639	0.39587983	0.33626038	0.2343723	0.23344755	0.24111468	0.1835714	0.16993108	0.21325281	0.19534783	0.17960282	0.19437027	0.15655418	0.14603886
SPAP8A3.08	NA	NA	NA	NA	NA	NA	NA	NA	NA	NA	NA	NA	NA	NA	NA	NA
SPBC8E4.03	1	2.5275683	3.4089882	1.1479747	0.63513374	0.35221344	0.34437603	0.3326466	0.2472583	0.19338217	NA	0.23013765	0.19338207	0.17353903	0.13364485	0.13553195
SPBC8E4.04	1	1.4090616	1.1095293	0.8778345	0.73902625	0.4732137	0.41930333	0.35208163	0.31538072	0.2525966	NA	0.2987845	0.24493463	0.24978495	0.23322129	0.21116418
SPCC757.11c	0.99999994	1.0629117	1.5067077	1.089217	0.5610916	0.33052823	0.30931205	0.2560337	0.26910672	NA	NA	0.21761964	0.14982684	0.1245456	NA	NA
SPBC887.13c	1	0.5153055	0.54814875	0.46464244	0.46215773	0.26773462	0.27735674	0.23441558	0.19191077	0.1719859	0.18541703	0.18965317	0.22183298	0.2096355	0.19550946	0.19389494
SPAC17A2.14	1	0.9076406	0.75450563	0.47296923	0.38670382	0.26376644	0.24783416	0.21964262	0.1746928	0.13903487	0.1532049	0.1544438	0.10429027	0.09200901	0.083684586	0.089440666
SPAC17A2.11	NA	NA	NA	NA	NA	NA	NA	NA	NA	NA	NA	NA	NA	NA	NA	NA
SPAC17A2.12	1	0.53383076	0.3538736	0.24909042	0.31196988	0.16588351	0.21673904	0.22446993	0.16882646	0.15540211	NA	0.19062014	0.2226042	0.2059038	0.19898076	0.18701185
SPAC9E9.10c	1	0.8390292	0.6070256	0.37650275	0.2820989	0.18544924	0.1429328	0.12025817	0.09533382	0.08341863	0.08476229	0.08385063	0.10685107	0.10212339	0.1058094	0.045266375
SPAC644.11c	1	0.61592376	0.52487504	0.47882456	0.39952287	0.2389443	0.24291004	0.22975224	0.15016848	0.15286253	0.15050176	0.13564828	0.14656909	0.13361967	0.11591118	0.11356602
SPCC364.02c	1	1.1618909	1.1858388	0.89475954	0.81501514	0.42581597	0.3151168	0.25861064	0.25835952	0.2731498	0.3197535	0.25746083	0.21028845	0.2085326	0.18524131	0.10309081
SPAC4H3.07c	1	0.628741	0.43471166	0.24777405	0.2842519	0.13592626	0.11466429	0.10175401	0.06103647	0.052973375	NA	0.055747107	0.059439484	0.062038347	0.060499065	0.058845203
SPCC16A11.16c	1	0.96469814	0.5516511	0.5628607	0.5142274	0.2813097	0.27034637	0.24422112	0.17089397	0.15963413	0.15967031	0.17260814	0.22045949	0.20120637	0.2013992	0.16354036
SPAC20H4.11c	0.99999994	2.7887082	1.636596	2.4398596	2.379766	1.3821006	1.0710287	1.0787781	0.8974904	0.8535005	0.99303347	0.95830935	0.7801989	0.6995923	0.797824	0.48260564
SPCC1494.11c	1	1.1527966	8.555146	0.8778006	0.53671074	0.32944113	0.29269248	0.27507296	0.27427363	0.2847917	0.3094892	0.32364887	0.36340442	0.3176116	0.3386635	0.36150563
SPCC364.03	1	0.3931983	0.14375167	0.120594755	0.11405626	0.085399516	0.13962369	0.11007521	0.10266446	0.10386434	0.124320306	0.12180327	0.09859857	0.094124265	0.07414287	0.07964024
SPCC364.05	1	0.9146529	0.812662	0.514195	0.45077732	0.2801084	0.22991115	0.21724224	0.17081253	0.16846459	0.17491399	0.15698627	0.17059498	0.1412152	0.17786534	0.16377784
SPCC1529.01	1	0.26318818	0.17720261	0.13373412	0.12065598	0.084110625	0.09608632	NA	0.062036704	0.04721068	0.046365567	0.033283453	0.02940417	0.032240704	0.028661327	0.02532921
SPCC364.01	0.99999994	0.31672913	0.20632088	0.17261109	0.21323177	0.122167245	0.12669183	0.091852754	0.0839675	0.07087907	0.07966276	0.09221812	0.072449364	0.088205345	0.06461755	0.077346556
SPBC887.15c	0.99999994	0.79013795	0.9953799	0.53077495	0.5417301	0.28339833	0.27912566	0.192294	0.21350014	0.18800594	0.21813299	0.2052137	0.1485594	0.13755187	0.11465797	0.10570834
SPAC9E9.12c	1	0.63842857	0.5709734	0.5260982	0.43247226	0.28244758	0.291549	0.27986434	0.20412624	0.23001803	0.23520343	0.22299604	0.2082163	0.19153617	0.17850165	0.16388948
SPCC364.07	0.99999994	0.1575733	0.2510318	0.050022032	0.034120098	0.020082714	0.021944271	0.019167954	0.01729656	0.014777406	0.018055376	0.019064013	0.02161115	0.022416428	0.016947364	0.017768182
SPCC364.06	1	0.5197977	0.40391475	0.28562286	0.2455256	0.21846864	0.15459959	0.08124213	0.087924376	0.11449568	0.1092123	0.09635764	0.046655443	0.042937845	0.037836716	0.017392382
SPBC887.14c	1	0.8515143	0.6899204	0.3109823	0.351922	0.19557394	0.14700305	0.14813712	0.11117041	0.096387535	0.11578661	0.11626265	0.121418834	0.11764047	0.09808133	0.07220859
SPAC4H3.04c	1	1.4897257	1.6164792	2.354606	1.432108	0.7195412	0.60483605	0.49430186	0.3981091	0.3852104	0.3929923	0.4368395	0.40053344	0.40482587	0.41572413	0.39484277
SPAC644.14c	0.99999994	0.9771669	0.7956285	0.5126161	0.44680637	0.2531495	0.18448287	0.19193067	0.15599342	0.13765669	0.14476362	0.16215762	0.13530876	0.1430708	0.116693795	0.115299106
SPBC1703.09	1	0.90214026	1.1383615	0.66943306	0.5346137	0.30639493	0.26768658	0.23600748	0.23535895	0.22919023	0.15865332	0.19887426	0.1812491	0.19442762	0.16532017	0.15123641
SPAC186.01	NA	NA	NA	NA	NA	NA	NA	NA	NA	NA	NA	NA	NA	NA	NA	NA
SPBC1703.02	0.99999994	0.6302413	0.60029525	0.3604768	0.28759864	0.17974228	0.14511889	0.14263348	0.110577404	0.0897571	0.10575382	0.11502947	0.0988282	0.09198109	0.08012682	0.065323114
SPBC1703.04	1	0.48691761	0.5838481	0.56675464	0.4976285	0.31179816	0.31706882	0.29994673	0.24720049	0.27287236	0.25967386	0.26867703	0.29498208	0.28989565	0.23606633	0.23084627
SPBC1703.06	1	0.39895543	0.40441296	0.3743646	0.29063058	0.22361355	0.22504671	0.2186071	0.20143372	0.19739677	0.19506724	0.24022678	0.22873075	0.23559166	0.21376844	0.15559039
SPBC1703.05	1	0.43360218	0.32908583	0.24282564	0.26171246	0.15448593	0.1833922	NA	0.14678678	0.14640132	0.16431773	0.16950968	0.1878944	0.16959909	0.15663308	0.100248426
SPAC22A12.12c	1	0.6191543	0.54056835	0.32979405	0.26912498	0.15710853	0.11733268	0.09583237	0.079449095	0.070425175	0.067412496	0.08353874	0.07819	0.07488204	0.060262986	0.05039965
[truncated: 5,058 more rows]
