# Supplementary material for: Proportionality: A Valid Alternative to Correlation for Relative Data
Source: PLoS Comput Biol. 2015 Mar 16;11(3):e1004075. doi: 10.1371/journal.pcbi.1004075 (PMC4361748; doi:10.1371/journal.pcbi.1004075)
Supplement: S2 Supporting Information — This Zip file contains SupplementaryInfo.Rnw, the Sweave source which is executed to analyse the contents of the ./data folder and present the results in S1 Supporting Information. (ZIP) [file pcbi.1004075.s012.zip › data/proportional mRNAs.csv]

	Systematic.name	cluster	cluster.size	name	chromosome	description	feature_type	strand	start	end
1	SPAC1071.07c	1	5	rps1502	I	40S ribosomal protein S15 (predicted)	protein_coding	-1	3868310	3869076
2	SPAC1071.11	2	4	SPAC1071.11	I	NADH-dependent flavin oxidoreductase (predicted)	protein_coding	1	3882010	3884256
3	SPAC10F6.10	3	96	SPAC10F6.10	I	protein kinase, RIO family (predicted)	protein_coding	1	1225464	1227365
4	SPAC1399.01c	4	2	SPAC1399.01c	I	membrane transporter (predicted)	protein_coding	1	1851495	1854651
5	SPAC13G6.02c	3	96	rps101	I	40S ribosomal protein S3a	protein_coding	-1	174865	176655
6	SPAC13G6.07c	3	96	rps601	I	40S ribosomal protein S6	protein_coding	-1	186314	187683
7	SPAC144.11	3	96	rps1102	I	40S ribosomal protein S11 (predicted)	protein_coding	1	4674587	4675181
8	SPAC1486.09	3	96	SPAC1486.09	I	ribosome biogenesis protein Nob1 (predicted)	protein_coding	1	3209851	3211529
9	SPAC14C4.09	5	4	agn1	I	glucan endo-1,3-alpha-glucosidase Agn1	protein_coding	1	5243953	5245966
10	SPAC1565.05	3	96	SPAC1565.05	I	sequence orphan	protein_coding	1	1297168	1299830
11	SPAC15A10.04c	3	96	zpr1	I	EF-1 alpha binding zinc finger protein Zpr1 (predicted)	protein_coding	-1	3683597	3685385
12	SPAC15E1.06	6	2	vps29	I	retromer complex subunit Vps29	protein_coding	1	3727303	3728410
13	SPAC16.04	7	8	dus3	I	tRNA dihydrouridine synthase Dus3 (predicted)	protein_coding	1	4429631	4431741
14	SPAC1687.06c	3	96	rpl44	I	60S ribosomal protein L28/L44 (predicted)	protein_coding	-1	911227	911720
15	SPAC1687.11	7	8	spb1	I	rRNA methyltransferase Spb1 (predicted)	protein_coding	1	922271	925133
16	SPAC16C9.03	7	8	nmd3	I	export adaptor Nmd3 (predicted)	protein_coding	1	794866	796821
17	SPAC16C9.05	8	2	cph1	I	Clr6 histone deacetylase associated PHD protein-1 Cph1	protein_coding	1	799341	800981
18	SPAC16E8.03	9	2	gna1	I	glucosamine-phosphate N-acetyltransferase (predicted)	protein_coding	1	3505109	3505657
19	SPAC1782.06c	10	2	phb1	I	prohibitin Phb1 (predicted)	protein_coding	-1	4765618	4766877
20	SPAC1783.08c	3	96	rpl1502	I	60S ribosomal protein L15b (predicted)	protein_coding	-1	2203607	2204472
21	SPAC17A2.03c	11	3	vma6	I	V-type ATPase V0 subunit d (predicted)	protein_coding	-1	3554534	3556722
22	SPAC17H9.05	3	96	ebp2	I	rRNA processing protein Ebp2 (predicted)	protein_coding	1	2012859	2016204
23	SPAC1805.08	12	2	dlc1	I	dynein light chain Dlc1	protein_coding	1	2788022	2788718
24	SPAC1805.13	3	96	rpl14	I	60S ribosomal protein L14 (predicted)	protein_coding	1	2794903	2795753
25	SPAC1834.01	13	2	sup45	I	translation release factor eRF1	protein_coding	1	4691803	4693738
26	SPAC186.03	14	2	SPAC186.03	I	L-asparaginase (predicted)	protein_coding	1	5535061	5536432
27	SPAC18B11.06	3	96	SPAC18B11.06	I	U3 snoRNP-associated protein Lcp5 (predicted)	protein_coding	-1	306764	308031
28	SPAC18B11.09c	15	4	SPAC18B11.09c	I	serine O-acetyltransferase activity (predicted)	protein_coding	1	303004	304161
29	SPAC18G6.14c	3	96	rps7	I	40S ribosomal protein S7 (predicted)	protein_coding	-1	2241748	2242554
30	SPAC19A8.07c	7	8	SPAC19A8.07c	I	U3 snoRNP-associated protein Imp4 (predicted)	protein_coding	1	2474620	2475765
31	SPAC19B12.04	3	96	rps3001	I	40S ribosomal protein S30 (predicted)	protein_coding	1	4890186	4890829
32	SPAC19D5.05c	16	2	imp3	I	U3 snoRNP-associated protein Imp3 (predicted)	protein_coding	-1	5218789	5219613
33	SPAC19D5.09c	17	8	Tf2-8	I	retrotransposable element/transposon Tf2-type	protein_coding	-1	5195711	5199712
34	SPAC19G12.16c	18	2	adg2	I	conserved fungal protein Adg2	protein_coding	-1	4078389	4081129
35	SPAC1B9.03c	3	96	SPAC1B9.03c	I	RNA-binding protein involved in ribosomal large subunit assembly and maintenance (predicted)	protein_coding	1	2406661	2408084
36	SPAC1D4.08	19	2	pis1	I	CDP-diacylglycerol--inositol 3-phosphatidyltransferase Pis1 (predicted)	protein_coding	1	650465	652224
37	SPAC1F12.02c	20	2	SPAC1F12.02c	I	translationally controlled tumor protein homolog (predicted)	protein_coding	-1	3809345	3810099
38	SPAC1F12.04c	21	4	SPAC1F12.04c	I	conserved fungal protein	protein_coding	-1	3811066	3811895
39	SPAC1F5.10	6	2	SPAC1F5.10	I	ATP-dependent RNA helicase (predicted)	protein_coding	-1	270893	272610
40	SPAC1F7.12	4	2	yak3	I	aldose reductase ARK13 family YakC	protein_coding	1	4248777	4250231
41	SPAC1F7.13c	3	96	rpl801	I	60S ribosomal protein L8 (predicted)	protein_coding	-1	4250595	4251468
42	SPAC20G4.05c	22	4	SPAC20G4.05c	I	UPF0061 family protein	protein_coding	-1	4822869	4824867
43	SPAC20G4.07c	23	3	sts1	I	C-24(28) sterol reductase Sts1	protein_coding	-1	4826601	4828141
44	SPAC20G8.09c	3	96	nat10	I	ribosome biogenesis ATPase	protein_coding	-1	1415452	1418825
45	SPAC212.09c	24	3	SPAC212.09c	I	pseudogene	pseudogene	1	7619	9274
46	SPAC212.10	25	2	SPAC212.10	I	pseudogene malic acid transport protein	pseudogene	-1	5726	6331
47	SPAC222.06	3	96	mak16	I	nuclear HMG-like acidic protein Mak16 (predicted)	protein_coding	1	953095	954325
48	SPAC22H12.04c	1	5	rps102	I	40S ribosomal protein S3a (predicted)	protein_coding	-1	898045	898994
49	SPAC23A1.03	3	96	apt1	I	adenine phosphoribosyltransferase (APRT) (predicted)	protein_coding	1	4083624	4084596
50	SPAC23A1.05	2	4	SPAC23A1.05	I	serine palmitoyltransferase subunit A (predicted)	protein_coding	1	4088693	4089782
51	SPAC23A1.08c	3	96	rpl3401	I	60S ribosomal protein L34	protein_coding	-1	4093344	4093832
52	SPAC23A1.11	3	96	rpl1602	I	60S ribosomal protein L13/L16 (predicted)	protein_coding	1	4097268	4098123
53	SPAC24H6.07	3	96	rps901	I	40S ribosomal protein S9	protein_coding	-1	475354	476128
54	SPAC26A3.07c	3	96	rpl1101	I	60S ribosomal protein L11 (predicted)	protein_coding	-1	3346068	3346937
55	SPAC2C4.16c	1	5	rps801	I	40S ribosomal protein S8 (predicted)	protein_coding	-1	4286744	4287454
56	SPAC2E1P3.03c	17	8	Tf2-3	I	retrotransposable element/transposon Tf2-type	protein_coding	-1	2927204	2931500
57	SPAC30D11.10	26	2	rad52	I	DNA recombination protein Rad52 (previously Rad22)	protein_coding	-1	1099489	1101583
58	SPAC31G5.03	3	96	rps1101	I	40S ribosomal protein S11 (predicted)	protein_coding	1	2992622	2993240
59	SPAC31G5.14	27	2	gcv1	I	glycine decarboxylase T subunit (predicted)	protein_coding	1	3012251	3014213
60	SPAC328.10c	3	96	rps502	I	40S ribosomal protein S5 (predicted)	protein_coding	-1	3496388	3497435
61	SPAC3A12.10	3	96	rpl2001	I	60S ribosomal protein L20a (predicted)	protein_coding	1	1438294	1439013
62	SPAC3F10.16c	3	96	SPAC3F10.16c	I	GTP binding protein, HSR1-related (predicted)	protein_coding	-1	2849634	2851799
63	SPAC3G9.03	3	96	rpl2301	I	60S ribosomal protein L23	protein_coding	-1	3179343	3180033
64	SPAC3H5.10	3	96	rpl3202	I	60S ribosomal protein L32 (predicted)	protein_coding	-1	3415408	3416099
65	SPAC3H5.12c	3	96	rpl501	I	60S ribosomal protein L5 (predicted)	protein_coding	1	3410909	3411881
66	SPAC4C5.02c	8	2	ryh1	I	GTPase Ryh1	protein_coding	-1	1192702	1195167
67	SPAC4F10.06	3	96	SPAC4F10.06	I	ribosome small subunit biogenesis protein, BUD22 family (predicted)	protein_coding	1	4838959	4840514
68	SPAC4F8.14c	28	2	hcs1	I	3-hydroxy-3-methylglutaryl-CoA synthase	protein_coding	1	2643512	2645254
69	SPAC4G9.10	27	2	arg3	I	ornithine carbamoyltransferase Arg3	protein_coding	1	2273765	2275516
70	SPAC4G9.16c	3	96	rpl901	I	60S ribosomal protein L9	protein_coding	-1	2283474	2284257
71	SPAC513.01c	29	2	eft201	I	translation elongation factor 2 (EF-2) Eft2,A	protein_coding	-1	2907643	2910274
72	SPAC521.05	3	96	rps802	I	40S ribosomal protein S8 (predicted)	protein_coding	1	849421	850259
73	SPAC57A7.13	22	4	SPAC57A7.13	I	RNA-binding protein, involved in splicing (predicted)	protein_coding	-1	1512683	1514838
74	SPAC5D6.01	3	96	rps2202	I	40S ribosomal protein S15a (predicted)	protein_coding	-1	1511592	1512406
75	SPAC5D6.04	30	2	SPAC5D6.04	I	auxin family transmembrane transporter (predicted)	protein_coding	-1	1505088	1507648
76	SPAC5H10.08c	31	2	pan6	I	pantoate-beta-alanine ligase	protein_coding	-1	159880	160945
77	SPAC630.05	30	2	gyp7	I	GTPase activating protein Gyp7 (predicted)	protein_coding	1	353783	356580
78	SPAC637.03	32	2	SPAC637.03	I	conserved fungal protein	protein_coding	1	4542091	4543533
79	SPAC637.06	33	3	SPAC637.06	I	alpha-1,2-galactosyltransferase (predicted)	protein_coding	1	4549809	4551242
80	SPAC644.12	34	2	cdc5	I	cell division control protein, splicing factor Cdc5	protein_coding	1	2694717	2697430
81	SPAC644.15	3	96	rpp101	I	60S acidic ribosomal protein A1	protein_coding	1	2700391	2701213
82	SPAC664.01c	19	2	swi6	I	HP1 family chromodomain protein Swi6	protein_coding	-1	1702406	1704073
83	SPAC664.05	3	96	rpl13	I	60S ribosomal protein L13 (predicted)	protein_coding	1	1711136	1712043
84	SPAC6B12.09	3	96	trm10	I	tRNA m(1)G methyltransferase Trm10	protein_coding	1	2427902	2429090
85	SPAC6F6.03c	3	96	SPAC6F6.03c	I	ribosome export GTPase (predicted)	protein_coding	-1	2734031	2736306
86	SPAC6G9.08	10	2	ubp6	I	ubiquitin C-terminal hydrolase Ubp6	protein_coding	1	3259564	3262222
87	SPAC6G9.09c	3	96	rpl2401	I	60S ribosomal protein L24 (predicted)	protein_coding	-1	3261416	3261954
88	SPAC750.08c	24	3	SPAC750.08c	I	NAD-dependent malic enzyme (predicted), partial	protein_coding	-1	5578447	5579133
89	SPAC821.09	18	2	eng1	I	endo-1,3-beta-glucanase Eng1	protein_coding	1	998686	1002361
90	SPAC8C9.08	3	96	rps5	I	40S ribosomal protein S5 (predicted)	protein_coding	1	3655124	3656213
91	SPAC8F11.04	35	2	SPAC8F11.04	I	U3 snoRNP-associated protein Cic1/Utp30 family (predicted)	protein_coding	1	2859388	2861935
92	SPAC9.02c	23	3	SPAC9.02c	I	polyamine N-acetyltransferase (predicted)	protein_coding	-1	1456798	1457906
93	SPAC9.04	17	8	Tf2-1	I	retrotransposable element/transposon Tf2-type	protein_coding	1	1465785	1469848
94	SPAC959.03c	16	2	SPAC959.03c	I	U3 snoRNP-associated protein Utp7 (predicted)	protein_coding	-1	3389719	3391615
95	SPAC959.07	3	96	rps403	I	40S ribosomal protein S4 (predicted)	protein_coding	1	3399174	3400238
96	SPAC9G1.03c	3	96	rpl3001	I	60S ribosomal protein L30 (predicted)	protein_coding	-1	1973479	1974092
97	SPACUNK4.11c	36	2	mpp6	I	nuclear exosome-associated RNA binding protein Mpp6	protein_coding	1	2890095	2890887
98	SPAPB17E12.05	3	96	rpl3703	I	60S ribosomal protein L37 (predicted)	protein_coding	1	1275439	1275999
99	SPAPYUG7.03c	5	4	mid2	I	medial ring protein Mid2	protein_coding	-1	4748861	4751456
100	SPBC106.14c	7	8	sda1	II	SDA1 family protein (predicted)	protein_coding	-1	404099	406902
101	SPBC1105.01	7	8	SPBC1105.01	II	rRNA processing protein Rrp12-like (predicted)	protein_coding	1	3502273	3505689
102	SPBC11G11.05	3	96	rpa34	II	DNA-directed RNA polymerase I complex subunit Rpa34 (predicted)	protein_coding	1	1763709	1764620
103	SPBC1289.17	17	8	Tf2-11	II	retrotransposable element/transposon Tf2-type	protein_coding	1	4414657	4418658
104	SPBC1539.10	3	96	nop16	II	ribosome biogenesis protein Nop16 (predicted)	protein_coding	1	4380239	4381323
105	SPBC16A3.15c	23	3	nda2	II	tubulin alpha 1	protein_coding	1	4268920	4270761
106	SPBC16D10.11c	3	96	rps1801	II	40S ribosomal protein S18 (predicted)	protein_coding	-1	3619778	3620469
107	SPBC16G5.14c	3	96	rps3	II	40S ribosomal protein S3 (predicted)	protein_coding	-1	4238212	4239340
108	SPBC16H5.12c	11	3	SPBC16H5.12c	II	conserved fungal protein	protein_coding	1	2273905	2276995
109	SPBC1711.06	3	96	rpl401	II	60S ribosomal protein L4 (predicted)	protein_coding	1	2143012	2144391
110	SPBC1711.16	3	96	SPBC1711.16	II	WD repeat protein (predicted)	protein_coding	1	2164012	2165996
111	SPBC1718.06	37	2	msp1	II	mitochondrial dynamin family GTPase Msp1	protein_coding	1	3479675	3482664
112	SPBC1773.10c	38	2	nrs1	II	cytoplasmic asparagine-tRNA ligase Nrs1 (predicted)	protein_coding	-1	301754	303734
113	SPBC17G9.07	3	96	rps2402	II	40S ribosomal protein S24 (predicted)	protein_coding	1	2180872	2181481
114	SPBC17G9.10	3	96	rpl1102	II	60S ribosomal protein L11 (predicted)	protein_coding	1	2189654	2190349
115	SPBC18E5.04	3	96	rpl1001	II	60S ribosomal protein L10	protein_coding	1	2081255	2082343
116	SPBC18H10.13	3	96	rps1402	II	40S ribosomal protein S14 (predicted)	protein_coding	1	1792312	1792936
117	SPBC19C2.13c	39	2	ctu2	II	cytosolic thiouridylase subunit Ctu2	protein_coding	-1	1700751	1702122
118	SPBC19F8.08	1	5	rps401	II	40S ribosomal protein S4 (predicted)	protein_coding	1	3245085	3246030
119	SPBC1E8.04	17	8	Tf2-10	II	retrotransposable element/transposon Tf2-type	protein_coding	1	1965390	1969387
120	SPBC21B10.10	3	96	rps402	II	40S ribosomal protein S4 (predicted)	protein_coding	-1	1650825	1651961
121	SPBC21C3.04c	12	2	SPBC21C3.04c	II	mitochondrial ribosomal protein subunit L34 (predicted)	protein_coding	-1	3803224	3805100
122	SPBC21C3.13	3	96	rps1901	II	40S ribosomal protein S19 (predicted)	protein_coding	1	3818119	3819036
123	SPBC21C3.15c	2	4	SPBC21C3.15c	II	aldehyde dehydrogenase (predicted)	protein_coding	-1	3822494	3824136
124	SPBC24C6.04	38	2	SPBC24C6.04	II	delta-1-pyrroline-5-carboxylate dehydrogenase (predicted)	protein_coding	1	2325032	2327098
125	SPBC25H2.05	1	5	egd2	II	nascent polypeptide-associated complex alpha subunit Egd2	protein_coding	-1	3274928	3275541
126	SPBC26H8.08c	3	96	grn1	II	GTPase Grn1	protein_coding	-1	3966583	3968193
127	SPBC29A3.12	3	96	rps902	II	40S ribosomal protein S9 (predicted)	protein_coding	1	2059741	2060438
128	SPBC29B5.03c	3	96	rpl26	II	60S ribosomal protein L26 (predicted)	protein_coding	-1	1558179	1558705
129	SPBC2A9.05c	31	2	tvp23	II	Golgi transport protein Tvp23 (predicted)	protein_coding	-1	2955430	2957212
130	SPBC2F12.07c	3	96	rpl802	II	60S ribosomal protein L8 (predicted)	protein_coding	1	1726632	1727577
131	SPBC30D10.12c	22	4	rsm27	II	mitochondrial ribosomal protein subunit S27 (predicted)	protein_coding	1	3072290	3074762
132	SPBC30D10.18c	40	2	rpl102	II	60S ribosomal protein L10a	protein_coding	1	3060505	3061591
133	SPBC31E1.06	3	96	bms1	II	GTP binding protein Bms1 (predicted)	protein_coding	1	249041	252682
134	SPBC31F10.16	33	3	SPBC31F10.16	II	ChAPs family protein (predicted)	protein_coding	1	3785745	3788313
135	SPBC32H8.05	41	2	SPBC32H8.05	II	conserved fungal protein	protein_coding	1	1460533	1461302
136	SPBC32H8.12c	21	4	act1	II	actin Act1	protein_coding	-1	1475485	1477317
137	SPBC336.10c	3	96	tif512	II	translation elongation factor eIF5A (predicted)	protein_coding	-1	2758645	2759294
138	SPBC337.12	9	2	red5	II	human ZC3H3 homolog	protein_coding	1	1051557	1053615
139	SPBC365.03c	3	96	rpl2101	II	60S ribosomal protein L21 (predicted)	protein_coding	-1	2503183	2503818
140	SPBC3B8.09	39	2	SPBC3B8.09	II	U3 snoRNP-associated protein Utp3 (predicted)	protein_coding	-1	3375459	3377375
141	SPBC3B9.01	35	2	SPBC3B9.01	II	Hsp70 nucleotide exchange factor (predicted)	protein_coding	1	3990414	3991685
142	SPBC3E7.12c	5	4	cfh4	II	chitin synthase regulatory factor Cfh4 (predicted)	protein_coding	-1	2682000	2683902
143	SPBC405.07	3	96	rpl3602	II	60S ribosomal protein L36	protein_coding	1	3153441	3154041
144	SPBC409.15	3	96	SPBC409.15	II	rRNA processing protein Tsr2 (predicted)	protein_coding	1	1167509	1168516
145	SPBC428.10	42	2	SPBC428.10	II	sequence orphan	protein_coding	1	460831	464017
146	SPBC4F6.07c	3	96	SPBC4F6.07c	II	ATP-dependent RNA helicase Mak5 (predicted)	protein_coding	-1	2698160	2700410
147	SPBC543.02c	28	2	SPBC543.02c	II	DNAJ/TPR domain protein DNAJC7 family	protein_coding	-1	4300746	4302738
148	SPBC543.08	2	4	SPBC543.08	II	phosphoinositide biosynthesis protein (predicted)	protein_coding	1	4314371	4315659
149	SPBC649.02	3	96	rps1902	II	40S ribosomal protein S19 (predicted)	protein_coding	1	535304	536041
150	SPBC651.01c	41	2	nog1	II	GTP binding protein Nog1 (predicted)	protein_coding	-1	1236671	1239251
151	SPBC685.07c	3	96	rpl2701	II	60S ribosomal protein L27	protein_coding	-1	2780053	2780778
152	SPBC6B1.09c	22	4	nbs1	II	Mre11 complex subunit Nbs1	protein_coding	-1	2648577	2651029
153	SPBC776.01	3	96	rpl29	II	60S ribosomal protein L29	protein_coding	1	3172323	3172696
154	SPBC776.08c	7	8	SPBC776.08c	II	Nrap (predicted)	protein_coding	-1	3187472	3191140
155	SPBC776.11	3	96	rpl2801	II	60S ribosomal protein L27/L28	protein_coding	1	3196404	3197059
156	SPBC800.04c	3	96	rpl4301	II	60S ribosomal protein L37a (predicted)	protein_coding	-1	259506	260025
157	SPBC839.04	3	96	rpl803	II	60S ribosomal protein L8 (predicted)	protein_coding	1	601209	602186
158	SPBC839.05c	3	96	rps1701	II	40S ribosomal protein S17 (predicted)	protein_coding	-1	603508	604436
159	SPBC839.13c	3	96	rpl1601	II	60S ribosomal protein L13/L16 (predicted)	protein_coding	-1	623323	624091
160	SPBC947.07	3	96	SPBC947.07	II	ribosome biogenesis protein Rrp14 (predicted)	protein_coding	-1	660284	661497
161	SPBC9B6.08	21	4	clc1	II	clathrin light chain	protein_coding	1	1827128	1828198
162	SPBCPT2R1.07c	24	3	SPBCPT2R1.07c	II	pseudogene malic enzyme (predicted)	pseudogene	-1	4523274	4524970
163	SPBCPT2R1.10	25	2	SPBCPT2R1.10	II	pseudogene	pseudogene	1	4526225	4526884
164	SPBP22H7.02c	7	8	SPBP22H7.02c	II	RNA-binding protein Mrd1 (predicted)	protein_coding	-1	1433225	1436127
165	SPBP4H10.13	3	96	rps2302	II	40S ribosomal protein S23 (predicted)	protein_coding	1	2897046	2897633
166	SPBP8B7.16c	3	96	dbp2	II	ATP-dependent RNA helicase Dbp2	protein_coding	-1	3662735	3665346
167	SPBP8B7.20c	3	96	SPBP8B7.20c	II	RNA methyltransferase Nop2 (predicted)	protein_coding	-1	3671160	3676674
168	SPBPB21E7.09	14	2	SPBPB21E7.09	II	L-asparaginase (predicted)	protein_coding	1	75073	77625
169	SPBPJ4664.01	21	4	dps1	II	decaprenyl diphosphate synthase subunit Dps1	protein_coding	1	684100	685682
170	SPCC1183.08c	3	96	rpl101	III	60S ribosomal protein L10a	protein_coding	-1	611797	612630
171	SPCC1223.05c	3	96	rpl3702	III	60S ribosomal protein L37 (predicted)	protein_coding	-1	1847423	1847943
172	SPCC1259.01c	3	96	rps1802	III	40S ribosomal protein S18 (predicted)	protein_coding	-1	1032876	1033535
173	SPCC1259.02c	20	2	SPCC1259.02c	III	Endoplasmic Reticulum metallopeptidase 1 (predicted)	protein_coding	-1	1034065	1037848
174	SPCC1259.03	13	2	rpa12	III	DNA-directed RNA polymerase complex I subunit Rpa12	protein_coding	1	1039803	1041016
175	SPCC1450.07c	42	2	dao1	III	D-amino acid oxidase	protein_coding	-1	1736500	1738318
176	SPCC1494.11c	17	8	Tf2-13	III	retrotransposable element/transposon Tf2-type	protein_coding	-1	2320320	2324320
177	SPCC14G10.02	3	96	SPCC14G10.02	III	ribosome biogenesis protein Urb1 (predicted)	protein_coding	1	742948	747870
178	SPCC162.04c	43	3	wtf13	III	wtf element Wtf13	protein_coding	-1	1579591	1581916
179	SPCC1620.07c	26	2	lnp1	III	lunapark homolog Lnp1	protein_coding	-1	2155261	2157552
180	SPCC1682.14	3	96	rpl1902	III	60S ribosomal protein L19	protein_coding	1	400721	401447
181	SPCC16C4.05	36	2	SPCC16C4.05	III	RNase P and RNase MRP subunit (predicted)	protein_coding	1	668532	669367
182	SPCC16C4.12	34	2	naa20	III	NatB N-acetyltransferase complex catalytic subunit Naa20 (predicted)	protein_coding	1	689542	690427
183	SPCC16C4.13c	3	96	rpl1201	III	60S ribosomal protein L12.1/L12A	protein_coding	-1	691089	691690
184	SPCC1795.03	33	3	gms1	III	UDP-galactose transporter Gms1	protein_coding	-1	992878	995031
185	SPCC18.01c	5	4	adg3	III	beta-glucosidase Adg3 (predicted)	protein_coding	-1	1947837	1952619
186	SPCC1906.03	43	3	wtf19	III	wtf element Wtf19	protein_coding	1	2017667	2019686
187	SPCC24B10.09	3	96	rps1702	III	40S ribosomal protein S17 (predicted)	protein_coding	1	917864	918404
188	SPCC24B10.18	40	2	SPCC24B10.18	III	human Leydig cell tumor 10 kDa protein homolog	protein_coding	1	931924	932847
189	SPCC330.09	3	96	SPCC330.09	III	rRNA processing protein Enp2 (predicted)	protein_coding	1	127209	129460
190	SPCC330.10	44	2	pcm1	III	P-TEFb-cap methyltransferase Pcm1	protein_coding	1	129661	131013
191	SPCC338.12	32	2	pbi2	III	proteinase B inhibitor Pbi2 (predicted)	protein_coding	-1	1355008	1355680
192	SPCC364.03	3	96	rpl1702	III	60S ribosomal protein L17 (predicted)	protein_coding	-1	481893	482861
193	SPCC548.03c	43	3	wtf4	III	wtf element Wtf4	protein_coding	-1	221149	222701
194	SPCC576.08c	3	96	rps2	III	40S ribosomal protein S2 (predicted)	protein_coding	-1	2095135	2096018
195	SPCC576.09	3	96	rps20	III	40S ribosomal protein S20 (predicted)	protein_coding	1	2096504	2097017
196	SPCC576.11	3	96	rpl15	III	60S ribosomal protein L15 (predicted)	protein_coding	1	2099805	2100555
197	SPCC613.06	3	96	rpl902	III	60S ribosomal protein L9	protein_coding	1	89684	90644
198	SPCC613.08	3	96	SPCC613.08	III	CDK regulator, involved in ribosome export (predicted)	protein_coding	1	93061	94425
199	SPCC613.10	11	3	qcr2	III	ubiquinol-cytochrome-c reductase complex core protein Qcr2 (predicted)	protein_coding	1	96625	98210
200	SPCC622.18	3	96	rpl6	III	60S ribosomal protein L6 (predicted)	protein_coding	1	1437118	1438010
201	SPCC645.13	44	2	SPCC645.13	III	transcription elongation regulator (predicted)	protein_coding	1	1258431	1261280
202	SPCC962.04	3	96	rps1201	III	40S ribosomal protein S12 (predicted)	protein_coding	1	553092	553840
203	SPCP1E11.09c	3	96	rpp103	III	60S acidic ribosomal protein Rpp1-3	protein_coding	-1	2407722	2408378
204	SPCP31B10.04	37	2	SPCP31B10.04	III	conserved fungal protein	protein_coding	1	527392	528874
205	SPCP31B10.07	29	2	eft202	III	translation elongation factor 2 (EF-2) Eft2,B	protein_coding	1	537298	539922
206	SPCP31B10.08c	3	96	rpl35a	III	60S ribosomal protein L35a	protein_coding	-1	540206	540821
207	SPCPB16A4.04c	3	96	trm8	III	tRNA (guanine-N7-)-methyltransferase catalytic subunit Trm8 (predicted)	protein_coding	-1	950726	952502
208	SPNCRNA.1056	17	8	SPNCRNA.1056	I	antisense RNA (predicted)	ncRNA	1	5174913	5176145
209	SPNCRNA.1291	15	4	NA	NA	NA	NA	NA	NA	NA
210	SPNCRNA.1573	15	4	SPNCRNA.1573	II	antisense RNA (predicted)	ncRNA	-1	3020526	3022271
211	SPNCRNA.1590	17	8	SPNCRNA.1590	II	antisense RNA (predicted)	ncRNA	-1	3282949	3284010
212	SPNCRNA.210	45	2	SPNCRNA.210	I	non-coding RNA (predicted)	ncRNA	1	2959156	2959658
213	SPNCRNA.491	46	2	SPNCRNA.491	III	non-coding RNA (predicted)	ncRNA	1	1360323	1360746
214	SPNCRNA.519	15	4	SPNCRNA.519	III	intergenic RNA (predicted)	ncRNA	1	2362179	2362725
215	SPNCRNA.727	47	2	SPNCRNA.727	I	intergenic RNA (predicted)	ncRNA	1	1234476	1235111
216	SPNCRNA.865	45	2	SPNCRNA.865	I	antisense RNA (predicted)	ncRNA	1	2956805	2959658
217	SPSNORNA.10	47	2	snoZ16	I	small nucleolar RNA Z16 (predicted)	snoRNA	1	1234963	1235045
218	SPSNORNA.54	46	2	SPSNORNA.54	I	SnoRNA (predicted)	snoRNA	1	2705950	2706037
