# Supplementary material for: Proportionality: A Valid Alternative to Correlation for Relative Data
Source: PLoS Comput Biol. 2015 Mar 16;11(3):e1004075. doi: 10.1371/journal.pcbi.1004075 (PMC4361748; doi:10.1371/journal.pcbi.1004075)
Supplement: S2 Supporting Information — This Zip file contains SupplementaryInfo.Rnw, the Sweave source which is executed to analyse the contents of the ./data folder and present the results in S1 Supporting Information. (ZIP) [file pcbi.1004075.s012.zip › data/proportional mRNAs.tsv]

ensembl_id	name	chromosome	description	feature_type	strand	start	end
SPAC1071.07c	rps1502	I	40S ribosomal protein S15 (predicted)	protein_coding	-1	3868310	3869076
SPAC1071.11	SPAC1071.11	I	NADH-dependent flavin oxidoreductase (predicted)	protein_coding	1	3882010	3884256
SPAC10F6.10	SPAC10F6.10	I	protein kinase, RIO family (predicted)	protein_coding	1	1225464	1227365
SPAC1399.01c	SPAC1399.01c	I	membrane transporter (predicted)	protein_coding	1	1851495	1854651
SPAC13G6.02c	rps101	I	40S ribosomal protein S3a	protein_coding	-1	174865	176655
SPAC13G6.07c	rps601	I	40S ribosomal protein S6	protein_coding	-1	186314	187683
SPAC144.11	rps1102	I	40S ribosomal protein S11 (predicted)	protein_coding	1	4674587	4675181
SPAC1486.09	SPAC1486.09	I	ribosome biogenesis protein Nob1 (predicted)	protein_coding	1	3209851	3211529
SPAC14C4.09	agn1	I	glucan endo-1,3-alpha-glucosidase Agn1	protein_coding	1	5243953	5245966
SPAC1565.05	SPAC1565.05	I	sequence orphan	protein_coding	1	1297168	1299830
SPAC15A10.04c	zpr1	I	EF-1 alpha binding zinc finger protein Zpr1 (predicted)	protein_coding	-1	3683597	3685385
SPAC15E1.06	vps29	I	retromer complex subunit Vps29	protein_coding	1	3727303	3728410
SPAC16.04	dus3	I	tRNA dihydrouridine synthase Dus3 (predicted)	protein_coding	1	4429631	4431741
SPAC1687.06c	rpl44	I	60S ribosomal protein L28/L44 (predicted)	protein_coding	-1	911227	911720
SPAC1687.11	spb1	I	rRNA methyltransferase Spb1 (predicted)	protein_coding	1	922271	925133
SPAC16C9.03	nmd3	I	export adaptor Nmd3 (predicted)	protein_coding	1	794866	796821
SPAC16C9.05	cph1	I	Clr6 histone deacetylase associated PHD protein-1 Cph1	protein_coding	1	799341	800981
SPAC16E8.03	gna1	I	glucosamine-phosphate N-acetyltransferase (predicted)	protein_coding	1	3505109	3505657
SPAC1782.06c	phb1	I	prohibitin Phb1 (predicted)	protein_coding	-1	4765618	4766877
SPAC1783.08c	rpl1502	I	60S ribosomal protein L15b (predicted)	protein_coding	-1	2203607	2204472
SPAC17A2.03c	vma6	I	V-type ATPase V0 subunit d (predicted)	protein_coding	-1	3554534	3556722
SPAC17H9.05	ebp2	I	rRNA processing protein Ebp2 (predicted)	protein_coding	1	2012859	2016204
SPAC1805.08	dlc1	I	dynein light chain Dlc1	protein_coding	1	2788022	2788718
SPAC1805.13	rpl14	I	60S ribosomal protein L14 (predicted)	protein_coding	1	2794903	2795753
SPAC1834.01	sup45	I	translation release factor eRF1	protein_coding	1	4691803	4693738
SPAC186.03	SPAC186.03	I	L-asparaginase (predicted)	protein_coding	1	5535061	5536432
SPAC18B11.06	SPAC18B11.06	I	U3 snoRNP-associated protein Lcp5 (predicted)	protein_coding	-1	306764	308031
SPAC18B11.09c	SPAC18B11.09c	I	serine O-acetyltransferase activity (predicted)	protein_coding	1	303004	304161
SPAC18G6.14c	rps7	I	40S ribosomal protein S7 (predicted)	protein_coding	-1	2241748	2242554
SPAC19A8.07c	SPAC19A8.07c	I	U3 snoRNP-associated protein Imp4 (predicted)	protein_coding	1	2474620	2475765
SPAC19B12.04	rps3001	I	40S ribosomal protein S30 (predicted)	protein_coding	1	4890186	4890829
SPAC19D5.05c	imp3	I	U3 snoRNP-associated protein Imp3 (predicted)	protein_coding	-1	5218789	5219613
SPAC19D5.09c	Tf2-8	I	retrotransposable element/transposon Tf2-type	protein_coding	-1	5195711	5199712
SPAC19G12.16c	adg2	I	conserved fungal protein Adg2	protein_coding	-1	4078389	4081129
SPAC1B9.03c	SPAC1B9.03c	I	RNA-binding protein involved in ribosomal large subunit assembly and maintenance (predicted)	protein_coding	1	2406661	2408084
SPAC1D4.08	pis1	I	CDP-diacylglycerol--inositol 3-phosphatidyltransferase Pis1 (predicted)	protein_coding	1	650465	652224
SPAC1F12.02c	SPAC1F12.02c	I	translationally controlled tumor protein homolog (predicted)	protein_coding	-1	3809345	3810099
SPAC1F12.04c	SPAC1F12.04c	I	conserved fungal protein	protein_coding	-1	3811066	3811895
SPAC1F5.10	SPAC1F5.10	I	ATP-dependent RNA helicase (predicted)	protein_coding	-1	270893	272610
SPAC1F7.12	yak3	I	aldose reductase ARK13 family YakC	protein_coding	1	4248777	4250231
SPAC1F7.13c	rpl801	I	60S ribosomal protein L8 (predicted)	protein_coding	-1	4250595	4251468
SPAC20G4.05c	SPAC20G4.05c	I	UPF0061 family protein	protein_coding	-1	4822869	4824867
SPAC20G4.07c	sts1	I	C-24(28) sterol reductase Sts1	protein_coding	-1	4826601	4828141
SPAC20G8.09c	nat10	I	ribosome biogenesis ATPase	protein_coding	-1	1415452	1418825
SPAC212.09c	SPAC212.09c	I	pseudogene	pseudogene	1	7619	9274
SPAC212.10	SPAC212.10	I	pseudogene malic acid transport protein	pseudogene	-1	5726	6331
SPAC222.06	mak16	I	nuclear HMG-like acidic protein Mak16 (predicted)	protein_coding	1	953095	954325
SPAC22H12.04c	rps102	I	40S ribosomal protein S3a (predicted)	protein_coding	-1	898045	898994
SPAC23A1.03	apt1	I	adenine phosphoribosyltransferase (APRT) (predicted)	protein_coding	1	4083624	4084596
SPAC23A1.05	SPAC23A1.05	I	serine palmitoyltransferase subunit A (predicted)	protein_coding	1	4088693	4089782
SPAC23A1.08c	rpl3401	I	60S ribosomal protein L34	protein_coding	-1	4093344	4093832
SPAC23A1.11	rpl1602	I	60S ribosomal protein L13/L16 (predicted)	protein_coding	1	4097268	4098123
SPAC24H6.07	rps901	I	40S ribosomal protein S9	protein_coding	-1	475354	476128
SPAC26A3.07c	rpl1101	I	60S ribosomal protein L11 (predicted)	protein_coding	-1	3346068	3346937
SPAC2C4.16c	rps801	I	40S ribosomal protein S8 (predicted)	protein_coding	-1	4286744	4287454
SPAC2E1P3.03c	Tf2-3	I	retrotransposable element/transposon Tf2-type	protein_coding	-1	2927204	2931500
SPAC30D11.10	rad52	I	DNA recombination protein Rad52 (previously Rad22)	protein_coding	-1	1099489	1101583
SPAC31G5.03	rps1101	I	40S ribosomal protein S11 (predicted)	protein_coding	1	2992622	2993240
SPAC31G5.14	gcv1	I	glycine decarboxylase T subunit (predicted)	protein_coding	1	3012251	3014213
SPAC328.10c	rps502	I	40S ribosomal protein S5 (predicted)	protein_coding	-1	3496388	3497435
SPAC3A12.10	rpl2001	I	60S ribosomal protein L20a (predicted)	protein_coding	1	1438294	1439013
SPAC3F10.16c	SPAC3F10.16c	I	GTP binding protein, HSR1-related (predicted)	protein_coding	-1	2849634	2851799
SPAC3G9.03	rpl2301	I	60S ribosomal protein L23	protein_coding	-1	3179343	3180033
SPAC3H5.10	rpl3202	I	60S ribosomal protein L32 (predicted)	protein_coding	-1	3415408	3416099
SPAC3H5.12c	rpl501	I	60S ribosomal protein L5 (predicted)	protein_coding	1	3410909	3411881
SPAC4C5.02c	ryh1	I	GTPase Ryh1	protein_coding	-1	1192702	1195167
SPAC4F10.06	SPAC4F10.06	I	ribosome small subunit biogenesis protein, BUD22 family (predicted)	protein_coding	1	4838959	4840514
SPAC4F8.14c	hcs1	I	3-hydroxy-3-methylglutaryl-CoA synthase	protein_coding	1	2643512	2645254
SPAC4G9.10	arg3	I	ornithine carbamoyltransferase Arg3	protein_coding	1	2273765	2275516
SPAC4G9.16c	rpl901	I	60S ribosomal protein L9	protein_coding	-1	2283474	2284257
SPAC513.01c	eft201	I	translation elongation factor 2 (EF-2) Eft2,A	protein_coding	-1	2907643	2910274
SPAC521.05	rps802	I	40S ribosomal protein S8 (predicted)	protein_coding	1	849421	850259
SPAC57A7.13	SPAC57A7.13	I	RNA-binding protein, involved in splicing (predicted)	protein_coding	-1	1512683	1514838
SPAC5D6.01	rps2202	I	40S ribosomal protein S15a (predicted)	protein_coding	-1	1511592	1512406
SPAC5D6.04	SPAC5D6.04	I	auxin family transmembrane transporter (predicted)	protein_coding	-1	1505088	1507648
SPAC5H10.08c	pan6	I	pantoate-beta-alanine ligase	protein_coding	-1	159880	160945
SPAC630.05	gyp7	I	GTPase activating protein Gyp7 (predicted)	protein_coding	1	353783	356580
SPAC637.03	SPAC637.03	I	conserved fungal protein	protein_coding	1	4542091	4543533
SPAC637.06	SPAC637.06	I	alpha-1,2-galactosyltransferase (predicted)	protein_coding	1	4549809	4551242
SPAC644.12	cdc5	I	cell division control protein, splicing factor Cdc5	protein_coding	1	2694717	2697430
SPAC644.15	rpp101	I	60S acidic ribosomal protein A1	protein_coding	1	2700391	2701213
SPAC664.01c	swi6	I	HP1 family chromodomain protein Swi6	protein_coding	-1	1702406	1704073
SPAC664.05	rpl13	I	60S ribosomal protein L13 (predicted)	protein_coding	1	1711136	1712043
SPAC6B12.09	trm10	I	tRNA m(1)G methyltransferase Trm10	protein_coding	1	2427902	2429090
SPAC6F6.03c	SPAC6F6.03c	I	ribosome export GTPase (predicted)	protein_coding	-1	2734031	2736306
SPAC6G9.08	ubp6	I	ubiquitin C-terminal hydrolase Ubp6	protein_coding	1	3259564	3262222
SPAC6G9.09c	rpl2401	I	60S ribosomal protein L24 (predicted)	protein_coding	-1	3261416	3261954
SPAC750.08c	SPAC750.08c	I	NAD-dependent malic enzyme (predicted), partial	protein_coding	-1	5578447	5579133
SPAC821.09	eng1	I	endo-1,3-beta-glucanase Eng1	protein_coding	1	998686	1002361
SPAC8C9.08	rps5	I	40S ribosomal protein S5 (predicted)	protein_coding	1	3655124	3656213
SPAC8F11.04	SPAC8F11.04	I	U3 snoRNP-associated protein Cic1/Utp30 family (predicted)	protein_coding	1	2859388	2861935
SPAC9.02c	SPAC9.02c	I	polyamine N-acetyltransferase (predicted)	protein_coding	-1	1456798	1457906
SPAC9.04	Tf2-1	I	retrotransposable element/transposon Tf2-type	protein_coding	1	1465785	1469848
SPAC959.03c	SPAC959.03c	I	U3 snoRNP-associated protein Utp7 (predicted)	protein_coding	-1	3389719	3391615
SPAC959.07	rps403	I	40S ribosomal protein S4 (predicted)	protein_coding	1	3399174	3400238
SPAC9G1.03c	rpl3001	I	60S ribosomal protein L30 (predicted)	protein_coding	-1	1973479	1974092
SPACUNK4.11c	mpp6	I	nuclear exosome-associated RNA binding protein Mpp6	protein_coding	1	2890095	2890887
SPAPB17E12.05	rpl3703	I	60S ribosomal protein L37 (predicted)	protein_coding	1	1275439	1275999
SPAPYUG7.03c	mid2	I	medial ring protein Mid2	protein_coding	-1	4748861	4751456
SPBC106.14c	sda1	II	SDA1 family protein (predicted)	protein_coding	-1	404099	406902
SPBC1105.01	SPBC1105.01	II	rRNA processing protein Rrp12-like (predicted)	protein_coding	1	3502273	3505689
SPBC11G11.05	rpa34	II	DNA-directed RNA polymerase I complex subunit Rpa34 (predicted)	protein_coding	1	1763709	1764620
SPBC1289.17	Tf2-11	II	retrotransposable element/transposon Tf2-type	protein_coding	1	4414657	4418658
SPBC1539.10	nop16	II	ribosome biogenesis protein Nop16 (predicted)	protein_coding	1	4380239	4381323
SPBC16A3.15c	nda2	II	tubulin alpha 1	protein_coding	1	4268920	4270761
SPBC16D10.11c	rps1801	II	40S ribosomal protein S18 (predicted)	protein_coding	-1	3619778	3620469
SPBC16G5.14c	rps3	II	40S ribosomal protein S3 (predicted)	protein_coding	-1	4238212	4239340
SPBC16H5.12c	SPBC16H5.12c	II	conserved fungal protein	protein_coding	1	2273905	2276995
SPBC1711.06	rpl401	II	60S ribosomal protein L4 (predicted)	protein_coding	1	2143012	2144391
SPBC1711.16	SPBC1711.16	II	WD repeat protein (predicted)	protein_coding	1	2164012	2165996
SPBC1718.06	msp1	II	mitochondrial dynamin family GTPase Msp1	protein_coding	1	3479675	3482664
SPBC1773.10c	nrs1	II	cytoplasmic asparagine-tRNA ligase Nrs1 (predicted)	protein_coding	-1	301754	303734
SPBC17G9.07	rps2402	II	40S ribosomal protein S24 (predicted)	protein_coding	1	2180872	2181481
SPBC17G9.10	rpl1102	II	60S ribosomal protein L11 (predicted)	protein_coding	1	2189654	2190349
SPBC18E5.04	rpl1001	II	60S ribosomal protein L10	protein_coding	1	2081255	2082343
SPBC18H10.13	rps1402	II	40S ribosomal protein S14 (predicted)	protein_coding	1	1792312	1792936
SPBC19C2.13c	ctu2	II	cytosolic thiouridylase subunit Ctu2	protein_coding	-1	1700751	1702122
SPBC19F8.08	rps401	II	40S ribosomal protein S4 (predicted)	protein_coding	1	3245085	3246030
SPBC1E8.04	Tf2-10	II	retrotransposable element/transposon Tf2-type	protein_coding	1	1965390	1969387
SPBC21B10.10	rps402	II	40S ribosomal protein S4 (predicted)	protein_coding	-1	1650825	1651961
SPBC21C3.04c	SPBC21C3.04c	II	mitochondrial ribosomal protein subunit L34 (predicted)	protein_coding	-1	3803224	3805100
SPBC21C3.13	rps1901	II	40S ribosomal protein S19 (predicted)	protein_coding	1	3818119	3819036
SPBC21C3.15c	SPBC21C3.15c	II	aldehyde dehydrogenase (predicted)	protein_coding	-1	3822494	3824136
SPBC24C6.04	SPBC24C6.04	II	delta-1-pyrroline-5-carboxylate dehydrogenase (predicted)	protein_coding	1	2325032	2327098
SPBC25H2.05	egd2	II	nascent polypeptide-associated complex alpha subunit Egd2	protein_coding	-1	3274928	3275541
SPBC26H8.08c	grn1	II	GTPase Grn1	protein_coding	-1	3966583	3968193
SPBC29A3.12	rps902	II	40S ribosomal protein S9 (predicted)	protein_coding	1	2059741	2060438
SPBC29B5.03c	rpl26	II	60S ribosomal protein L26 (predicted)	protein_coding	-1	1558179	1558705
SPBC2A9.05c	tvp23	II	Golgi transport protein Tvp23 (predicted)	protein_coding	-1	2955430	2957212
SPBC2F12.07c	rpl802	II	60S ribosomal protein L8 (predicted)	protein_coding	1	1726632	1727577
SPBC30D10.12c	rsm27	II	mitochondrial ribosomal protein subunit S27 (predicted)	protein_coding	1	3072290	3074762
SPBC30D10.18c	rpl102	II	60S ribosomal protein L10a	protein_coding	1	3060505	3061591
SPBC31E1.06	bms1	II	GTP binding protein Bms1 (predicted)	protein_coding	1	249041	252682
SPBC31F10.16	SPBC31F10.16	II	ChAPs family protein (predicted)	protein_coding	1	3785745	3788313
SPBC32H8.05	SPBC32H8.05	II	conserved fungal protein	protein_coding	1	1460533	1461302
SPBC32H8.12c	act1	II	actin Act1	protein_coding	-1	1475485	1477317
SPBC336.10c	tif512	II	translation elongation factor eIF5A (predicted)	protein_coding	-1	2758645	2759294
SPBC337.12	red5	II	human ZC3H3 homolog	protein_coding	1	1051557	1053615
SPBC365.03c	rpl2101	II	60S ribosomal protein L21 (predicted)	protein_coding	-1	2503183	2503818
SPBC3B8.09	SPBC3B8.09	II	U3 snoRNP-associated protein Utp3 (predicted)	protein_coding	-1	3375459	3377375
SPBC3B9.01	SPBC3B9.01	II	Hsp70 nucleotide exchange factor (predicted)	protein_coding	1	3990414	3991685
SPBC3E7.12c	cfh4	II	chitin synthase regulatory factor Cfh4 (predicted)	protein_coding	-1	2682000	2683902
SPBC405.07	rpl3602	II	60S ribosomal protein L36	protein_coding	1	3153441	3154041
SPBC409.15	SPBC409.15	II	rRNA processing protein Tsr2 (predicted)	protein_coding	1	1167509	1168516
SPBC428.10	SPBC428.10	II	sequence orphan	protein_coding	1	460831	464017
SPBC4F6.07c	SPBC4F6.07c	II	ATP-dependent RNA helicase Mak5 (predicted)	protein_coding	-1	2698160	2700410
SPBC543.02c	SPBC543.02c	II	DNAJ/TPR domain protein DNAJC7 family	protein_coding	-1	4300746	4302738
SPBC543.08	SPBC543.08	II	phosphoinositide biosynthesis protein (predicted)	protein_coding	1	4314371	4315659
SPBC649.02	rps1902	II	40S ribosomal protein S19 (predicted)	protein_coding	1	535304	536041
SPBC651.01c	nog1	II	GTP binding protein Nog1 (predicted)	protein_coding	-1	1236671	1239251
SPBC685.07c	rpl2701	II	60S ribosomal protein L27	protein_coding	-1	2780053	2780778
SPBC6B1.09c	nbs1	II	Mre11 complex subunit Nbs1	protein_coding	-1	2648577	2651029
SPBC776.01	rpl29	II	60S ribosomal protein L29	protein_coding	1	3172323	3172696
SPBC776.08c	SPBC776.08c	II	Nrap (predicted)	protein_coding	-1	3187472	3191140
SPBC776.11	rpl2801	II	60S ribosomal protein L27/L28	protein_coding	1	3196404	3197059
SPBC800.04c	rpl4301	II	60S ribosomal protein L37a (predicted)	protein_coding	-1	259506	260025
SPBC839.04	rpl803	II	60S ribosomal protein L8 (predicted)	protein_coding	1	601209	602186
SPBC839.05c	rps1701	II	40S ribosomal protein S17 (predicted)	protein_coding	-1	603508	604436
SPBC839.13c	rpl1601	II	60S ribosomal protein L13/L16 (predicted)	protein_coding	-1	623323	624091
SPBC947.07	SPBC947.07	II	ribosome biogenesis protein Rrp14 (predicted)	protein_coding	-1	660284	661497
SPBC9B6.08	clc1	II	clathrin light chain	protein_coding	1	1827128	1828198
SPBCPT2R1.07c	SPBCPT2R1.07c	II	pseudogene malic enzyme (predicted)	pseudogene	-1	4523274	4524970
SPBCPT2R1.10	SPBCPT2R1.10	II	pseudogene	pseudogene	1	4526225	4526884
SPBP22H7.02c	SPBP22H7.02c	II	RNA-binding protein Mrd1 (predicted)	protein_coding	-1	1433225	1436127
SPBP4H10.13	rps2302	II	40S ribosomal protein S23 (predicted)	protein_coding	1	2897046	2897633
SPBP8B7.16c	dbp2	II	ATP-dependent RNA helicase Dbp2	protein_coding	-1	3662735	3665346
SPBP8B7.20c	SPBP8B7.20c	II	RNA methyltransferase Nop2 (predicted)	protein_coding	-1	3671160	3676674
SPBPB21E7.09	SPBPB21E7.09	II	L-asparaginase (predicted)	protein_coding	1	75073	77625
SPBPJ4664.01	dps1	II	decaprenyl diphosphate synthase subunit Dps1	protein_coding	1	684100	685682
SPCC1183.08c	rpl101	III	60S ribosomal protein L10a	protein_coding	-1	611797	612630
SPCC1223.05c	rpl3702	III	60S ribosomal protein L37 (predicted)	protein_coding	-1	1847423	1847943
SPCC1259.01c	rps1802	III	40S ribosomal protein S18 (predicted)	protein_coding	-1	1032876	1033535
SPCC1259.02c	SPCC1259.02c	III	Endoplasmic Reticulum metallopeptidase 1 (predicted)	protein_coding	-1	1034065	1037848
SPCC1259.03	rpa12	III	DNA-directed RNA polymerase complex I subunit Rpa12	protein_coding	1	1039803	1041016
SPCC1450.07c	dao1	III	D-amino acid oxidase	protein_coding	-1	1736500	1738318
SPCC1494.11c	Tf2-13	III	retrotransposable element/transposon Tf2-type	protein_coding	-1	2320320	2324320
SPCC14G10.02	SPCC14G10.02	III	ribosome biogenesis protein Urb1 (predicted)	protein_coding	1	742948	747870
SPCC162.04c	wtf13	III	wtf element Wtf13	protein_coding	-1	1579591	1581916
SPCC1620.07c	lnp1	III	lunapark homolog Lnp1	protein_coding	-1	2155261	2157552
SPCC1682.14	rpl1902	III	60S ribosomal protein L19	protein_coding	1	400721	401447
SPCC16C4.05	SPCC16C4.05	III	RNase P and RNase MRP subunit (predicted)	protein_coding	1	668532	669367
SPCC16C4.12	naa20	III	NatB N-acetyltransferase complex catalytic subunit Naa20 (predicted)	protein_coding	1	689542	690427
SPCC16C4.13c	rpl1201	III	60S ribosomal protein L12.1/L12A	protein_coding	-1	691089	691690
SPCC1795.03	gms1	III	UDP-galactose transporter Gms1	protein_coding	-1	992878	995031
SPCC18.01c	adg3	III	beta-glucosidase Adg3 (predicted)	protein_coding	-1	1947837	1952619
SPCC1906.03	wtf19	III	wtf element Wtf19	protein_coding	1	2017667	2019686
SPCC24B10.09	rps1702	III	40S ribosomal protein S17 (predicted)	protein_coding	1	917864	918404
SPCC24B10.18	SPCC24B10.18	III	human Leydig cell tumor 10 kDa protein homolog	protein_coding	1	931924	932847
SPCC330.09	SPCC330.09	III	rRNA processing protein Enp2 (predicted)	protein_coding	1	127209	129460
SPCC330.10	pcm1	III	P-TEFb-cap methyltransferase Pcm1	protein_coding	1	129661	131013
SPCC338.12	pbi2	III	proteinase B inhibitor Pbi2 (predicted)	protein_coding	-1	1355008	1355680
SPCC364.03	rpl1702	III	60S ribosomal protein L17 (predicted)	protein_coding	-1	481893	482861
SPCC548.03c	wtf4	III	wtf element Wtf4	protein_coding	-1	221149	222701
SPCC576.08c	rps2	III	40S ribosomal protein S2 (predicted)	protein_coding	-1	2095135	2096018
SPCC576.09	rps20	III	40S ribosomal protein S20 (predicted)	protein_coding	1	2096504	2097017
SPCC576.11	rpl15	III	60S ribosomal protein L15 (predicted)	protein_coding	1	2099805	2100555
SPCC613.06	rpl902	III	60S ribosomal protein L9	protein_coding	1	89684	90644
SPCC613.08	SPCC613.08	III	CDK regulator, involved in ribosome export (predicted)	protein_coding	1	93061	94425
SPCC613.10	qcr2	III	ubiquinol-cytochrome-c reductase complex core protein Qcr2 (predicted)	protein_coding	1	96625	98210
SPCC622.18	rpl6	III	60S ribosomal protein L6 (predicted)	protein_coding	1	1437118	1438010
SPCC645.13	SPCC645.13	III	transcription elongation regulator (predicted)	protein_coding	1	1258431	1261280
SPCC962.04	rps1201	III	40S ribosomal protein S12 (predicted)	protein_coding	1	553092	553840
SPCP1E11.09c	rpp103	III	60S acidic ribosomal protein Rpp1-3	protein_coding	-1	2407722	2408378
SPCP31B10.04	SPCP31B10.04	III	conserved fungal protein	protein_coding	1	527392	528874
SPCP31B10.07	eft202	III	translation elongation factor 2 (EF-2) Eft2,B	protein_coding	1	537298	539922
SPCP31B10.08c	rpl35a	III	60S ribosomal protein L35a	protein_coding	-1	540206	540821
SPCPB16A4.04c	trm8	III	tRNA (guanine-N7-)-methyltransferase catalytic subunit Trm8 (predicted)	protein_coding	-1	950726	952502
SPNCRNA.1056	SPNCRNA.1056	I	antisense RNA (predicted)	ncRNA	1	5174913	5176145
SPNCRNA.1573	SPNCRNA.1573	II	antisense RNA (predicted)	ncRNA	-1	3020526	3022271
SPNCRNA.1590	SPNCRNA.1590	II	antisense RNA (predicted)	ncRNA	-1	3282949	3284010
SPNCRNA.210	SPNCRNA.210	I	non-coding RNA (predicted)	ncRNA	1	2959156	2959658
SPNCRNA.491	SPNCRNA.491	III	non-coding RNA (predicted)	ncRNA	1	1360323	1360746
SPNCRNA.519	SPNCRNA.519	III	intergenic RNA (predicted)	ncRNA	1	2362179	2362725
SPNCRNA.727	SPNCRNA.727	I	intergenic RNA (predicted)	ncRNA	1	1234476	1235111
SPNCRNA.865	SPNCRNA.865	I	antisense RNA (predicted)	ncRNA	1	2956805	2959658
SPSNORNA.10	snoZ16	I	small nucleolar RNA Z16 (predicted)	snoRNA	1	1234963	1235045
SPSNORNA.54	SPSNORNA.54	I	SnoRNA (predicted)	snoRNA	1	2705950	2706037
