# Supplementary material for: Proportionality: A Valid Alternative to Correlation for Relative Data
Source: PLoS Comput Biol. 2015 Mar 16;11(3):e1004075. doi: 10.1371/journal.pcbi.1004075 (PMC4361748; doi:10.1371/journal.pcbi.1004075)
Supplement: S2 Supporting Information — This Zip file contains SupplementaryInfo.Rnw, the Sweave source which is executed to analyse the contents of the ./data folder and present the results in S1 Supporting Information. (ZIP) [file pcbi.1004075.s012.zip › PLoS-Proportionality-AValidAlternativeToCorrelation.bib]

% This file was created with JabRef 2.10.
% Encoding: Cp1252


@InCollection{viana_simplicial_2001,
  Title                    = {Simplicial inference},
  Author                   = {Aitchison, J},
  Booktitle                = {Algebraic Methods in Statistics and Probability: {AMS} Special Session on Algebraic Methods and Statistics, April 8-9, 2000, University of Notre Dame, Notre Dame, Indiana},
  Publisher                = {American Mathematical Soc.},
  Year                     = {2001},
  Editor                   = {Viana, Marlos A. G. and Richards, Donald St P.},
  Number                   = {287},
  Pages                    = {1--22},
  Series                   = {Contemporary Mathematics},

  Keywords                 = {Mathematics / General},
  Language                 = {en}
}

@Conference{Aitchison2003,
  Title                    = {A Concise Guide to Compositional Data Analysis},
  Author                   = {Aitchison, John},
  Booktitle                = {2nd Compositional Data Analysis Workshop},
  Year                     = {2003},

  Address                  = {Girona, Italy}
}

@Book{Aitchison1986,
  Title                    = {The statistical analysis of compositional data},
  Author                   = {Aitchison, J.},
  Publisher                = {Chapman \&\ Hall, Ltd.},
  Year                     = {1986}
}

@Manual{R-gridExtra,
  Title                    = {gridExtra: functions in Grid graphics},
  Author                   = {Baptiste Auguie},
  Note                     = {R package version 0.9.1},
  Year                     = {2012}
}

@InProceedings{bacon-shone_2008,
  Title                    = {Discrete and Continuous Compositions},
  Author                   = {John Bacon-Shone},
  Booktitle                = {Proceedings of CODAWORK'08, The 3rd Compositional Data Analysis Workshop},
  Year                     = {2008},

  Address                  = {University of Girona},
  Editor                   = {Daunis-i-Estadella, J. and Mart\a'in-Fern\a'andez, J.A.},

  ISBN                     = {978-84-8458-272-4}
}

@Article{bansal_how_2007,
  Title                    = {How to infer gene networks from expression profiles},
  Author                   = {Bansal, Mukesh and Belcastro, Vincenzo and Ambesi-Impiombato, Alberto and di Bernardo, Diego},
  Journal                  = {Molecular Systems Biology},
  Year                     = {2007},

  Month                    = feb,
  Pages                    = {78},
  Volume                   = {3}
}

@Other{ICWSM09154,
  Title                    = {Gephi: An Open Source Software for Exploring and Manipulating Networks},
  Author                   = {Mathieu Bastian and Sebastien Heymann and Mathieu Jacomy},
  Conference               = {International AAAI Conference on Weblogs and Social Media},
  Note                     = {\url{http://www.aaai.org/ocs/index.php/ICWSM/09/paper/view/154}},
  Year                     = {2009}
}

@Manual{R-R.methodsS3,
  Title                    = {R.methodsS3: Utility function for defining S3 methods},
  Author                   = {Henrik Bengtsson},
  Note                     = {R package version 1.6.1},
  Year                     = {2014}
}

@Manual{R-R.oo,
  Title                    = {R.oo: R object-oriented programming with or without references},
  Author                   = {Henrik Bengtsson},
  Note                     = {R package version 1.18.0},
  Year                     = {2014}
}

@Manual{R-R.utils,
  Title                    = {R.utils: Various programming utilities},
  Author                   = {Henrik Bengtsson},
  Note                     = {R package version 1.29.8},
  Year                     = {2014}
}

@Manual{R-tensorA,
  Title                    = {tensorA: Advanced tensors arithmetic with named indices},
  Author                   = {K. Gerald van den Boogaart},
  Note                     = {R package version 0.36},
  Year                     = {2010}
}

@Manual{R-compositions,
  Title                    = {compositions: Compositional Data Analysis},
  Author                   = {K. Gerald van den Boogaart and Raimon Tolosana and Matevz Bren},
  Note                     = {R package version 1.30-2},
  Year                     = {2013}
}

@Manual{compositions,
  Title                    = {compositions: Compositional Data Analysis},
  Author                   = {K. Gerald van den Boogaart and Raimon Tolosana and Matevz Bren},
  Note                     = {\url{http://CRAN.R-project.org/package=compositions}},
  Year                     = {2012}
}

@Book{buccianti_compositional_2006,
  Title                    = {Compositional Data Analysis in the Geosciences: From Theory to Practice - Special Publication no 264},
  Author                   = {Buccianti, A. and Mateu-Figueras, G. and Pawlowsky-Glahn, V. and Editors},
  Publisher                = {Geological Society of London},
  Year                     = {2006},
  Edition                  = {illustrated edition},
  Month                    = nov,

  Shorttitle               = {Compositional Data Analysis in the Geosciences}
}

@InCollection{butte_mutual_2000,
  Title                    = {Mutual information relevance networks: functional genomic clustering using pairwise entropy measurements},
  Author                   = {Butte, A J and Kohane, I S},
  Booktitle                = {Pacific Symposium on Biocomputing},
  Publisher                = {Stanford University},
  Year                     = {2000},
  Pages                    = {418--429},
  Volume                   = {5}
}

@Article{Chen2003,
  Title                    = {Global Transcriptional Responses of Fission Yeast to Environmental Stress},
  Author                   = {Chen, Dongrong and Toone, W. Mark and Mata, Juan and Lyne, Rachel and Burns, Gavin and Kivinen, Katja and Brazma, Alvis and Jones, Nic and Bahler, Jurg},
  Journal                  = {Molecular Biology of the Cell},
  Year                     = {2003},

  Month                    = jan,
  Number                   = {1},
  Pages                    = {214--229},
  Volume                   = {14},

  Doi                      = {10.1091/mbc.E02-08-0499},
  ISSN                     = {1059-1524},
  Urldate                  = {2014-05-03}
}

@Manual{R-igraph,
  Title                    = {igraph: Network analysis and visualization},
  Author                   = {Gabor Csardi},
  Note                     = {R package version 0.7.0},
  Year                     = {2014}
}

@Manual{R-xtable,
  Title                    = {xtable: Export tables to LaTeX or HTML},
  Author                   = {David B. Dahl},
  Note                     = {R package version 1.7-3},
  Year                     = {2014}
}

@Manual{R-ash,
  Title                    = {ash: David Scott's ASH routines},
  Author                   = {S original by David W. Scott R port by Albrecht Gebhardt adopted to recent S-PLUS by Stephen Kaluzny <spk@insightful.com>},
  Note                     = {R package version 1.0-14},
  Year                     = {2013}
}

@Book{Draper1998,
  Title                    = {Applied Regression Analysis},
  Author                   = {Draper, Norman and Smith, Harry},
  Publisher                = {Wiley-Interscience},
  Year                     = {1998},

  Address                  = {New York},
  Edition                  = {Third edition},
  Month                    = apr,

  ISBN                     = {9780471170822},
  Language                 = {English}
}

@InCollection{egozcue_2011,
  Title                    = {Basic concepts and procedures},
  Author                   = {Egozcue, Juan Jos\'e and Pawlowsky-Glahn, Vera},
  Booktitle                = {Compositional Data Analysis: Theory and Applications},
  Publisher                = {John Wiley \& Sons, Ltd},
  Year                     = {2011},

  Address                  = {Chichester, {UK}},
  Editor                   = {Pawlowsky-Glahn, Vera and Buccianti, Antonella},
  Pages                    = {12--27}
}

@Article{eisen_cluster_1998,
  Title                    = {Cluster analysis and display of genome-wide expression patterns},
  Author                   = {Eisen, Michael B. and Spellman, Paul T. and Brown, Patrick O. and Botstein, David},
  Journal                  = {Proceedings of the National Academy of Sciences},
  Year                     = {1998},

  Month                    = dec,
  Number                   = {25},
  Pages                    = {14863--14868},
  Volume                   = {95}
}

@Article{faust_microbial_2012-1,
  Title                    = {Microbial interactions: from networks to models},
  Author                   = {Faust, Karoline and Raes, Jeroen},
  Journal                  = {Nature Reviews Microbiology},
  Year                     = {2012},

  Month                    = aug,
  Number                   = {8},
  Pages                    = {538--550},
  Volume                   = {10}
}

@Article{faust_microbial_2012,
  Title                    = {Microbial Co-occurrence Relationships in the Human Microbiome},
  Author                   = {Faust, Karoline and Sathirapongsasuti, J. Fah and Izard, Jacques and Segata, Nicola and Gevers, Dirk and Raes, Jeroen and Huttenhower, Curtis},
  Journal                  = {{PLoS} Comput Biol},
  Year                     = {2012},

  Month                    = jul,
  Number                   = {7},
  Pages                    = {e1002606},
  Volume                   = {8}
}

@Article{Friedman2012,
  Title                    = {Inferring Correlation Networks from Genomic Survey Data},
  Author                   = {Friedman, Jonathan and Alm, Eric J.},
  Journal                  = {{PLoS} Comput Biol},
  Year                     = {2012},

  Month                    = sep,
  Number                   = {9},
  Pages                    = {e1002687},
  Volume                   = {8},

  Doi                      = {10.1371/journal.pcbi.1002687},
  Owner                    = {lov090},
  Timestamp                = {2014.05.03},
  Urldate                  = {2012-10-24}
}

@Article{geiss_direct_2008,
  Title                    = {Direct multiplexed measurement of gene expression with color-coded probe pairs},
  Author                   = {Geiss, Gary K. and Bumgarner, Roger E. and Birditt, Brian and Dahl, Timothy and Dowidar, Naeem and Dunaway, Dwayne L. and Fell, H. Perry and Ferree, Sean and George, Renee D. and Grogan, Tammy and James, Jeffrey J. and Maysuria, Malini and Mitton, Jeffrey D. and Oliveri, Paola and Osborn, Jennifer L. and Peng, Tao and Ratcliffe, Amber L. and Webster, Philippa J. and Davidson, Eric H. and Hood, Leroy and Dimitrov, Krassen},
  Journal                  = {Nature Biotechnology},
  Year                     = {2008},

  Month                    = mar,
  Number                   = {3},
  Pages                    = {317--325},
  Volume                   = {26}
}

@InCollection{greenacre_compositional_2011,
  Title                    = {Compositional Data and Correspondence Analysis},
  Author                   = {Greenacre, Michael},
  Booktitle                = {Compositional Data Analysis: Theory and Applications},
  Publisher                = {John Wiley \& Sons, Ltd},
  Year                     = {2011},

  Address                  = {Chichester, {UK}},
  Editor                   = {Pawlowsky-Glahn, Vera and Buccianti, Antonella},
  Pages                    = {104--113}
}

@Manual{R-colorspace,
  Title                    = {colorspace: Color Space Manipulation},
  Author                   = {Ross Ihaka and Paul Murrell and Kurt Hornik and Jason C. Fisher and Achim Zeileis},
  Note                     = {R package version 1.2-4},
  Year                     = {2013}
}

@Article{Ince2012,
  Title                    = {The case for open computer programs},
  Author                   = {Ince, Darrel C. and Hatton, Leslie and Graham-Cumming, John},
  Journal                  = {Nature},
  Year                     = {2012},

  Month                    = feb,
  Number                   = {7386},
  Pages                    = {485--488},
  Volume                   = {482},

  __markedentry            = {[lov090:6]},
  Abstract                 = {Scientific communication relies on evidence that cannot be entirely included in publications, but the rise of computational science has added a new layer of inaccessibility. Although it is now accepted that data should be made available on request, the current regulations regarding the availability of software are inconsistent. We argue that, with some exceptions, anything less than the release of source programs is intolerable for results that depend on computation. The vagaries of hardware, software and natural language will always ensure that exact reproducibility remains uncertain, but withholding code increases the chances that efforts to reproduce results will fail.},
  Copyright                = {{\textcopyright} 2012 Nature Publishing Group, a division of Macmillan Publishers Limited. All Rights Reserved.},
  Doi                      = {10.1038/nature10836},
  File                     = {Ince et al_2012_The case for open computer programs.pdf:C\:\\Users\\lov090\\AppData\\Roaming\\Mozilla\\Firefox\\Profiles\\ilam0n50.default\\zotero\\storage\\ISS638DM\\Ince et al_2012_The case for open computer programs.pdf:application/pdf;Snapshot:C\:\\Users\\lov090\\AppData\\Roaming\\Mozilla\\Firefox\\Profiles\\ilam0n50.default\\zotero\\storage\\SW3SKZF7\\nature10836.html:text/html},
  ISSN                     = {0028-0836},
  Keywords                 = {Computing science, Information technology},
  Language                 = {en},
  Owner                    = {lov090},
  Timestamp                = {2014.05.28},
  Urldate                  = {2014-05-28}
}

@Article{kanno_per_2006,
  Title                    = {{``Per} cell'' normalization method for {mRNA} measurement by quantitative {PCR} and microarrays},
  Author                   = {Kanno, Jun and Aisaki, Ken-ichi and Igarashi, Katsuhide and Nakatsu, Noriyuki and Ono, Atsushi and Kodama, Yukio and Nagao, Taku},
  Journal                  = {{BMC} Genomics},
  Year                     = {2006},
  Pages                    = {64},
  Volume                   = {7}
}

@Article{lopez-kleine_biostatistical_2013,
  Title                    = {Biostatistical approaches for the reconstruction of gene co-expression networks based on transcriptomic data},
  Author                   = {L\'opez-Kleine, Liliana and Leal, Luis and L\'opez, Camilo},
  Journal                  = {Briefings in Functional Genomics},
  Year                     = {2013},
  Pages                    = {457--467},
  Volume                   = {12}
}

@Article{Lopez-Maury2008,
  Title                    = {Tuning gene expression to changing environments: from rapid responses to evolutionary adaptation},
  Author                   = {Luis L\'opez-Maury and Samuel Marguerat and J\"urg B\"ahler},
  Journal                  = {Nature Reviews Genetics},
  Year                     = {2008},

  Month                    = aug,
  Number                   = {8},
  Pages                    = {583--593},
  Volume                   = {9},

  Copyright                = {© 2008 Nature Publishing Group},
  Doi                      = {10.1038/nrg2398},
  ISSN                     = {1471-0056},
  Shorttitle               = {Tuning gene expression to changing environments},
  Urldate                  = {2014-05-03}
}

@InProceedings{Leisch2002,
  Title                    = {Sweave: Dynamic Generation of Statistical Reports Using
 Literate Data Analysis},
  Author                   = {Friedrich Leisch},
  Booktitle                = {Compstat 2002 --- Proceedings in Computational
 Statistics},
  Year                     = {2002},
  Editor                   = {Wolfgang H{\"a}rdle and Bernd R{\"o}nz},
  Note                     = {ISBN 3-7908-1517-9},
  Pages                    = {575--580},
  Publisher                = {Physica Verlag, Heidelberg},

  Owner                    = {lov090},
  Timestamp                = {2014.05.03}
}

@Article{Lin1989,
  Title                    = {A Concordance Correlation Coefficient to Evaluate Reproducibility},
  Author                   = {Lin, Lawrence I-Kuei},
  Journal                  = {Biometrics},
  Year                     = {1989},

  Month                    = mar,
  Number                   = {1},
  Pages                    = {255--268},
  Volume                   = {45},

  Copyright                = {Copyright {\textcopyright} 1989 International Biometric Society},
  Doi                      = {10.2307/2532051},
  ISSN                     = {0006-341X},
  Url                      = {http://www.jstor.org/stable/2532051},
  Urldate                  = {2014-09-10}
}

@Article{Loven2012,
  Title                    = {Revisiting Global Gene Expression Analysis},
  Author                   = {Lov\'en, Jakob and Orlando, David A. and Sigova, Alla A. and Lin, Charles Y. and Rahl, Peter B. and Burge, Christopher B. and Levens, David L. and Lee, Tong Ihn and Young, Richard A.},
  Journal                  = {Cell},
  Year                     = {2012},

  Month                    = oct,
  Number                   = {3},
  Pages                    = {476--482},
  Volume                   = {151},

  Doi                      = {10.1016/j.cell.2012.10.012},
  ISSN                     = {0092-8674},
  Owner                    = {lov090},
  Timestamp                = {2014.05.03},
  Urldate                  = {2012-10-31}
}

@InCollection{lovell_proportions_2011,
  Title                    = {Proportions, Percentages, {PPM:} Do the Molecular Biosciences Treat Compositional Data Right?},
  Author                   = {Lovell, David and M\"uller, Warren and Taylor, Jen and Zwart, Alec and Helliwell, Chris},
  Booktitle                = {Compositional Data Analysis: Theory and Applications},
  Publisher                = {John Wiley \& Sons, Ltd},
  Year                     = {2011},

  Address                  = {Chichester, {UK}},
  Editor                   = {Pawlowsky-Glahn, Vera and Buccianti, Antonella},
  Pages                    = {191--207}
}

@TechReport{lovell_2010,
  Title                    = {Caution! Compositions! Technical report and companion software (Publication - Technical)},
  Author                   = {Lovell, David and M\"uller, Warren and Taylor, Jen and Zwart, Alec and Helliwell, Chris},
  Institution              = {{CSIRO}},
  Year                     = {2010},
  Number                   = {{EP10994}},
  Type                     = {Technical Report},

  Copyright                = {http://www.csiro.au/copyright},
  Urldate                  = {2010-06-01}
}

@InProceedings{Lovell2013,
  Title                    = {Have you got things in proportion? A practical strategy for exploring association in high-dimensional compositions},
  Author                   = {Lovell, David and Pawlowsky-Glahn, Vera and Egozcue, Juan Jos\'e},
  Booktitle                = {Proceedings of the 5th International Workshop on Compositional Data Analysis},
  Year                     = {2013},

  Address                  = {Vorau, Austria},
  Editor                   = {Hron, K and Filzmoser, Peter and Templ, M},
  Month                    = jun,
  Pages                    = {100--110}
}

@Electronic{ABN2013,
  Title                    = {Don't correlate proportions!},
  Author                   = {Lovell, David and Pawlowsky-Glahn, Vera and Egozcue, J. J.},
  Month                    = mar,
  Year                     = {2013}
}

@Article{Marguerat2012,
  Title                    = {Quantitative Analysis of Fission Yeast Transcriptomes and Proteomes in Proliferating and Quiescent Cells},
  Author                   = {Marguerat, Samuel and Schmidt, Alexander and Codlin, Sandra and Chen, Wei and Aebersold, Ruedi and B\"ahler, J\"urg},
  Journal                  = {Cell},
  Year                     = {2012},

  Month                    = oct,
  Number                   = {3},
  Pages                    = {671--683},
  Volume                   = {151},

  Doi                      = {10.1016/j.cell.2012.09.019},
  ISSN                     = {0092-8674},
  Owner                    = {lov090},
  Timestamp                = {2014.05.03},
  Urldate                  = {2012-12-01}
}

@InCollection{martin-fernandez_dealing_2011,
  Title                    = {Dealing with Zeros},
  Author                   = {Mart\a'in-Fern\a'andez, Josep Antoni and Palarea-Albaladejo, Javier and Olea, Ricardo Antonio},
  Booktitle                = {Compositional Data Analysis: Theory and Applications},
  Publisher                = {John Wiley \& Sons, Ltd},
  Year                     = {2011},

  Address                  = {Chichester, {UK}},
  Editor                   = {Pawlowsky-Glahn, Vera and Buccianti, Antonella},
  Pages                    = {43--58}
}

@Article{miura_absolute_2008,
  Title                    = {Absolute quantification of the budding yeast transcriptome by means of competitive {PCR} between genomic and complementary {DNAs}},
  Author                   = {Miura, Fumihito and Kawaguchi, Noriko and Yoshida, Mikio and Uematsu, Chihiro and Kito, Keiji and Sakaki, Yoshiyuki and Ito, Takashi},
  Journal                  = {{BMC} Genomics},
  Year                     = {2008},
  Pages                    = {574},
  Volume                   = {9},

  Keywords                 = {{DNA}, {DNA}, Complementary, {DNA}, Fungal, Gene Expression Profiling, Polymerase Chain Reaction, {RNA}, Fungal, Saccharomyces cerevisiae, Saccharomycetales}
}

@Unpublished{Mukhopadhyay2014,
  Title                    = {LP Approach to Statistical Modeling},
  Author                   = {Subhadeep Mukhopadhyay and  Emanuel Parzen},
  Year                     = {2014},

  Owner                    = {lov090},
  Timestamp                = {2014.09.24},
  Url                      = {http://arxiv.org/pdf/1405.2601.pdf}
}

@Article{mutwil_planet:_2011,
  Title                    = {{PlaNet:} Combined Sequence and Expression Comparisons across Plant Networks Derived from Seven Species},
  Author                   = {Mutwil, Marek and Klie, Sebastian and Tohge, Takayuki and Giorgi, Federico M. and Wilkins, Olivia and Campbell, Malcolm M. and Fernie, Alisdair R. and Usadel, Bj\"orn and Nikoloski, Zoran and Persson, Staffan},
  Journal                  = {The Plant Cell Online},
  Year                     = {2011},
  Number                   = {3},
  Pages                    = {895--910},
  Volume                   = {23},

  Language                 = {en}
}

@Article{nayak_coexpression_2009,
  Title                    = {Coexpression network based on natural variation in human gene expression reveals gene interactions and functions},
  Author                   = {Nayak, Renuka R. and Kearns, Michael and Spielman, Richard S. and Cheung, Vivian G.},
  Journal                  = {Genome Research},
  Year                     = {2009},
  Number                   = {11},
  Pages                    = {1953--1962},
  Volume                   = {19}
}

@Manual{R-RColorBrewer,
  Title                    = {RColorBrewer: ColorBrewer palettes},
  Author                   = {Erich Neuwirth},
  Note                     = {R package version 1.0-5},
  Year                     = {2011}
}

@InCollection{ONeil2001,
  Title                    = {Ribosomal {RNA} Depletion for Efficient Use of {RNA-Seq} Capacity},
  Author                   = {{O'Neil}, Dominic and Glowatz, Heike and Schlumpberger, Martin},
  Booktitle                = {Current Protocols in Molecular Biology},
  Publisher                = {John Wiley \& Sons, Inc.},
  Year                     = {2001},

  ISBN                     = {9780471142720},
  Language                 = {en},
  Owner                    = {lov090},
  Timestamp                = {2014.05.03},
  Urldate                  = {2013-12-30}
}

@Article{obayashi_atted-ii_2009,
  Title                    = {{ATTED-II} provides coexpressed gene networks for Arabidopsis},
  Author                   = {Obayashi, Takeshi and Hayashi, Shinpei and Saeki, Motoshi and Ohta, Hiroyuki and Kinoshita, Kengo},
  Journal                  = {Nucleic Acids Research},
  Year                     = {2009},
  Number                   = {suppl 1},
  Pages                    = {D987--D991},
  Volume                   = {37}
}

@Article{obayashi_coxpresdb:_2011,
  Title                    = {{COXPRESdb:} a database to compare gene coexpression in seven model animals},
  Author                   = {Obayashi, Takeshi and Kinoshita, Kengo},
  Journal                  = {Nucleic Acids Research},
  Year                     = {2011},
  Number                   = {Database issue},
  Pages                    = {D1016--D1022},
  Volume                   = {39}
}

@Article{Pawlowsky-Glahn2014,
  Title                    = {Tools for compositional data with a total},
  Author                   = {Vera Pawlowsky-Glahn and Juan Jos\'e Egozcue and David Roger Lovell},
  Journal                  = {Statistical Modelling},
  Year                     = {2014},
  Note                     = {To appear.},

  Owner                    = {lov090},
  Timestamp                = {2014.05.03}
}

@Article{pearson_mathematical_1896,
  Title                    = {Mathematical Contributions to the Theory of Evolution---On a Form of Spurious Correlation Which May Arise When Indices Are Used in the Measurement of Organs},
  Author                   = {Pearson, Karl},
  Journal                  = {Proceedings of the Royal Society of London},
  Year                     = {1897},
  Volume                   = {60}
}

@Article{van_de_peppel_2003,
  Title                    = {Monitoring global messenger {RNA} changes in externally controlled microarray experiments},
  Author                   = {van de Peppel, Jeroen and Kemmeren, Patrick and van Bakel, Harm and Radonjic, Marijana and van Leenen, Dik and Holstege, Frank {C.P.}},
  Journal                  = {{EMBO} Reports},
  Year                     = {2003},

  Month                    = apr,
  Number                   = {4},
  Pages                    = {387--393},
  Volume                   = {4}
}

@Manual{R-base,
  Title                    = {R: A Language and Environment for Statistical Computing},

  Address                  = {Vienna, Austria},
  Author                   = {{R Core Team}},
  Organization             = {R Foundation for Statistical Computing},
  Year                     = {2013}
}

@Manual{Rcore,
  Title                    = {R: A Language and Environment for Statistical Computing},

  Address                  = {Vienna, Austria},
  Author                   = {{R Core Team}},
  Note                     = {\url{http://www.R-project.org/}},
  Organization             = {R Foundation for Statistical Computing},
  Year                     = {2012}
}

@Manual{R-MASS,
  Title                    = {MASS: Support Functions and Datasets for Venables and Ripley's MASS},
  Author                   = {Brian Ripley},
  Note                     = {R package version 7.3-31},
  Year                     = {2014}
}

@Manual{RStudio,
  Title                    = {RStudio: Integrated development environment for R},
  Author                   = {{RStudio, Inc.}},
  Note                     = {\url{http://www.rstudio.org}},
  Year                     = {2013}
}

@Article{Stevens1946,
  Title                    = {On the Theory of Scales of Measurement},
  Author                   = {Stevens, S. S.},
  Journal                  = {Science},
  Year                     = {1946},

  Month                    = jun,
  Number                   = {2684},
  Pages                    = {677--680},
  Volume                   = {103},

  Doi                      = {10.1126/science.103.2684.677},
  ISSN                     = {0036-8075, 1095-9203},
  Language                 = {en},
  Owner                    = {lov090},
  Timestamp                = {2014.05.03},
  Urldate                  = {2014-02-02}
}

@Article{vencio_simcluster_2007,
  Title                    = {Simcluster: clustering enumeration gene expression data on the simplex space},
  Author                   = {Vencio, Ricardo and Varuzza, Leonardo and de B Pereira, Carlos and Brentani, Helena and Shmulevich, Ilya},
  Journal                  = {{BMC} Bioinformatics},
  Year                     = {2007},
  Number                   = {1},
  Pages                    = {246},
  Volume                   = {8}
}

@Article{Warner1999,
  Title                    = {The economics of ribosome biosynthesis in yeast},
  Author                   = {Warner, Jonathan R},
  Journal                  = {Trends in Biochemical Sciences},
  Year                     = {1999},

  Month                    = nov,
  Number                   = {11},
  Pages                    = {437--440},
  Volume                   = {24},

  Doi                      = {10.1016/S0968-0004(99)01460-7},
  ISSN                     = {0968-0004},
  Urldate                  = {2014-05-03}
}

@Manual{R-gplots,
  Title                    = {gplots: Various R programming tools for plotting data},
  Author                   = {Gregory R. Warnes and Ben Bolker and Lodewijk Bonebakker and Robert Gentleman and Wolfgang Huber Andy Liaw and Thomas Lumley and Martin Maechler and Arni Magnusson and Steffen Moeller and Marc Schwartz and Bill Venables},
  Note                     = {R package version 2.12.1},
  Year                     = {2013}
}

@Manual{R-smatr,
  Title                    = {smatr: (Standardised) Major Axis Estimation and Testing Routines},
  Author                   = {David Warton and Remko Duursma and Daniel Falster and Sara Taskinen.},
  Note                     = {R package version 3.4-3},
  Year                     = {2014}
}

@Article{Warton2006,
  Title                    = {Bivariate line-fitting methods for allometry},
  Author                   = {Warton, David I. and Wright, Ian J. and Falster, Daniel S. and Westoby, Mark},
  Journal                  = {Biological Reviews},
  Year                     = {2006},
  Number                   = {2},
  Pages                    = {259--291},
  Volume                   = {81},

  Doi                      = {10.1017/S1464793106007007},
  ISSN                     = {1469-{185X}},
  Language                 = {en},
  Owner                    = {lov090},
  Timestamp                = {2014.05.03},
  Urldate                  = {2013-01-19}
}

@Manual{R-plyr,
  Title                    = {plyr: Tools for splitting, applying and combining data},
  Author                   = {Hadley Wickham},
  Note                     = {R package version 1.8.1},
  Year                     = {2014}
}

@Manual{R-scales,
  Title                    = {scales: Scale functions for graphics.},
  Author                   = {Hadley Wickham},
  Note                     = {R package version 0.2.3},
  Year                     = {2012}
}

@Manual{R-reshape,
  Title                    = {reshape: Flexibly reshape data.},
  Author                   = {Hadley Wickham},
  Note                     = {R package version 0.8.4},
  Year                     = {2011}
}

@Book{ggplot2,
  Title                    = {ggplot2: Elegant Graphics for Data Analysis},
  Author                   = {Hadley Wickham},
  Publisher                = {Springer New York},
  Year                     = {2009},
  Note                     = {\url{http://had.co.nz/ggplot2/book}}
}

@Manual{R-ggplot2,
  Title                    = {ggplot2: An implementation of the Grammar of Graphics},
  Author                   = {Hadley Wickham and Winston Chang},
  Note                     = {R package version 0.9.3.1},
  Year                     = {2013}
}

@Article{Xiao2011,
  Title                    = {On the use of log-transformation vs. nonlinear regression for analyzing biological power laws},
  Author                   = {Xiao, Xiao and White, Ethan P. and Hooten, Mevin B. and Durham, Susan L.},
  Journal                  = {Ecology},
  Year                     = {2011},

  Month                    = jun,
  Number                   = {10},
  Pages                    = {1887--1894},
  Volume                   = {92},

  Doi                      = {10.1890/11-0538.1},
  ISSN                     = {0012-9658},
  Owner                    = {lov090},
  Timestamp                = {2014.05.03},
  Urldate                  = {2014-02-01}
}

@Manual{R-knitr,
  Title                    = {knitr: A general-purpose package for dynamic report generation in R},
  Author                   = {Yihui Xie},
  Note                     = {R package version 1.5},
  Year                     = {2013}
}

@Manual{Xie2013,
  Title                    = {knitr: A general-purpose package for dynamic report generation in R},
  Author                   = {Yihui Xie},
  Note                     = {R package version 1.4.1},
  Year                     = {2013},

  Owner                    = {lov090},
  Timestamp                = {2014.05.03}
}

@Article{zhang_general_2005,
  Title                    = {A General Framework for Weighted Gene Co-Expression Network Analysis},
  Author                   = {Bin Zhang and Steve Horvath},
  Journal                  = {Statistical Applications in Genetics and Molecular Biology},
  Year                     = {2005},

  Month                    = aug,
  Number                   = {1},
  Volume                   = {4}
}

@Article{Zheng2000,
  Title                    = {Summarizing the goodness of fit of generalized linear models for longitudinal data},
  Author                   = {Zheng, Beiyao},
  Journal                  = {Statistics in Medicine},
  Year                     = {2000},

  Month                    = may,
  Number                   = {10},
  Pages                    = {1265--1275},
  Volume                   = {19},

  Copyright                = {Copyright {\textcopyright} 2000 John Wiley \& Sons, Ltd.},
  Doi                      = {10.1002/(SICI)1097-0258(20000530)19:10<1265::AID-SIM486>3.0.CO;2-U},
  ISSN                     = {1097-0258},
  Language                 = {en},
  Url                      = {http://onlinelibrary.wiley.com/doi/10.1002/(SICI)1097-0258(20000530)19:10<1265::AID-SIM486>3.0.CO;2-U/abstract},
  Urldate                  = {2014-09-10}
}
