# Supplementary material for: Proportionality: A Valid Alternative to Correlation for Relative Data
Source: PLoS Comput Biol. 2015 Mar 16;11(3):e1004075. doi: 10.1371/journal.pcbi.1004075 (PMC4361748; doi:10.1371/journal.pcbi.1004075)
Supplement: S2 Supporting Information — This Zip file contains SupplementaryInfo.Rnw, the Sweave source which is executed to analyse the contents of the ./data folder and present the results in S1 Supporting Information. (ZIP) [file pcbi.1004075.s012.zip › SupplementaryInfo.Functions.R]

plot.cor <- function(A,B,xlab,ylab){
  x <- na.omit(matrix(
    c(A[lower.tri(A)],
      B[lower.tri(B)]),
    ncol=2))
  ab <- matrix(c(-1,-1,1,1),2,2)
  N    <- 250
  nbin <- c(N,N)
  bins <- bin2(x, ab, nbin)
  dataAB <- melt(bins$nc)
  dataAB <- transform(dataAB,A=2*X1/N - 1, B=2*X2/N -1)
  dataA <- data.frame(x=c(-1, seq(-1+1/N,1-1/N,length=N),1),
                      y=c(0,colSums(bins$nc)/max(colSums(bins$nc)),0))
  dataB <- data.frame(x=c(-1, seq(-1+1/N,1-1/N,length=N),1),
                      y=c(0,rowSums(bins$nc)/max(rowSums(bins$nc)),0))
  
  ggplot(subset(dataAB, value>0)) + 
    geom_tile(aes(x=A, y=B, fill=value)) +
    geom_polygon(data=dataB, aes(x=x, y=1.05+y/2), colour="#1e22aa", fill="#9faee5") +
    geom_polygon(data=dataA, aes(x=1.05+y/2, y=x), colour="#1e22aa", fill="#9faee5") +
    scale_fill_gradient("Count", low="#9faee5", high="#e4002b", breaks=c(1000,2000)) + 
    geom_contour(aes(x=A, y=B, z=value), colour="white", alpha=0.5) +
    geom_abline(slope=1,intercept=0,colour="white")+
    scale_x_continuous(breaks=seq(from=-1,to=1,by=0.5)) + 
    scale_y_continuous(breaks=seq(from=-1,to=1,by=0.5)) + 
    labs(x=xlab, y=ylab) +
    theme(legend.justification=c(1,1), legend.position=c(1,1), legend.key.size = unit(0.6, "char")) +
    coord_equal()
}

Contour <- function(z, by=0.05){
  if(z==1){
    df.pos <- data.frame(x=seq(by, 2, by=by))
    df.pos <- transform(df.pos, y=( (1+ x^2 - z)/(2*x) )^2)
    # Need this next line for the contour along the y-axis
    df.0   <- data.frame(x=c(0,0), y=c(1,0))
    df <- rbind(df.0, df.pos)
  } else if(z < 1){
    # The contour intersects the line r^2 = 1 at
    # x = 1 - sqrt(z) and 1 + sqrt(z)
    df <- data.frame(x=c(seq(1-sqrt(z), 1+sqrt(z), by=by), 1+sqrt(z)))
    df <- transform(df, y=( (1+ x^2 - z)/(2*x) )^2)
  } else{ # z > 1
    # The contour starts on the negative x-axis
    # from -sqrt(z - 1) to 1-sqrt(z)
    df.neg <- data.frame(x=c(seq(-sqrt(z - 1), 1-sqrt(z), by=by), 1-sqrt(z)))
    df.neg <- transform(df.neg, y=( (1+ x^2 - z)/(2*x) )^2)
    # Now break the line by inserting an NA
    df.gap <- data.frame(x=1-sqrt(z), y=NA)
    df.pos <- data.frame(x=c(seq( sqrt(z - 1), 1+sqrt(z), by=by), 1+sqrt(z)))
    df.pos <- transform(df.pos, y=( (1+ x^2 - z)/(2*x) )^2)
    df <- rbind(df.neg, df.gap, df.pos)
  }
  df
}

plot.slope.r2 <- function(){
  x <- matrix(nrow=nrow(Rel.sma.df), ncol=2)
  x[,1] <- atan(Rel.sma.df$b)/pi*180
  x[,2] <- Rel.sma.df$r2
  # The rows of ab are the x and y intervals over which the data will be binned
  ab <- matrix(c(-90,90,
                 0, 1), nrow=2, byrow=TRUE)
  Na   <- 180
  Nb   <- 100
  nbin <- c(Na,Nb)
  bins <- bin2(x, ab, nbin)
  dataAB <- melt(bins$nc)
  # This might not quite be right - I'm not sure whether the bins should be
  # centred
  dataAB <- transform(dataAB,A=X1 - Na/2, B=(X2-1)/Nb)
  dataA <- data.frame(x=c(0, seq(0+1/Nb, 1-1/Nb, length=Nb),1),
                      y=c(0,colSums(bins$nc)/max(colSums(bins$nc)),0))
  dataB <- data.frame(x=c(-90, seq(-90+180/Na, 90-180/Na, length=Na),90),
                      y=c(0,rowSums(bins$nc)/max(rowSums(bins$nc)),0))
  
  ggplot(subset(dataAB, value>0)) + 
    geom_tile(aes(x=A, y=B, fill=value)) +
    geom_polygon(data=dataB, aes(x=x, y=1.05+y/2), colour="#1e22aa", fill="#9faee5") +
    geom_polygon(data=dataA, aes(x=90*(1.05+y/2), y=x), colour="#1e22aa", fill="#9faee5") +
    scale_fill_gradient("Count", low="#9faee5", high="#e4002b") + 
    geom_line(data=Contour(0.05), aes(x=atan(x)/pi*180,y=y)) +
    geom_line(data=Contour(0.025), aes(x=atan(x)/pi*180,y=y)) +
    geom_contour(aes(x=A, y=B, z=value), colour="white", alpha=0.5, binwidth=100) +
    labs(x="slope in degrees", y=expression(paste(r^2, ""))) +
    scale_x_continuous(breaks=seq(from=-90,to=90,by=30)) + 
    scale_y_continuous(breaks=seq(from=0,to=1,by=0.25)) + 
    theme(legend.justification=c(1,1), legend.position=c(1,1), legend.key.size = unit(1, "char"))

}

plot.phi.cor <- function(){
  x <- matrix(nrow=nrow(Rel.sma.df), ncol=2)
  x[,1] <- Rel.sma.df$Abs.cor
  x[,2] <- log10(Rel.sma.df$phi)
  
  # The rows of ab are the x and y intervals over which the data will be binned
  a.min <- -1
  a.max <-  1
  b.min <- floor(min(x[,2]*10))/10
  b.max <- ceiling(max(x[,2]*10))/10
  ab <- matrix(c(a.min,a.max,
                 b.min,b.max), nrow=2, byrow=TRUE)
  Na   <- 400
  Nb   <- 250
  nbin <- c(Na,Nb)
  bins <- bin2(x, ab, nbin)
  dataAB <- melt(bins$nc)
  # This might not quite be right - I'm not sure whether the bins should be
  # centred
  dataAB <- transform(dataAB,
                      A=(a.max-a.min)*X1/Na + a.min,
                      B=(b.max-b.min)*X2/Nb + b.min)
  dataA <- data.frame(x=c(a.min, seq(a.min+1/Na, a.max-1/Na, length=Na),a.max),
                      y=b.max*1.05+c(0,rowSums(bins$nc)/max(rowSums(bins$nc)),0))
  dataB <- data.frame(x=c(b.min, seq(b.min+1/Nb, b.max-1/Nb, length=Nb),b.max),
                      y=a.max*1.05+1/3*c(0,colSums(bins$nc)/max(colSums(bins$nc)),0))
  y.breaks <- 10^seq(-2,3,1)
  ggplot(subset(dataAB, value>0)) + 
    geom_tile(aes(x=A, y=B, fill=value)) +
    geom_polygon(data=dataA, aes(x=x, y=y), colour="#1e22aa", fill="#9faee5") +
    geom_polygon(data=dataB, aes(x=y, y=x), colour="#1e22aa", fill="#9faee5") +
    scale_fill_gradient("Count", low="#9faee5", high="#e4002b") + 
    geom_contour(aes(x=A, y=B, z=value), colour="white", alpha=0.5, binwidth=100) +
    labs(x="Correlation coefficients of absolute data",
         y=expression(paste(phi, "(clr(", x[i], "), clr(", x[j], ")) coefficients of relative data"))) +
    scale_x_continuous(breaks=seq(from=-1,to=1,by=0.5)) + 
    scale_y_continuous(breaks=log10(y.breaks),
                       labels=sub("[.]?0*$", "", sprintf("%0.5f", y.breaks))) + 
    theme(legend.justification=c(1,1), legend.position=c(1,1), legend.key.size = unit(1, "char"))
}

# Plot the phi coefficients between the named mRNA and all others
# against the correlation between the named mRNA and all others
plot.phi.cor.mRNA <- function(mRNA="SPBC1289.17"){
  index <- which(row.names(Abs.cor)== mRNA)
  ggplot(data=data.frame(x=Abs.cor[index,-index], y=Rel.phi[index,-index]), aes(x=x, y=y)) + 
    geom_point() +
    labs(
      title=mRNA,
      x="Correlation coefficients with all other mRNAs (absolute values)",
      y=expression(paste(phi, " values with all other mRNAs (relative values)"))
    )
}

plot.slope.r2.subset <- function(){
  df <- subset(Rel.sma.df, b > tan(35/180*pi) & b < tan(55/180*pi) & r2 > 0.94)
  ggplot(df, aes(x=atan(b)/pi*180, y=r2)) +
    geom_point(aes(colour=phi)) +
    geom_line(data=Contour(0.05, by=0.01), aes(x=atan(x)/pi*180,y=y)) +
    annotate("text", x=38, y=1, label="0.05", hjust=0) +
    geom_line(data=Contour(0.025, by=0.01), aes(x=atan(x)/pi*180,y=y)) +
    annotate("text", x=40.3, y=1, label="0.025", hjust=0) +
    labs(x="slope in degrees", y=expression(paste(r^2, ""))) +
    scale_color_gradient2(high="red", mid="white", low="blue", midpoint=0.25, trans="sqrt") +
    scale_x_continuous(breaks=seq(from=35,to=55,by=5))
}
  
plot.slope.r2.subset.2 <- function(){
  df <- subset(Rel.sma.df, b > tan(35/180*pi) & b < tan(55/180*pi) & r2 > 0.5)
  ggplot(df, aes(x=atan(b)/pi*180, y=r2)) +
    geom_point(aes(colour=phi), size=0.25) +
    geom_line(data=Contour(0.05, by=0.01), aes(x=atan(x)/pi*180,y=y)) +
    annotate("text", x=38, y=1, label="0.05", hjust=0, size=4) +
    geom_line(data=Contour(0.025, by=0.01), aes(x=atan(x)/pi*180,y=y)) +
    annotate("text", x=40.3, y=1, label="0.025", hjust=0, size=4) +
    labs(x="slope in degrees", y=expression(paste(r^2, ""))) +
    scale_color_gradient2(high="red", mid="white", low="blue", midpoint=0.5, trans="sqrt") +
    scale_x_continuous(breaks=seq(from=35,to=55,by=5))
}

plot.slope.r2.subset.p <- function(){
  df <- subset(Rel.sma.df, b > tan(35/180*pi) & b < tan(55/180*pi) & r2 > 0.5)
  ggplot(df, aes(x=atan(b)/pi*180, y=r2)) +
    geom_point(aes(colour=p), size=0.25) +
    geom_line(data=Contour(0.05, by=0.01), aes(x=atan(x)/pi*180,y=y)) +
    annotate("text", x=38, y=1, label="0.05", hjust=0, size=4) +
    geom_line(data=Contour(0.025, by=0.01), aes(x=atan(x)/pi*180,y=y)) +
    annotate("text", x=40.3, y=1, label="0.025", hjust=0, size=4) +
    labs(x="slope in degrees", y=expression(paste(r^2, ""))) +
    scale_color_gradient2(high="red", mid="white", low="blue", midpoint=0.5) +
    scale_x_continuous(breaks=seq(from=35,to=55,by=5))
}

plot.slope.r2.subset.vlr <- function(){
  df <- subset(Rel.sma.df, b > tan(35/180*pi) & b < tan(55/180*pi) & r2 > 0.5)
  ggplot(df, aes(x=atan(b)/pi*180, y=r2)) +
    geom_point(aes(colour=vlr), size=0.25) +
    geom_line(data=Contour(0.05, by=0.01), aes(x=atan(x)/pi*180,y=y)) +
    annotate("text", x=38, y=1, label="0.05", hjust=0) +
    geom_line(data=Contour(0.025, by=0.01), aes(x=atan(x)/pi*180,y=y)) +
    annotate("text", x=40.3, y=1, label="0.025", hjust=0) +
    labs(x="slope in degrees", y=expression(paste(r^2, ""))) +
    #scale_color_gradientn(colours = rev(heat_hcl(12, c = c(80, 5), l = c(30, 100), power = c(1/5, 1.5)))) +
    #scale_color_gradient("Count", low="#9faee5", high="#e4002b") + 
    #scale_color_gradient("Count", low="blue", high="red", trans="sqrt") + 
    scale_color_gradient2(high="blue", mid="white", low="red", midpoint=0.4, trans="sqrt") +
    scale_x_continuous(breaks=seq(from=35,to=55,by=5))
}

vlr   <- function(df){
  df <- replace.zeros(df)
  result <- variation(acomp(t(df[,grep("timepoint", names(df))])))
  colnames(result) <- rownames(df)
  rownames(result) <- rownames(df)
  result
}

replace.zeros <- function(df){
  x <- as.matrix(df[,grep("timepoint", names(df))])
  next.largest <- (unique(sort(x)))[2]
  df[df==0.0] <- next.largest
  df
}

## Plot a heatmap of matrix M, row and column ordered according to M.hc
plot.heat <- function(M, M.hc){
  image(
    M[M.hc$order, M.hc$order],
    breaks=quantile(M, seq(0,1,0.1)),
    col=(heat.colors(10)),
    useRaster=TRUE, yaxt="n", xaxt="n", asp=1, bty="n"
  )
}

# Plot absolute counts
plot.Abs <- function(){
  data     <- transform(Abs.t, timepoint=as.numeric(sub("timepoint", "", rownames(Abs.t))))
  counts   <- melt(data, id="timepoint", variable_name="Systematic.name")
  x.breaks <- data$timepoint
  scale_x  <- scale_x_continuous(trans="sqrt", breaks=x.breaks,labels=as.character(x.breaks))
  y.breaks <- 10^(-3:3)
  scale_y  <- scale_y_log10(breaks=y.breaks,labels=as.character(y.breaks))
  gg       <- ggplot(counts, aes(x=timepoint, y=value), group=Systematic.name) 
  gg + geom_line(aes(group=Systematic.name), alpha=0.05) +
    scale_x + scale_y +
    theme(axis.text.x = element_text(angle = -90, hjust=0, vjust=0.5))+
    labs(title = "Absolute mRNA abundance over time", x="hour", y="mRNA copies per cell")
}

# Plot relative counts
plot.Rel <- function(){
  data     <- transform(Rel.t, timepoint=as.numeric(sub("timepoint", "", rownames(Rel.t))))
  counts   <- melt(data, id="timepoint", variable_name="Systematic.name")
  x.breaks <- data$timepoint
  scale_x  <- scale_x_continuous(trans="sqrt", breaks=x.breaks,labels=as.character(x.breaks))
  y.breaks <- 10^(-7:(-1))
  scale_y  <- scale_y_log10(breaks=y.breaks,labels=as.character(y.breaks))
  gg       <- ggplot(counts, aes(x=timepoint, y=value), group=Systematic.name) 
  gg + geom_line(aes(group=Systematic.name), alpha=0.05) +
    scale_x + scale_y +
    theme(axis.text.x = element_text(angle = -90, hjust=0, vjust=0.5))+
    labs(title = "Relative mRNA abundance over time", x="hour", y="mRNA as a proportion of total mRNA")
}

# Plot relative counts with a few bells and whistles
plot.Rel.gm <- function(data=Rel.t[,1:10]){
  gm       <- data.frame(value=geometricmeanRow(data))
  gm       <- transform(gm, timepoint=as.numeric(sub("timepoint", "", rownames(gm))))
  data     <- transform(data, timepoint=as.numeric(sub("timepoint", "", rownames(data))))
  counts   <- melt(data, id="timepoint", variable_name="Systematic.name")
  x.breaks <- data$timepoint
  scale_x  <- scale_x_continuous(trans="sqrt", breaks=x.breaks,labels=as.character(x.breaks))
  y.breaks <- 10^(-7:(-1))
  scale_y  <- scale_y_log10(breaks=y.breaks,labels=as.character(y.breaks))
  gg       <- ggplot(counts, aes(x=timepoint, y=value), group=Systematic.name) 
  gg + geom_line(aes(group=Systematic.name), alpha=0.1) +
    geom_line(data=gm, colour="blue", size=1.5) + 
    scale_x + scale_y +
    theme(axis.text.x = element_text(angle = -90, hjust=0, vjust=0.5))+
    labs(title = "Relative mRNA abundance over time", x="hour", y="mRNA as a proportion of total mRNA")
}

# Plot absolute counts with a few bells and whistles
plot.Abs.gm <- function(data=Abs.t[,1:10]){
  data     <- transform(data, timepoint=as.numeric(sub("timepoint", "", rownames(data))))
  counts   <- melt(data, id="timepoint", variable_name="Systematic.name")
  x.breaks <- data$timepoint
  scale_x  <- scale_x_continuous(trans="sqrt", breaks=x.breaks,labels=as.character(x.breaks))
  scale_y  <- scale_y_log10()
  gg       <- ggplot(counts, aes(x=timepoint, y=value), group=Systematic.name) 
  gg + geom_line(aes(group=Systematic.name), alpha=0.1) +
    scale_x + scale_y +
    theme(axis.text.x = element_text(angle = -90, hjust=0, vjust=0.5))+
    labs(title = "Absolute mRNA abundance over time", x="hour", y="mRNA copies per cell")
}


# Plot the total of the absolute counts
plot.Abs.total <- function(){
  df <- data.frame(total=rowSums(Abs.t))
  df     <- transform(
    df, timepoint=as.numeric(sub("timepoint", "", rownames(Abs.t))))
  x.breaks <- df$timepoint
  scale_x  <- scale_x_continuous(trans="sqrt", breaks=x.breaks,labels=as.character(x.breaks))
 ggplot(df, aes(x=timepoint, y=total)) + geom_line() + geom_point() + 
    scale_x + # ylim(0,35000) + 
    theme(axis.text.x = element_text(angle = -90, hjust=0, vjust=0.5))+
    labs(title = "Total absolute mRNA abundance over time", x="hour", y="mRNA copies per cell")
}

# Plot absolute counts of the clusters of mRNAs specified in df, a dataframe with two variables
# Systematic.name and cluster
plot.Abs.clust <- function(df){
  data     <- Abs.t[, colnames(Abs.t) %in% df$Systematic.name]
  times    <- sub("timepoint", "", rownames(data))
  data     <- transform(data, timepoint=factor(times, levels=times, ordered=TRUE))
  counts   <- melt(data, id="timepoint", variable_name="Systematic.name")
  counts   <- merge(counts, df)
  counts   <- transform(counts, cluster=factor(paste("Group", LETTERS[cluster])))
  x.breaks <- data$timepoint
  scale_x  <- scale_x_continuous(trans="sqrt", breaks=x.breaks,labels=as.character(x.breaks))
  y.breaks <- 10^(-3:3)
  #scale_y  <- scale_y_log10(breaks=y.breaks,labels=sub("[.]?0*$", "", sprintf("%0.5f", y.breaks)))
  scale_y  <- scale_y_log10(breaks=y.breaks)
  ggplot(counts, aes(x=timepoint, y=value), group=Systematic.name) +
    geom_line(aes(group=Systematic.name, colour=cluster))+
    #scale_x + 
    scale_y + facet_grid(~cluster) +
    #scale_color_brewer(palette="Set1") +
    theme(axis.text.x = element_text(angle = -90, hjust=0, vjust=0.5), legend.position="none") +
    labs(title = "Absolute mRNA abundance over time", x="hour", y="mRNA copies per cell")
}

# Plot relative counts of the clusters of mRNAs specified in df, a dataframe with two variables
# Systematic.name and cluster
plot.Rel.clust <- function(df){
  data     <- Rel.t[, colnames(Rel.t) %in% df$Systematic.name]
  times    <- sub("timepoint", "", rownames(data))
  data     <- transform(data, timepoint=factor(times, levels=times, ordered=TRUE))
  counts   <- melt(data, id="timepoint", variable_name="Systematic.name")
  counts   <- merge(counts, df)
  counts   <- transform(counts, cluster=factor(paste("Group", LETTERS[cluster])))
  #x.breaks <- data$timepoint
  #scale_x  <- scale_x_continuous(trans="sqrt", breaks=x.breaks,labels=as.character(x.breaks))
  y.breaks <- 10^(-7:(-1))
  #scale_y  <- scale_y_log10(breaks=y.breaks,labels=sub("[.]?0*$", "", sprintf("%0.6f", y.breaks)))
  scale_y  <- scale_y_log10(breaks=y.breaks)
  ggplot(counts, aes(x=timepoint, y=value), group=Systematic.name) +
    geom_line(aes(group=Systematic.name, colour=cluster))+
    #scale_x + 
    scale_y + facet_grid(~cluster) +
    #scale_color_brewer(palette="Set1") +
    theme(axis.text.x = element_text(angle = -90, hjust=0, vjust=0.5), legend.position="none") +
    labs(title = "Relative mRNA abundance over time", x="hour", y="mRNA as a proportion of total mRNA")
}

# Plot relative counts of the clusters of mRNAs specified in df, a dataframe with two variables
# Systematic.name and cluster
plot.Abs.Rel.clust <- function(df){
  data     <- Rel.t[, colnames(Rel.t) %in% df$Systematic.name]
  times    <- sub("timepoint", "", rownames(data))
  data     <- transform(data, timepoint=factor(times, levels=times, ordered=TRUE))
  counts   <- melt(data, id="timepoint", variable_name="Systematic.name")
  counts   <- merge(counts, df)
  Rel.counts   <- transform(counts,
                            cluster=factor(paste("Group", LETTERS[cluster])),
                            type=rep("relative", nrow(counts)))
  
  data     <- Abs.t[, colnames(Abs.t) %in% df$Systematic.name]
  times    <- sub("timepoint", "", rownames(data))
  data     <- transform(data, timepoint=factor(times, levels=times, ordered=TRUE))
  counts   <- melt(data, id="timepoint", variable_name="Systematic.name")
  counts   <- merge(counts, df)
  Abs.counts   <- transform(counts,
                            cluster=factor(paste("Group", LETTERS[cluster])),
                            type=rep("absolute", nrow(counts)))
  counts <- rbind(Abs.counts, Rel.counts)
  
  ggplot(counts, aes(x=timepoint, y=value), group=Systematic.name) +
    geom_line(aes(group=Systematic.name, colour=cluster))+
    facet_grid(type~cluster, scales="free_y") + scale_y_log10() +
    theme(axis.text.x = element_text(angle = -90, hjust=0, vjust=0.5), legend.position="none") +
    labs(title = "Absolute and relative mRNA abundances over time", x="hour",
         y="mRNA abundance as a proportion (lower panels)\n or in copies per cell (upper panels)")
}

# Rearrange and re-scale the two named columns from the dataset in a form
# suitable for plot.pairs()
scale.pairs <- function(dataset,name1,name2){
  x           <- dataset[,c(name1,name2)]
  x$timepoint <- as.numeric(sub(".*timepoint", "", row.names(x)))
  x           <- as.data.frame(apply(x, 2, scale))
  
  N <-nrow(x)
  xx <- data.frame(
    x=c(x$timepoint, x$timepoint, x[[name2]]),
    x.series=c(rep("timepoint", N), rep("timepoint", N), rep(name2, N) ),
    y=c(x[[name1]], x[[name2]], x[[name1]]),
    y.series=c(rep(name1, N), rep(name2, N),rep(name1, N) ),
    column.fac=factor(c(rep("mRNAs vs time", N*2),rep(paste(name1, "vs" , name2), N)))
  )
  transform(xx, group.fac=factor(paste(y.series, x.series)))
}

# Plot four panels
# Abs$name1 and Abs$name2 vs time | Abs$name1 vs Abs$name2
# Rel$name1 and Rel$name2 vs time | Rel$name1 vs Rel$name2
# Strictly speaking 
plot.pairs <- function(name1="SPAC1002.07c", name2="SPAC1002.13c", colour="black"){
  x.abs <- scale.pairs(Abs.t, name1, name2)
  x.rel <- scale.pairs(Rel.t, name1, name2)
  x <- rbind(x.abs, x.rel)
  x$row.fac <- factor(c(
    rep("absolute", nrow(x.abs)),
    rep("relative", nrow(x.rel))
  ))
  x.cor <- ddply(
    x,
    .(interaction(row.fac, column.fac)),
    function(val){
      data.frame(
        cor.text=sprintf("rho==%.2f",cor(val$x, val$y)),
        row.fac=val$row.fac[1],
        column.fac=val$column.fac[1])
    }
  )
  
  # Calculate the sma fits
  abs.sma <- coef(sma(subset(x, row.fac=="absolute" & column.fac!="mRNAs vs time", select=c(x,y))))
  rel.sma <- coef(sma(subset(x, row.fac=="relative" & column.fac!="mRNAs vs time", select=c(x,y))))
  
  
  ggplot(data=x, aes(x=x, y=y), group=group.fac) +
    geom_abline(
      data=subset(x, column.fac!="mRNAs vs time" & row.fac=="absolute"),
      slope=abs.sma["slope"], intercept=abs.sma["elevation"],colour="grey50"
      ) +
    geom_abline(
      data=subset(x, column.fac!="mRNAs vs time" & row.fac=="relative"),
      slope=rel.sma["slope"], intercept=rel.sma["elevation"],colour="grey50"
    ) +
    geom_line(subset= .(column.fac=="mRNAs vs time"),colour=colour,
              aes(group=group.fac)) +
    geom_path(subset= .(column.fac!="mRNAs vs time"),colour=colour,
              aes(group=group.fac)) +
    geom_point(aes(group=group.fac, shape=group.fac), fill="white", colour=colour) + 
    scale_shape_manual(values=c(15,16,22)) +  
    geom_text(data=subset(x.cor, column.fac!="mRNAs vs time"),
              aes(x=-Inf, y=Inf, label=cor.text), hjust=0, vjust=1, parse=TRUE)+
    facet_grid(row.fac ~ column.fac) +
    theme(axis.text=element_blank(),
          axis.title=element_blank(),
          axis.ticks=element_blank(),
          legend.position="none") +
    coord_equal()  
}


# Rearrange the pairs of columns from df into a new data frame of the form
# x y group
# col1.1.1 col1.2.1 "col1.1 vs col1.2"
# col1.1.2 col1.2.2 "col1.1 vs col1.2"
# ...
# col2.1.1 col2.2.1 "col2.1 vs col2.2"
stack.pairs <- function(df, pairs){
  x <- stack(df, select=pairs[,1])
  y <- stack(df, select=pairs[,2])
  group <- paste(x$ind, y$ind, sep=" vs. ")
  data.frame(x=x$value, y=y$value, group=factor(group, levels=unique(group)))
}

# Given a vector of yeast Systematic names, return a dataframe of those names
# and their symbol and full name if they exist
add.go <- function(Systematic.names){
  x <- merge(Systematic.names, go, by.x=1, by.y="Systematic.name", all.x=TRUE)
  x$acc <- NULL
  x$name <- NULL
  x$code <- NULL
  names(x)[1] <- "Systematic.name"
  xx <- unique(x)
  xx <- as.data.frame(lapply(xx, as.character), stringsAsFactors=FALSE)
  xx[is.na(xx$symbol),"symbol"] <- xx[is.na(xx$symbol),"Systematic.name"]
  xx[is.na(xx$full_name),"full_name"] <- xx[is.na(xx$full_name),"Systematic.name"]
  xx
}

# Return the row minimum of the lower triangle of X
lt.row.min <- function(X){
  result <- numeric(nrow(X) - 1)
  for(i in 2:nrow(X)){
    result[i-1] <- min(X[i, 1:i-1])
  }
  result
}

# Useful function to see what's in memory
# http://stackoverflow.com/questions/1358003/tricks-to-manage-the-available-memory-in-an-r-session
.ls.objects <- function (pos = 1, pattern, order.by,
                         decreasing=FALSE, head=FALSE, n=5) {
  napply <- function(names, fn) sapply(names, function(x)
    fn(get(x, pos = pos)))
  names <- ls(pos = pos, pattern = pattern)
  obj.class <- napply(names, function(x) as.character(class(x))[1])
  obj.mode <- napply(names, mode)
  obj.type <- ifelse(is.na(obj.class), obj.mode, obj.class)
  obj.size <- napply(names, object.size)
  obj.dim <- t(napply(names, function(x)
    as.numeric(dim(x))[1:2]))
  vec <- is.na(obj.dim)[, 1] & (obj.type != "function")
  obj.dim[vec, 1] <- napply(names, length)[vec]
  out <- data.frame(obj.type, obj.size, obj.dim)
  names(out) <- c("Type", "Size", "Rows", "Columns")
  if (!missing(order.by))
    out <- out[order(out[[order.by]], decreasing=decreasing), ]
  if (head)
    out <- head(out, n)
  out
}
# shorthand
lsos <- function(..., n=10) {
  .ls.objects(..., order.by="Size", decreasing=TRUE, head=TRUE, n=n)
}

# Useful functions for plotting bivariate random normals

# Draw n samples from a bivariate normal whose means are
# (r cos(beta), r sin(beta))
# whose standardised major axis is on the line of slope beta degrees
# whose correlation is rho
# and whose standard deviation along the SMA is sd
bivariate1 <- function(n ,r, beta.degrees, rho, sd){
  beta  <- beta.degrees/180*pi
  means <- r * c(cos(beta), sin(beta))
  sd.x  <- sd * cos(beta)
  sd.y  <- sd * sin(beta)
  sigma <- matrix(c(sd.x^2, rho*sd.x*sd.y, rho*sd.x*sd.y, sd.y^2), 2, 2)
  as.data.frame(mvrnorm(n, means, sigma, empirical = TRUE))
}


# Draw n samples from a bivariate normal whose mean x is mean.x
# whose standardised major axis is on the line of slope beta degrees
# whose correlation is rho
# and whose standard deviation along the SMA is sd
bivariate2 <- function(n ,mean.x, intercept, beta.degrees, rho, sd){
  beta  <- beta.degrees/180*pi
  means <- c(mean.x, intercept + mean.x * tan(beta))
  sd.x  <- sd * cos(beta)
  sd.y  <- sd * sin(beta)
  sigma <- matrix(c(sd.x^2, rho*sd.x*sd.y, rho*sd.x*sd.y, sd.y^2), 2, 2)
  as.data.frame(mvrnorm(n, means, sigma, empirical = TRUE))
}

# Draw a line of n points, whose midpoint is (x, y)
# of the specified length and angle beta.degrees
bivariate3 <- function(x=0, y=0, n=11, length=3, beta.degrees=0){
  beta  <- beta.degrees/180*pi
  path  <- seq(from= -length/2, to=length/2, len=n)
  data.frame(x=path * cos(beta) + x, y=path * sin(beta) + y)
}


# Draw n samples from a bivariate normal
# whose mean x and y are (mean.x, mean.y)
# whose standardised major axis is on the line of slope beta degrees
# whose correlation is rho
# and whose standard deviation along the SMA is sd
bivariate4 <- function(n ,mean.x, mean.y, beta.degrees, rho, sd){
  beta  <- beta.degrees/180*pi
  means <- c(mean.x, mean.y)
  sd.x  <- sd * cos(beta)
  sd.y  <- sd * sin(beta)
  sigma <- matrix(c(sd.x^2, rho*sd.x*sd.y, rho*sd.x*sd.y, sd.y^2), 2, 2)
  as.data.frame(mvrnorm(n, means, sigma, empirical = TRUE))
}
